# Supplementary material for: Machine-learning approach expands the repertoire of anti-CRISPR protein families
Source: Nat Commun. 2020 Jul 29;11:3784. doi: 10.1038/s41467-020-17652-0 (PMC7391736; doi:10.1038/s41467-020-17652-0)
Supplement: Supplementary file 4 — Supplementary Data 1 [file 41467_2020_17652_MOESM4_ESM.txt]

identifier	coordinates	is_acr	contig	family	sub_family	weight	pmid	validation_set	directon_size	assembly	crispr_cas_systems	is_annotated	is_self_targeting	directon_gene_lengths_mean	gene_length	directon_gene_annotated_fraction	hydrophobicity	is_hth
CCPK01000010.1_123	114380..114619	True	CCPK01000010.1	acrif5	acrif5_1	0.00909090909090909	PMID: 23242138	False	17	Pseudomonas_aeruginosa_Liverpool_Epidemic_GCA_000824485.1	None	False	True	185.64705882352942	79	0.5294117647058824	-0.2544303797468355	False
CCPK01000010.1_124	114616..115035	True	CCPK01000010.1	acrif3	acrif3_2	0.0024390243902439024	PMID: 23242138	False	17	Pseudomonas_aeruginosa_Liverpool_Epidemic_GCA_000824485.1	None	False	True	185.64705882352942	139	0.5294117647058824	-0.3575539568345324	False
CCPK01000010.1_125	115032..115256	True	CCPK01000010.1	acrie4	acrie4_1	0.011111111111111113	PMID: 24736222	False	17	Pseudomonas_aeruginosa_Liverpool_Epidemic_GCA_000824485.1	None	False	True	185.64705882352942	74	0.5294117647058824	-0.7621621621621621	False
NM3139_1033	753..1034	True	AVNN01000053.1	acriic2	acriic2_1	0.0008445945945945946	PMID: 27984730	False	4	Neisseria_meningitidis_NM3139_GCA_000448065.1	None	False	False	110.25	93	0.25	-0.5709677419354839	True
LEEZ01000014.1_14	10642..10809	True	LEEZ01000014.1	acrif4	acrif4_1	0.002808988764044944	PMID: 23242138	False	2	Pseudomonas_aeruginosa_Pae_CF67_06b_GCA_001036905.1	CAS-I-F	True	True	64.5	55	1.0	-0.42909090909090897	True
LEEZ01000014.1_15	10941..11138	True	LEEZ01000014.1	acrie3	acrie3_1	0.002652519893899204	PMID: 24736222	False	1	Pseudomonas_aeruginosa_Pae_CF67_06b_GCA_001036905.1	CAS-I-F	False	True	65.0	65	0.0	-0.5953846153846153	False
JTPY01000017.1_53	42949..43356	True	JTPY01000017.1	acrif3	acrif3_1	0.002232142857142857	PMID: 23242138	False	2	Pseudomonas_aeruginosa_AZPAE14970_GCA_000791965.1	None	False	True	121.0	135	0.0	-0.7822222222222224	False
JTPY01000017.1_54	43375..43698	True	JTPY01000017.1	acrie1	acrie1_1	0.005555555555555557	PMID: 24736222	False	2	Pseudomonas_aeruginosa_AZPAE14970_GCA_000791965.1	None	False	True	121.0	107	0.0	-0.3168224299065419	False
PAERUG_P60_London_6_VIM_2_11_13_03112	62211..62513	True	CVXD01000138.1	acrif4	acrif4_1	0.002808988764044944	PMID: 23242138	False	3	Pseudomonas_aeruginosa_P60_London_6_VIM_2_11_13_GCA_001181905.1	None	True	False	82.66666666666667	100	0.6666666666666666	-0.28300000000000003	False
PAERUG_P60_London_6_VIM_2_11_13_03113	62510..62707	True	CVXD01000138.1	acrie3	acrie3_1	0.002652519893899204	PMID: 24736222	False	3	Pseudomonas_aeruginosa_P60_London_6_VIM_2_11_13_GCA_001181905.1	None	False	False	82.66666666666667	65	0.6666666666666666	-0.5661538461538462	False
AO978_28145	1990..2412	True	LLOR01000105.1	acrif3	acrif3_2	0.0024390243902439024	PMID: 23242138	False	2	Pseudomonas_aeruginosa_WH_SGI_V_07404_GCA_001451265.1	None	False	True	106.5	140	0.5	-0.3928571428571429	False
CCPH01000008.1_123	114380..114619	True	CCPH01000008.1	acrif5	acrif5_1	0.00909090909090909	PMID: 23242138	False	17	Pseudomonas_aeruginosa_Liverpool_Epidemic_GCA_000824465.1	None	False	True	185.64705882352942	79	0.5294117647058824	-0.2544303797468355	False
CCPH01000008.1_124	114616..115035	True	CCPH01000008.1	acrif3	acrif3_2	0.0024390243902439024	PMID: 23242138	False	17	Pseudomonas_aeruginosa_Liverpool_Epidemic_GCA_000824465.1	None	False	True	185.64705882352942	139	0.5294117647058824	-0.3575539568345324	False
CCPH01000008.1_125	115032..115256	True	CCPH01000008.1	acrie4	acrie4_1	0.011111111111111113	PMID: 24736222	False	17	Pseudomonas_aeruginosa_Liverpool_Epidemic_GCA_000824465.1	None	False	True	185.64705882352942	74	0.5294117647058824	-0.7621621621621621	False
LDLM01000043.1_14	10210..10377	True	LDLM01000043.1	acrif4	acrif4_1	0.002808988764044944	PMID: 23242138	False	2	Pseudomonas_aeruginosa_Pae_CF67_03p_GCA_001023835.1	CAS-I-F	True	True	64.5	55	1.0	-0.42909090909090897	True
LDLM01000043.1_15	10509..10706	True	LDLM01000043.1	acrie3	acrie3_1	0.002652519893899204	PMID: 24736222	False	1	Pseudomonas_aeruginosa_Pae_CF67_03p_GCA_001023835.1	CAS-I-F	False	True	65.0	65	0.0	-0.5953846153846153	False
PA257_0501	509900..510067	True	AP014651.1	acrif4	acrif4_1	0.002808988764044944	PMID: 23242138	False	2	Pseudomonas_aeruginosa_NCGM257_GCA_001547955.1	CAS-I-F	True	True	64.5	55	1.0	-0.42909090909090897	True
PA257_0502	510200..510397	True	AP014651.1	acrie3	acrie3_1	0.002652519893899204	PMID: 24736222	False	1	Pseudomonas_aeruginosa_NCGM257_GCA_001547955.1	CAS-I-F	False	True	65.0	65	0.0	-0.5661538461538462	False
PA257_3146	3127888..3128055	True	AP014651.1	acrif4	acrif4_1	0.002808988764044944	PMID: 23242138	False	2	Pseudomonas_aeruginosa_NCGM257_GCA_001547955.1	CAS-I-F	True	True	64.5	55	1.0	-0.42909090909090897	True
PA257_3147	3128187..3128384	True	AP014651.1	acrie3	acrie3_1	0.002652519893899204	PMID: 24736222	False	1	Pseudomonas_aeruginosa_NCGM257_GCA_001547955.1	CAS-I-F	False	True	65.0	65	0.0	-0.5661538461538462	False
PA257_5678	5752378..5752770	True	AP014651.1	acrif3	acrif3_1	0.002232142857142857	PMID: 23242138	False	1	Pseudomonas_aeruginosa_NCGM257_GCA_001547955.1	CAS-I-F	False	True	130.0	130	0.0	-0.7476923076923078	False
JTNP01000010.1_49	43870..44292	True	JTNP01000010.1	acrif3	acrif3_2	0.0024390243902439024	PMID: 23242138	False	2	Pseudomonas_aeruginosa_AZPAE15031_GCA_000791855.1	CAS-I-E	False	True	107.0	140	0.5	-0.3928571428571429	False
APA40_09140	35852..36244	True	LLQL01000007.1	acrif3	acrif3_1	0.002232142857142857	PMID: 23242138	False	1	Pseudomonas_aeruginosa_WH_SGI_V_07505_GCA_001451895.1	CAS-I-E	False	True	130.0	130	0.0	-0.7430769230769232	False
HW11_12310	2670605..2670997	True	CP008873.1	acrif3	acrif3_1	0.002232142857142857	PMID: 23242138	False	1	Pseudomonas_aeruginosa_F9670_GCA_001542835.1	None	False	False	130.0	130	0.0	-0.7430769230769232	False
CUYE01000017.1_144	151235..151558	True	CUYE01000017.1	acrie1	acrie1_1	0.005555555555555557	PMID: 24736222	False	2	Pseudomonas_aeruginosa_GCA_001374315.1	CAS-I-E, CAS-I-F	False	True	121.0	107	0.0	-0.3168224299065419	False
CUYE01000017.1_145	151577..151984	True	CUYE01000017.1	acrif3	acrif3_1	0.002232142857142857	PMID: 23242138	False	2	Pseudomonas_aeruginosa_GCA_001374315.1	CAS-I-E, CAS-I-F	False	True	121.0	135	0.0	-0.7822222222222224	False
KK211205.1_251	297769..298044	True	KK211205.1	acriic1	acriic1_6	0.125	PMID: 27984730	False	10	Brackiella_oedipodis_DSM_13743_GCA_000621025.1	CAS-II-C	False	False	158.4	91	0.4	-0.06373626373626368	True
CWLO01000033.1_2	226..675	True	CWLO01000033.1	acriia1	acriia1_1	0.004878048780487805	PMID: 28041849	False	3	Listeria_monocytogenes_GCA_001490055.1	None	False	False	137.66666666666666	149	0.0	-0.21543624161073813	True
APB01_27190	77043..77246	True	LLSU01000078.1	acrif7	acrif7_1	0.02127659574468085	PMID: 27573108	False	2	Pseudomonas_aeruginosa_WH_SGI_V_07700_GCA_001452645.1	None	False	False	70.0	67	0.5	-0.2641791044776121	True
JT06_19085	565..780	True	JROS01000187.1	acrif9	acrif9_3	0.3333333333333333	PMID: 27573108	False	2	Desulfobulbus_Tol_SR_GCA_000769715.1	CAS-III-A	False	False	91.5	71	0.0	-0.3929577464788733	False
LDKR01000048.1_61	53522..53719	True	LDKR01000048.1	acrie3	acrie3_1	0.002652519893899204	PMID: 24736222	False	1	Pseudomonas_aeruginosa_Pae_CF67_02o_GCA_001023985.1	CAS-I-F	False	True	65.0	65	0.0	-0.5953846153846153	False
LDKR01000048.1_62	53851..54018	True	LDKR01000048.1	acrif4	acrif4_1	0.002808988764044944	PMID: 23242138	False	2	Pseudomonas_aeruginosa_Pae_CF67_02o_GCA_001023985.1	CAS-I-F	True	True	64.5	55	1.0	-0.42909090909090897	True
AO997_16370	18975..19172	True	LLPK01000059.1	acrie3	acrie3_1	0.002652519893899204	PMID: 24736222	False	3	Pseudomonas_aeruginosa_WH_SGI_V_07423_GCA_001453155.1	None	False	False	82.33333333333333	65	0.6666666666666666	-0.5953846153846153	True
AO997_16375	19169..19471	True	LLPK01000059.1	acrif4	acrif4_1	0.002808988764044944	PMID: 23242138	False	3	Pseudomonas_aeruginosa_WH_SGI_V_07423_GCA_001453155.1	None	True	False	82.33333333333333	100	0.6666666666666666	-0.30800000000000005	True
AARI02000110.1_2	606..908	True	AARI02000110.1	acriia1	acriia1_1	0.004878048780487805	PMID: 28041849	False	2	Listeria_monocytogenes_FSL_F2_515_GCA_000168375.1	None	False	True	108.0	100	0.0	-0.246	True
AARI02000110.1_3	913..1263	True	AARI02000110.1	acriia2	acriia2_1	0.0035211267605633804	PMID: 28041849	False	2	Listeria_monocytogenes_FSL_F2_515_GCA_000168375.1	None	False	True	108.0	116	0.0	-0.6336206896551725	True
AARI02000110.1_4	1388..1675	True	AARI02000110.1	acriia3	acriia3_1	0.002150537634408602	PMID: 28041849	False	1	Listeria_monocytogenes_FSL_F2_515_GCA_000168375.1	None	False	True	95.0	95	0.0	-0.8347368421052631	False
AKQU01000009.1_23	13171..13452	True	AKQU01000009.1	acriic2	acriic2_1	0.0008445945945945946	PMID: 27984730	False	8	Neisseria_meningitidis_NMB_GCA_000367485.1	None	False	False	123.0	93	0.625	-0.5365591397849463	True
PLES_15751	1701718..1701882	True	FM209186.1	acrie4	acrie4_1	0.011111111111111113	PMID: 24736222	False	4	Pseudomonas_aeruginosa_LESB58_GCA_000026645.1	None	False	True	79.25	54	0.25	-0.8314814814814816	False
PLES_15761	1701879..1702298	True	FM209186.1	acrif3	acrif3_2	0.0024390243902439024	PMID: 23242138	False	4	Pseudomonas_aeruginosa_LESB58_GCA_000026645.1	None	False	True	79.25	139	0.25	-0.3575539568345324	False
PLES_15771	1702379..1702534	True	FM209186.1	acrif5	acrif5_1	0.00909090909090909	PMID: 23242138	False	4	Pseudomonas_aeruginosa_LESB58_GCA_000026645.1	None	False	True	79.25	51	0.25	0.096078431372549	False
CWMF01000004.1_304	298197..298607	True	CWMF01000004.1	acriia3	acriia3_1	0.002150537634408602	PMID: 28041849	False	3	Listeria_monocytogenes_GCA_001496755.1	CAS-I-B, CAS-II-A	False	True	136.0	136	0.0	-0.6882352941176471	True
CWMF01000004.1_305	298641..299012	True	CWMF01000004.1	acriia2	acriia2_1	0.0035211267605633804	PMID: 28041849	False	3	Listeria_monocytogenes_GCA_001496755.1	CAS-I-B, CAS-II-A	False	True	136.0	123	0.0	-0.4707317073170731	True
CWMF01000004.1_306	299017..299466	True	CWMF01000004.1	acriia1	acriia1_1	0.004878048780487805	PMID: 28041849	False	3	Listeria_monocytogenes_GCA_001496755.1	CAS-I-B, CAS-II-A	False	True	136.0	149	0.0	-0.3973154362416109	True
AO952_10310	147049..147465	True	LLNR01000067.1	acrif3	acrif3_2	0.0024390243902439024	PMID: 23242138	False	3	Pseudomonas_aeruginosa_WH_SGI_V_07246_GCA_001450795.1	None	False	True	96.66666666666669	138	0.3333333333333333	-0.3246376811594203	True
AO952_10315	147462..147701	True	LLNR01000067.1	acrif5	acrif5_1	0.00909090909090909	PMID: 23242138	False	3	Pseudomonas_aeruginosa_WH_SGI_V_07246_GCA_001450795.1	None	False	True	96.66666666666669	79	0.3333333333333333	-0.10632911392405073	True
JVZW01000094.1_51	39819..40016	True	JVZW01000094.1	acrie3	acrie3_1	0.002652519893899204	PMID: 24736222	False	1	Pseudomonas_denitrificans_1184_PDEN_GCA_001062205.1	None	False	True	65.0	65	0.0	-0.5661538461538462	False
JVZW01000094.1_52	40148..40315	True	JVZW01000094.1	acrif4	acrif4_1	0.002808988764044944	PMID: 23242138	False	2	Pseudomonas_denitrificans_1184_PDEN_GCA_001062205.1	None	True	True	64.5	55	1.0	-0.42909090909090897	True
CWMD01000126.1_4	1003..1374	True	CWMD01000126.1	acriia2	acriia2_1	0.0035211267605633804	PMID: 28041849	False	4	Listeria_monocytogenes_GCA_001489235.1	CAS-I-B, CAS-II-A	False	True	129.5	123	0.25	-0.4739837398373984	True
CWMD01000126.1_5	1380..1829	True	CWMD01000126.1	acriia1	acriia1_1	0.004878048780487805	PMID: 28041849	False	4	Listeria_monocytogenes_GCA_001489235.1	CAS-I-B, CAS-II-A	False	True	129.5	149	0.25	-0.3241610738255034	True
LDLW01000030.1_14	10210..10377	True	LDLW01000030.1	acrif4	acrif4_1	0.002808988764044944	PMID: 23242138	False	2	Pseudomonas_aeruginosa_Pae_CF67_04h_GCA_001024585.1	CAS-I-F	True	True	64.5	55	1.0	-0.42909090909090897	True
LDLW01000030.1_15	10509..10706	True	LDLW01000030.1	acrie3	acrie3_1	0.002652519893899204	PMID: 24736222	False	1	Pseudomonas_aeruginosa_Pae_CF67_04h_GCA_001024585.1	CAS-I-F	False	True	65.0	65	0.0	-0.5953846153846153	False
LDKY01000068.1_14	10210..10377	True	LDKY01000068.1	acrif4	acrif4_1	0.002808988764044944	PMID: 23242138	False	2	Pseudomonas_aeruginosa_Pae_CF67_03b_GCA_001024435.1	CAS-I-F	True	True	64.5	55	1.0	-0.42909090909090897	True
LDKY01000068.1_15	10509..10706	True	LDKY01000068.1	acrie3	acrie3_1	0.002652519893899204	PMID: 24736222	False	1	Pseudomonas_aeruginosa_Pae_CF67_03b_GCA_001024435.1	CAS-I-F	False	True	65.0	65	0.0	-0.5953846153846153	False
LEIE01000036.1_34	18946..19143	True	LEIE01000036.1	acrie3	acrie3_1	0.002652519893899204	PMID: 24736222	False	1	Pseudomonas_aeruginosa_Pae_CF67_10f_GCA_001035785.1	CAS-I-F	False	True	65.0	65	0.0	-0.5953846153846153	False
LEIE01000036.1_35	19275..19442	True	LEIE01000036.1	acrif4	acrif4_1	0.002808988764044944	PMID: 23242138	False	2	Pseudomonas_aeruginosa_Pae_CF67_10f_GCA_001035785.1	CAS-I-F	True	True	64.5	55	1.0	-0.42909090909090897	True
PAERUG_E8_London_17_VIM_2_04_13_00652	63879..64115	True	CVUW01000033.1	acrif1	acrif1_1	0.016393442622950817	PMID: 23242138	False	2	Pseudomonas_aeruginosa_E8_London_17_VIM_2_04_13_GCA_001181625.1	None	False	False	78.5	78	0.5	-0.5346153846153846	False
HMPREF9188_01578	1660627..1661016	True	KB373321.1	acriia3	acriia3_1	0.002150537634408602	PMID: 28041849	False	4	Streptococcus_F0441_F0441_GCA_000314775.2	CAS-II-A	False	False	134.25	129	0.25	-0.5046511627906977	False
HMPREF9188_01838	1932395..1932946	True	KB373321.1	acriia6	acriia6_1	0.015873015873015872	PMID: N/A	False	1	Streptococcus_F0441_F0441_GCA_000314775.2	CAS-II-A	True	False	183.0	183	1.0	-0.6295081967213114	False
JTTN01000005.1_194	212017..212340	True	JTTN01000005.1	acrie1	acrie1_1	0.005555555555555557	PMID: 24736222	False	2	Pseudomonas_aeruginosa_AZPAE14875_GCA_000790425.1	None	False	False	121.0	107	0.0	-0.3168224299065419	False
JTTN01000005.1_195	212359..212766	True	JTTN01000005.1	acrif3	acrif3_1	0.002232142857142857	PMID: 23242138	False	2	Pseudomonas_aeruginosa_AZPAE14875_GCA_000790425.1	None	False	False	121.0	135	0.0	-0.7866666666666668	False
JTTQ01000004.1_71	65346..65504	True	JTTQ01000004.1	acrie4	acrie4_1	0.011111111111111113	PMID: 24736222	False	1	Pseudomonas_aeruginosa_AZPAE14872_GCA_000790355.1	CAS-I-F	False	False	52.0	52	0.0	-0.6884615384615385	False
HS89_06010	481152..481529	True	JOZI01000016.1	acriia3	acriia3_1	0.002150537634408602	PMID: 28041849	False	3	Listeria_monocytogenes_FSL_R8_6488_GCA_000727915.1	None	False	False	130.0	125	0.0	-0.6903999999999999	True
HS89_06015	481561..481911	True	JOZI01000016.1	acriia2	acriia2_1	0.0035211267605633804	PMID: 28041849	False	3	Listeria_monocytogenes_FSL_R8_6488_GCA_000727915.1	None	False	False	130.0	116	0.0	-0.5629310344827586	True
HS89_06020	481916..482365	True	JOZI01000016.1	acriia1	acriia1_1	0.004878048780487805	PMID: 28041849	False	3	Listeria_monocytogenes_FSL_R8_6488_GCA_000727915.1	None	False	False	130.0	149	0.0	-0.3496644295302014	True
AO953_09840	146061..146453	True	LLNS01000015.1	acrif3	acrif3_1	0.002232142857142857	PMID: 23242138	False	1	Pseudomonas_aeruginosa_WH_SGI_V_07368_GCA_001450115.1	CAS-IV-A	False	False	130.0	130	0.0	-0.7430769230769232	False
AW894_05680	30314..30706	True	LRYL01000024.1	acrif3	acrif3_1	0.002232142857142857	PMID: 23242138	False	1	Pseudomonas_aeruginosa_AU6854_GCA_001554495.1	None	False	False	130.0	130	0.0	-0.7430769230769232	False
M723_09930	22..306	True	ATQD01000071.1	acriic2	acriic2_1	0.0008445945945945946	PMID: 27984730	False	2	Neisseria_gonorrhoeae_ATL_2011_01_03_GCA_001025585.1	None	False	False	90.5	94	0.0	-0.4606382978723405	False
CR47_0208550	27764..28156	True	JNVP03000005.1	acriic2	acriic2_2	0.0026595744680851068	PMID: 27984730	False	1	Ralstonia_solanacearum_CFIA906_GCA_000710135.3	None	False	False	130.0	130	0.0	-0.5246153846153845	False
KQ236523.1_16	15997..16332	True	KQ236523.1	acriic2	acriic2_1	0.0008445945945945946	PMID: 27984730	False	7	Neisseria_meningitidis_360624_GCA_001183365.1	CAS-II-C	False	True	146.42857142857142	111	0.5714285714285714	-0.7693693693693695	True
KR98_20450	15942..16334	True	JQSH01000073.1	acriic2	acriic2_2	0.0026595744680851068	PMID: 27984730	False	1	Ralstonia_solanacearum_NCPPB_282_GCA_000750575.1	None	False	False	130.0	130	0.0	-0.5246153846153845	False
LEHC01000037.1_14	10642..10809	True	LEHC01000037.1	acrif4	acrif4_1	0.002808988764044944	PMID: 23242138	False	2	Pseudomonas_aeruginosa_Pae_CF67_08r_GCA_001035225.1	CAS-I-F	True	True	64.5	55	1.0	-0.42909090909090897	True
LEHC01000037.1_15	10941..11138	True	LEHC01000037.1	acrie3	acrie3_1	0.002652519893899204	PMID: 24736222	False	1	Pseudomonas_aeruginosa_Pae_CF67_08r_GCA_001035225.1	CAS-I-F	False	True	65.0	65	0.0	-0.5953846153846153	False
LEFL01000091.1_38	23387..23584	True	LEFL01000091.1	acrie3	acrie3_1	0.002652519893899204	PMID: 24736222	False	1	Pseudomonas_aeruginosa_Pae_CF67_06o_GCA_001037275.1	CAS-I-F	False	True	65.0	65	0.0	-0.5953846153846153	False
LEFL01000091.1_39	23716..23883	True	LEFL01000091.1	acrif4	acrif4_1	0.002808988764044944	PMID: 23242138	False	2	Pseudomonas_aeruginosa_Pae_CF67_06o_GCA_001037275.1	CAS-I-F	True	True	64.5	55	1.0	-0.42909090909090897	True
JWDS01000165.1_10	9631..9954	True	JWDS01000165.1	acrie1	acrie1_1	0.005555555555555557	PMID: 24736222	False	2	Pseudomonas_aeruginosa_1079_PAER_GCA_001061875.1	None	False	True	121.0	107	0.0	-0.3168224299065419	False
JWDS01000165.1_11	9973..10380	True	JWDS01000165.1	acrif3	acrif3_1	0.002232142857142857	PMID: 23242138	False	2	Pseudomonas_aeruginosa_1079_PAER_GCA_001061875.1	None	False	True	121.0	135	0.0	-0.7822222222222224	False
JTXC01000016.1_21	15133..15339	True	JTXC01000016.1	acrie3	acrie3_1	0.002652519893899204	PMID: 24736222	False	2	Pseudomonas_aeruginosa_AZPAE14703_GCA_000794805.1	CAS-I-C	False	False	70.5	68	0.5	-0.5911764705882352	True
HV95_18570	3968708..3969100	True	CP008864.1	acrif3	acrif3_1	0.002232142857142857	PMID: 23242138	False	1	Pseudomonas_aeruginosa_W60856_GCA_001516225.1	None	False	False	130.0	130	0.0	-0.7430769230769232	False
NM165_0927	590..871	True	APVC01000050.1	acriic2	acriic2_1	0.0008445945945945946	PMID: 27984730	False	4	Neisseria_meningitidis_NM165_GCA_000387285.2	CAS-II-C	False	True	78.0	93	0.25	-0.5408602150537636	True
L1846_01339	1266774..1267145	True	CP007688.1	acriia2	acriia2_1	0.0035211267605633804	PMID: 28041849	False	3	Listeria_monocytogenes_L1846_GCA_001027085.1	CAS-II-A	False	True	132.33333333333334	123	0.0	-0.4739837398373984	True
L1846_01340	1267179..1267556	True	CP007688.1	acriia3	acriia3_1	0.002150537634408602	PMID: 28041849	False	3	Listeria_monocytogenes_L1846_GCA_001027085.1	CAS-II-A	False	True	132.33333333333334	125	0.0	-0.6384	True
L1846_02461	2364466..2364843	True	CP007688.1	acriia3	acriia3_1	0.002150537634408602	PMID: 28041849	False	3	Listeria_monocytogenes_L1846_GCA_001027085.1	CAS-II-A	False	True	130.0	125	0.0	-0.5471999999999999	True
L1846_02462	2364875..2365225	True	CP007688.1	acriia2	acriia2_1	0.0035211267605633804	PMID: 28041849	False	3	Listeria_monocytogenes_L1846_GCA_001027085.1	CAS-II-A	False	True	130.0	116	0.0	-0.6879310344827586	True
L1846_02463	2365230..2365679	True	CP007688.1	acriia1	acriia1_1	0.004878048780487805	PMID: 28041849	False	3	Listeria_monocytogenes_L1846_GCA_001027085.1	CAS-II-A	False	True	130.0	149	0.0	-0.3550335570469799	True
PAERUG_P2_London_28_IMP_1_06_05_02166	14882..15040	True	CVWC01000110.1	acrie4	acrie4_1	0.011111111111111113	PMID: 24736222	False	3	Pseudomonas_aeruginosa_P2_London_28_IMP_1_06_05_GCA_001180365.1	None	False	False	74.0	52	0.3333333333333333	-0.6961538461538461	True
PAERUG_P2_London_28_IMP_1_06_05_02167	15046..15336	True	CVWC01000110.1	acrif2	acrif2_1	0.02325581395348837	PMID: 23242138	False	3	Pseudomonas_aeruginosa_P2_London_28_IMP_1_06_05_GCA_001180365.1	None	False	False	74.0	96	0.3333333333333333	-0.5854166666666668	True
LEHZ01000023.1_344	335544..335741	True	LEHZ01000023.1	acrie3	acrie3_1	0.002652519893899204	PMID: 24736222	False	1	Pseudomonas_aeruginosa_Pae_CF67_10a_GCA_001035685.1	CAS-I-F	False	True	65.0	65	0.0	-0.5953846153846153	False
LEHZ01000023.1_345	335873..336040	True	LEHZ01000023.1	acrif4	acrif4_1	0.002808988764044944	PMID: 23242138	False	2	Pseudomonas_aeruginosa_Pae_CF67_10a_GCA_001035685.1	CAS-I-F	True	True	64.5	55	1.0	-0.42909090909090897	True
CWKM01000007.1_187	193894..194157	True	CWKM01000007.1	acriia4	acriia4_1	0.006289308176100628	PMID: 28041849	False	3	Listeria_monocytogenes_GCA_001494575.1	CAS-I-B, CAS-II-A	False	True	142.0	87	0.0	-0.7045977011494253	True
CWKM01000007.1_188	194161..194610	True	CWKM01000007.1	acriia1	acriia1_1	0.004878048780487805	PMID: 28041849	False	3	Listeria_monocytogenes_GCA_001494575.1	CAS-I-B, CAS-II-A	False	True	142.0	149	0.0	-0.34697986577181217	True
NM35_1111	656..937	True	APTI01000058.1	acriic2	acriic2_1	0.0008445945945945946	PMID: 27984730	False	4	Neisseria_meningitidis_NM35_GCA_000387365.2	None	False	False	83.25	93	0.25	-0.5365591397849463	True
CWLE01000016.1_34	25962..26411	True	CWLE01000016.1	acriia1	acriia1_1	0.004878048780487805	PMID: 28041849	False	4	Listeria_monocytogenes_GCA_001489195.1	CAS-I-B, CAS-II-A	False	True	129.5	149	0.25	-0.3241610738255034	True
CWLE01000016.1_35	26417..26788	True	CWLE01000016.1	acriia2	acriia2_1	0.0035211267605633804	PMID: 28041849	False	4	Listeria_monocytogenes_GCA_001489195.1	CAS-I-B, CAS-II-A	False	True	129.5	123	0.25	-0.4739837398373984	True
AO966_29720	429..665	True	LLOF01000119.1	acrif1	acrif1_1	0.016393442622950817	PMID: 23242138	False	2	Pseudomonas_aeruginosa_WH_SGI_V_07381_GCA_001450925.1	CAS-I-E	False	True	78.5	78	0.5	-0.5346153846153846	True
AO901_21600	17894..18196	True	LLLS01000033.1	acrif4	acrif4_1	0.002808988764044944	PMID: 23242138	False	3	Pseudomonas_aeruginosa_WH_SGI_V_07059_GCA_001450485.1	CAS-I-E	True	False	82.33333333333333	100	0.6666666666666666	-0.30800000000000005	True
AO901_21605	18193..18390	True	LLLS01000033.1	acrie3	acrie3_1	0.002652519893899204	PMID: 24736222	False	3	Pseudomonas_aeruginosa_WH_SGI_V_07059_GCA_001450485.1	CAS-I-E	False	False	82.33333333333333	65	0.6666666666666666	-0.5953846153846153	True
L2626_00725	714912..715289	True	CP007684.1	acriia3	acriia3_1	0.002150537634408602	PMID: 28041849	False	3	Listeria_monocytogenes_L2626_GCA_001027245.1	CAS-II-A	False	True	130.0	125	0.0	-0.6	True
L2626_00726	715321..715671	True	CP007684.1	acriia2	acriia2_1	0.0035211267605633804	PMID: 28041849	False	3	Listeria_monocytogenes_L2626_GCA_001027245.1	CAS-II-A	False	True	130.0	116	0.0	-0.5405172413793105	True
L2626_00727	715676..716125	True	CP007684.1	acriia1	acriia1_1	0.004878048780487805	PMID: 28041849	False	3	Listeria_monocytogenes_L2626_GCA_001027245.1	CAS-II-A	False	True	130.0	149	0.0	-0.3187919463087249	True
LM900373_200103	97276..97647	True	CYWS01000013.1	acriia2	acriia2_1	0.0035211267605633804	PMID: 28041849	False	4	Listeria_monocytogenes_LM09_00373_GCA_001565455.1	CAS-I-B, CAS-II-A	False	True	128.5	123	0.25	-0.4739837398373984	True
LM900373_200104	97653..98102	True	CYWS01000013.1	acriia1	acriia1_1	0.004878048780487805	PMID: 28041849	False	4	Listeria_monocytogenes_LM09_00373_GCA_001565455.1	CAS-I-B, CAS-II-A	False	True	128.5	149	0.25	-0.3241610738255034	True
NM70082_1019	862..1143	True	APSR01000063.1	acriic2	acriic2_1	0.0008445945945945946	PMID: 27984730	False	4	Neisseria_meningitidis_70082_GCA_000386305.2	CAS-II-C	False	True	78.0	93	0.25	-0.5408602150537636	True
AO938_17605	73727..74119	True	LLND01000020.1	acrif3	acrif3_1	0.002232142857142857	PMID: 23242138	False	1	Pseudomonas_aeruginosa_WH_SGI_V_07232_GCA_001449935.1	CAS-I-E	False	True	130.0	130	0.0	-0.7430769230769232	False
NM271_0991	594..875	True	APUQ01000057.1	acriic2	acriic2_1	0.0008445945945945946	PMID: 27984730	False	4	Neisseria_meningitidis_NM271_GCA_000387165.2	CAS-II-C	False	True	78.0	93	0.25	-0.5408602150537636	True
SAMD00023378_4886	41364..41753	True	BBQS01000165.1	acriic2	acriic2_2	0.0026595744680851068	PMID: 27984730	False	1	Ralstonia_NT80_NT80_GCA_001485395.1	None	False	False	129.0	129	0.0	-0.5922480620155041	False
AO941_19200	65512..65904	True	LLNG01000034.1	acrif3	acrif3_1	0.002232142857142857	PMID: 23242138	False	1	Pseudomonas_aeruginosa_WH_SGI_V_07235_GCA_001449985.1	None	False	False	130.0	130	0.0	-0.7507692307692309	False
LDKL01000057.1_14	10210..10377	True	LDKL01000057.1	acrif4	acrif4_1	0.002808988764044944	PMID: 23242138	False	2	Pseudomonas_aeruginosa_Pae_CF67_02i_GCA_001023615.1	CAS-I-F	True	True	64.5	55	1.0	-0.42909090909090897	True
LDKL01000057.1_15	10509..10706	True	LDKL01000057.1	acrie3	acrie3_1	0.002652519893899204	PMID: 24736222	False	1	Pseudomonas_aeruginosa_Pae_CF67_02i_GCA_001023615.1	CAS-I-F	False	True	65.0	65	0.0	-0.5953846153846153	False
AHIY01000745.1_5	3631..4023	True	AHIY01000745.1	acriic2	acriic2_2	0.0026595744680851068	PMID: 27984730	False	1	Ralstonia_solanacearum_FJAT_91_GCA_000331875.1	None	False	False	130.0	130	0.0	-0.526153846153846	False
LEGZ01000001.1_34	18946..19143	True	LEGZ01000001.1	acrie3	acrie3_1	0.002652519893899204	PMID: 24736222	False	1	Pseudomonas_aeruginosa_Pae_CF67_08o_GCA_001035155.1	CAS-I-F	False	True	65.0	65	0.0	-0.5953846153846153	False
LEGZ01000001.1_35	19275..19442	True	LEGZ01000001.1	acrif4	acrif4_1	0.002808988764044944	PMID: 23242138	False	2	Pseudomonas_aeruginosa_Pae_CF67_08o_GCA_001035155.1	CAS-I-F	True	True	64.5	55	1.0	-0.42909090909090897	True
AO976_24700	335528..335941	True	LLOP01000055.1	acrif3	acrif3_2	0.0024390243902439024	PMID: 23242138	False	1	Pseudomonas_aeruginosa_WH_SGI_V_07391_GCA_001451075.1	None	False	False	137.0	137	0.0	-0.3313868613138686	False
LDMK01000024.1_14	10210..10377	True	LDMK01000024.1	acrif4	acrif4_1	0.002808988764044944	PMID: 23242138	False	2	Pseudomonas_aeruginosa_Pae_CF67_05b_GCA_001024725.1	CAS-I-F	True	True	64.5	55	1.0	-0.42909090909090897	True
LDMK01000024.1_15	10509..10706	True	LDMK01000024.1	acrie3	acrie3_1	0.002652519893899204	PMID: 24736222	False	1	Pseudomonas_aeruginosa_Pae_CF67_05b_GCA_001024725.1	CAS-I-F	False	True	65.0	65	0.0	-0.5953846153846153	False
JWAL01000776.1_2	979..1302	True	JWAL01000776.1	acrie1	acrie1_1	0.005555555555555557	PMID: 24736222	False	2	Pseudomonas_aeruginosa_1170_PAER_GCA_001060435.1	None	False	False	121.0	107	0.0	-0.3168224299065419	False
JWAL01000776.1_3	1321..1728	True	JWAL01000776.1	acrif3	acrif3_1	0.002232142857142857	PMID: 23242138	False	2	Pseudomonas_aeruginosa_1170_PAER_GCA_001060435.1	None	False	False	121.0	135	0.0	-0.7822222222222224	False
JTTN01000037.1_93	84128..84295	True	JTTN01000037.1	acrif4	acrif4_1	0.002808988764044944	PMID: 23242138	False	2	Pseudomonas_aeruginosa_AZPAE14875_GCA_000790425.1	None	True	False	64.5	55	1.0	-0.42909090909090897	False
JTTN01000037.1_94	84427..84624	True	JTTN01000037.1	acrie3	acrie3_1	0.002652519893899204	PMID: 24736222	False	1	Pseudomonas_aeruginosa_AZPAE14875_GCA_000790425.1	None	False	False	65.0	65	0.0	-0.5661538461538462	False
JTQS01000046.1_22	11086..11322	True	JTQS01000046.1	acrif1	acrif1_1	0.016393442622950817	PMID: 23242138	False	2	Pseudomonas_aeruginosa_AZPAE14949_GCA_000791495.1	None	False	False	76.0	78	0.5	-0.5346153846153846	True
AW880_24115	136184..136576	True	LRSF01000003.1	acrif3	acrif3_1	0.002232142857142857	PMID: 23242138	False	2	Pseudomonas_aeruginosa_AU1215_GCA_001545205.1	CAS-I-E, CAS-I-F	False	False	118.5	130	0.0	-0.7253846153846154	False
AW880_24120	136595..136918	True	LRSF01000003.1	acrie1	acrie1_1	0.005555555555555557	PMID: 24736222	False	2	Pseudomonas_aeruginosa_AU1215_GCA_001545205.1	CAS-I-E, CAS-I-F	False	False	118.5	107	0.0	-0.3168224299065421	False
LEIL01000031.1_61	53636..53833	True	LEIL01000031.1	acrie3	acrie3_1	0.002652519893899204	PMID: 24736222	False	1	Pseudomonas_aeruginosa_Pae_CF67_10m_GCA_001035925.1	CAS-I-F	False	True	65.0	65	0.0	-0.5953846153846153	False
LEIL01000031.1_62	53965..54132	True	LEIL01000031.1	acrif4	acrif4_1	0.002808988764044944	PMID: 23242138	False	2	Pseudomonas_aeruginosa_Pae_CF67_10m_GCA_001035925.1	CAS-I-F	True	True	64.5	55	1.0	-0.42909090909090897	True
M684_11445	52..336	True	ATPN01000231.1	acriic2	acriic2_1	0.0008445945945945946	PMID: 27984730	False	2	Neisseria_gonorrhoeae_SK15454_GCA_001025805.1	CAS-I-C	False	False	90.5	94	0.0	-0.4606382978723405	False
NM73696_1077	1118..1399	True	APTR01000078.1	acriic2	acriic2_1	0.0008445945945945946	PMID: 27984730	False	4	Neisseria_meningitidis_73696_GCA_000386745.2	CAS-II-C	False	True	77.25	93	0.25	-0.5365591397849463	False
LDMX01000032.1_61	53636..53833	True	LDMX01000032.1	acrie3	acrie3_1	0.002652519893899204	PMID: 24736222	False	1	Pseudomonas_aeruginosa_Pae_CF67_05p_GCA_001024995.1	CAS-I-F	False	True	65.0	65	0.0	-0.5953846153846153	False
LDMX01000032.1_62	53965..54132	True	LDMX01000032.1	acrif4	acrif4_1	0.002808988764044944	PMID: 23242138	False	2	Pseudomonas_aeruginosa_Pae_CF67_05p_GCA_001024995.1	CAS-I-F	True	True	64.5	55	1.0	-0.42909090909090897	True
RSPO_c01515	1585686..1586078	True	CP002819.1	acriic2	acriic2_2	0.0026595744680851068	PMID: 27984730	False	1	Ralstonia_solanacearum_Po82_GCA_000215325.1	CAS-I-E	False	False	130.0	130	0.0	-0.4976923076923076	False
LMON_1295	1267102..1267551	True	HG421741.1	acriia1	acriia1_1	0.004878048780487805	PMID: 28041849	False	4	Listeria_monocytogenes_EGD_GCA_000582845.1	CAS-II-A	False	False	145.0	149	0.0	-0.3691275167785235	True
LMON_1296	1267556..1267906	True	HG421741.1	acriia2	acriia2_1	0.0035211267605633804	PMID: 28041849	False	4	Listeria_monocytogenes_EGD_GCA_000582845.1	CAS-II-A	False	False	145.0	116	0.0	-0.6413793103448276	True
LMON_1297	1267938..1268315	True	HG421741.1	acriia3	acriia3_1	0.002150537634408602	PMID: 28041849	False	4	Listeria_monocytogenes_EGD_GCA_000582845.1	CAS-II-A	False	False	145.0	125	0.0	-0.5783999999999999	True
AKCH01000001.1_220	194966..195250	True	AKCH01000001.1	acriic2	acriic2_1	0.0008445945945945946	PMID: 27984730	False	6	Neisseria_gonorrhoeae_MS11_GCA_000273685.1	CAS-I-C	False	True	152.5	94	0.5	-0.4606382978723405	True
YP_009044467.1	3718..4168	True	NC_024383.1	acriia4	acriia4_1	0.006289308176100628	PMID: 28041849	False	1	Listeria_phage_LP-083-2	None	False	False	149.0	149	0.0	-0.5838926174496645	False
APA43_08030	7252..7644	True	LLQO01000090.1	acrif3	acrif3_1	0.002232142857142857	PMID: 23242138	False	2	Pseudomonas_aeruginosa_WH_SGI_V_07508_GCA_001451905.1	CAS-I-F	False	True	118.5	130	0.0	-0.7253846153846154	False
APA43_08035	7663..7986	True	LLQO01000090.1	acrie1	acrie1_1	0.005555555555555557	PMID: 24736222	False	2	Pseudomonas_aeruginosa_WH_SGI_V_07508_GCA_001451905.1	CAS-I-F	False	True	118.5	107	0.0	-0.3168224299065421	False
T283_14175	30..479	True	AXDU01000021.1	acriia1	acriia1_1	0.004878048780487805	PMID: 28041849	False	2	Listeria_monocytogenes_N53_1_GCA_000626575.1	CAS-I-B, CAS-II-A	False	True	157.0	149	0.5	-0.3241610738255034	True
AO920_23015	26886..27278	True	LLML01000077.1	acrif3	acrif3_1	0.002232142857142857	PMID: 23242138	False	1	Pseudomonas_aeruginosa_WH_SGI_V_07181_GCA_001449725.1	CAS-I-E	False	True	130.0	130	0.0	-0.7507692307692309	False
AO978_24005	5274..5690	True	LLOR01000085.1	acrif3	acrif3_2	0.0024390243902439024	PMID: 23242138	False	3	Pseudomonas_aeruginosa_WH_SGI_V_07404_GCA_001451265.1	None	False	True	96.66666666666669	138	0.3333333333333333	-0.3246376811594203	True
AO978_24010	5687..5926	True	LLOR01000085.1	acrif5	acrif5_1	0.00909090909090909	PMID: 23242138	False	3	Pseudomonas_aeruginosa_WH_SGI_V_07404_GCA_001451265.1	None	False	True	96.66666666666669	79	0.3333333333333333	-0.10632911392405073	True
LEFU01000032.1_14	10210..10377	True	LEFU01000032.1	acrif4	acrif4_1	0.002808988764044944	PMID: 23242138	False	2	Pseudomonas_aeruginosa_Pae_CF67_07d_GCA_001034755.1	CAS-I-F	True	True	64.5	55	1.0	-0.42909090909090897	True
LEFU01000032.1_15	10509..10706	True	LEFU01000032.1	acrie3	acrie3_1	0.002652519893899204	PMID: 24736222	False	1	Pseudomonas_aeruginosa_Pae_CF67_07d_GCA_001034755.1	CAS-I-F	False	True	65.0	65	0.0	-0.5953846153846153	False
JTWF01000102.1_62	49139..49336	True	JTWF01000102.1	acrie3	acrie3_1	0.002652519893899204	PMID: 24736222	False	1	Pseudomonas_aeruginosa_AZPAE14727_GCA_000794885.1	None	False	False	65.0	65	0.0	-0.5661538461538462	False
JTWF01000102.1_63	49468..49635	True	JTWF01000102.1	acrif4	acrif4_1	0.002808988764044944	PMID: 23242138	False	2	Pseudomonas_aeruginosa_AZPAE14727_GCA_000794885.1	None	True	False	64.5	55	1.0	-0.42909090909090897	True
JTTH01000038.1_26	21352..21675	True	JTTH01000038.1	acrie1	acrie1_1	0.005555555555555557	PMID: 24736222	False	2	Pseudomonas_aeruginosa_AZPAE14881_GCA_000790565.1	None	False	True	121.0	107	0.0	-0.3168224299065419	False
JTTH01000038.1_27	21694..22101	True	JTTH01000038.1	acrif3	acrif3_1	0.002232142857142857	PMID: 23242138	False	2	Pseudomonas_aeruginosa_AZPAE14881_GCA_000790565.1	None	False	True	121.0	135	0.0	-0.7822222222222224	False
NM3144_0957	723..1004	True	APUW01000054.1	acriic2	acriic2_1	0.0008445945945945946	PMID: 27984730	False	4	Neisseria_meningitidis_NM3144_GCA_000386625.2	CAS-II-C	False	True	78.0	93	0.25	-0.5408602150537636	True
LCSS01000043.1_34	18835..19032	True	LCSS01000043.1	acrie3	acrie3_1	0.002652519893899204	PMID: 24736222	False	1	Pseudomonas_aeruginosa_Pae_CF67_01i_GCA_001007285.1	CAS-I-F	False	True	65.0	65	0.0	-0.5953846153846153	False
LCSS01000043.1_35	19164..19331	True	LCSS01000043.1	acrif4	acrif4_1	0.002808988764044944	PMID: 23242138	False	2	Pseudomonas_aeruginosa_Pae_CF67_01i_GCA_001007285.1	CAS-I-F	True	True	64.5	55	1.0	-0.42909090909090897	True
JMCP01000017.1_65	52798..53133	True	JMCP01000017.1	acriic2	acriic2_1	0.0008445945945945946	PMID: 27984730	False	7	Neisseria_meningitidis_320501_GCA_001183485.1	CAS-II-C	False	True	146.42857142857142	111	0.5714285714285714	-0.7693693693693695	True
AW900_20895	471932..472234	True	LRYS01000030.1	acrif4	acrif4_1	0.002808988764044944	PMID: 23242138	False	3	Pseudomonas_aeruginosa_AU13213_GCA_001554615.1	CAS-I-F	True	True	82.33333333333333	100	0.6666666666666666	-0.30800000000000005	False
AW900_20900	472231..472428	True	LRYS01000030.1	acrie3	acrie3_1	0.002652519893899204	PMID: 24736222	False	3	Pseudomonas_aeruginosa_AU13213_GCA_001554615.1	CAS-I-F	False	True	82.33333333333333	65	0.6666666666666666	-0.5661538461538462	False
AN448_23910	64418..64840	True	LJYZ01000109.1	acrif3	acrif3_2	0.0024390243902439024	PMID: 23242138	False	2	Pseudomonas_aeruginosa_ATCC_33353_GCA_001444755.1	None	False	False	106.5	140	0.5	-0.3928571428571429	False
AO928_30625	302844..303236	True	LLMT01000094.1	acrif3	acrif3_1	0.002232142857142857	PMID: 23242138	False	1	Pseudomonas_aeruginosa_WH_SGI_V_07222_GCA_001450635.1	None	False	False	130.0	130	0.0	-0.7507692307692309	False
LEFS01000061.1_14	10210..10377	True	LEFS01000061.1	acrif4	acrif4_1	0.002808988764044944	PMID: 23242138	False	2	Pseudomonas_aeruginosa_Pae_CF67_07b_GCA_001034745.1	CAS-I-F	True	True	64.5	55	1.0	-0.42909090909090897	True
LEFS01000061.1_15	10509..10706	True	LEFS01000061.1	acrie3	acrie3_1	0.002652519893899204	PMID: 24736222	False	1	Pseudomonas_aeruginosa_Pae_CF67_07b_GCA_001034745.1	CAS-I-F	False	True	65.0	65	0.0	-0.5953846153846153	False
JTQK01000056.1_26	22840..23043	True	JTQK01000056.1	acrif7	acrif7_1	0.02127659574468085	PMID: 27573108	False	1	Pseudomonas_aeruginosa_AZPAE14957_GCA_000791705.1	CAS-I-E, CAS-I-F	False	True	67.0	67	0.0	-0.2611940298507463	False
NGFG_01055	731558..731842	True	CP003909.1	acriic2	acriic2_1	0.0008445945945945946	PMID: 27984730	False	6	Neisseria_gonorrhoeae_MS11_GCA_000156855.2	None	False	True	152.5	94	0.5	-0.4606382978723405	True
AW932_21050	103578..103775	True	LRZY01000007.1	acrie3	acrie3_1	0.002652519893899204	PMID: 24736222	False	3	Pseudomonas_aeruginosa_AU10713_GCA_001555075.1	None	False	False	82.33333333333333	65	0.6666666666666666	-0.5953846153846153	True
AW932_21055	103772..104074	True	LRZY01000007.1	acrif4	acrif4_1	0.002808988764044944	PMID: 23242138	False	3	Pseudomonas_aeruginosa_AU10713_GCA_001555075.1	None	True	False	82.33333333333333	100	0.6666666666666666	-0.30800000000000005	True
YP_950454.1	18400..18607	True	NC_008717.1	acrie3	acrie3_1	0.002652519893899204	PMID: 24736222	False	2	Pseudomonas_phage_DMS3	None	False	False	70.5	68	0.5	-0.5911764705882352	True
NM115_0987	51300..51581	True	APUR01000060.1	acriic2	acriic2_1	0.0008445945945945946	PMID: 27984730	False	4	Neisseria_meningitidis_NM115_GCA_000386025.2	CAS-II-C	False	True	78.0	93	0.25	-0.5408602150537636	True
AO997_24840	15071..15463	True	LLPK01000082.1	acrif3	acrif3_1	0.002232142857142857	PMID: 23242138	False	1	Pseudomonas_aeruginosa_WH_SGI_V_07423_GCA_001453155.1	None	False	False	130.0	130	0.0	-0.7430769230769232	False
LM4423_100106	97344..97715	True	CBXR010000002.1	acriia2	acriia2_1	0.0035211267605633804	PMID: 28041849	False	4	Listeria_monocytogenes_4423_GCA_000689475.1	CAS-I-B, CAS-II-A	False	True	128.5	123	0.25	-0.4739837398373984	True
LM4423_100107	97721..98170	True	CBXR010000002.1	acriia1	acriia1_1	0.004878048780487805	PMID: 28041849	False	4	Listeria_monocytogenes_4423_GCA_000689475.1	CAS-I-B, CAS-II-A	False	True	128.5	149	0.25	-0.3241610738255034	True
LEFH01000050.1_34	18835..19032	True	LEFH01000050.1	acrie3	acrie3_1	0.002652519893899204	PMID: 24736222	False	1	Pseudomonas_aeruginosa_Pae_CF67_06j_GCA_001034685.1	CAS-I-F	False	True	65.0	65	0.0	-0.5953846153846153	False
LEFH01000050.1_35	19164..19331	True	LEFH01000050.1	acrif4	acrif4_1	0.002808988764044944	PMID: 23242138	False	2	Pseudomonas_aeruginosa_Pae_CF67_06j_GCA_001034685.1	CAS-I-F	True	True	64.5	55	1.0	-0.42909090909090897	True
AU374_01356	388616..389008	True	LQAD01000014.1	acriic2	acriic2_2	0.0026595744680851068	PMID: 27984730	False	3	Cupriavidus_metallidurans_NDB3NO24_GCA_001543455.1	None	False	False	391.33333333333326	130	0.6666666666666666	-0.5069230769230768	False
AUZ27_09870	1975561..1976010	True	CP013722.1	acriia1	acriia1_1	0.004878048780487805	PMID: 28041849	False	4	Listeria_monocytogenes_Lm_3163_GCA_001483405.1	CAS-I-B, CAS-II-A	False	True	118.5	149	0.25	-0.32684563758389273	True
CCVU01000001.1_1866	2011508..2011915	True	CCVU01000001.1	acrif3	acrif3_1	0.002232142857142857	PMID: 23242138	False	1	Pseudomonas_aeruginosa_GCA_000751715.1	CAS-I-E	False	True	135.0	135	0.0	-0.7822222222222224	False
LEGO01000085.1_47	31782..31979	True	LEGO01000085.1	acrie3	acrie3_1	0.002652519893899204	PMID: 24736222	False	1	Pseudomonas_aeruginosa_Pae_CF67_08d_GCA_001034945.1	CAS-I-F	False	True	65.0	65	0.0	-0.5953846153846153	False
LEGO01000085.1_48	32111..32278	True	LEGO01000085.1	acrif4	acrif4_1	0.002808988764044944	PMID: 23242138	False	2	Pseudomonas_aeruginosa_Pae_CF67_08d_GCA_001034945.1	CAS-I-F	True	True	64.5	55	1.0	-0.42909090909090897	True
LCTC01000001.1_209	210469..210666	True	LCTC01000001.1	acrie3	acrie3_1	0.002652519893899204	PMID: 24736222	False	1	Pseudomonas_aeruginosa_Pae_CF67_01s_GCA_001007425.1	CAS-I-F	False	True	65.0	65	0.0	-0.5953846153846153	False
LCTC01000001.1_210	210798..210965	True	LCTC01000001.1	acrif4	acrif4_1	0.002808988764044944	PMID: 23242138	False	2	Pseudomonas_aeruginosa_Pae_CF67_01s_GCA_001007425.1	CAS-I-F	True	True	64.5	55	1.0	-0.42909090909090897	True
JTRE01000019.1_114	122442..122717	True	JTRE01000019.1	acrif2	acrif2_1	0.02325581395348837	PMID: 23242138	False	3	Pseudomonas_aeruginosa_AZPAE14937_GCA_000793785.1	CAS-I-F	False	True	91.33333333333331	91	0.3333333333333333	-0.5747252747252749	False
PAERUG_E16_London_17_VIM_2_04_14_05908	32544..32780	True	CVWG01001292.1	acrif1	acrif1_1	0.016393442622950817	PMID: 23242138	False	2	Pseudomonas_aeruginosa_E16_London_17_VIM_2_04_14_GCA_001182025.1	None	False	False	78.5	78	0.5	-0.5346153846153846	False
JTWX01000077.1_16	10906..11325	True	JTWX01000077.1	acrif3	acrif3_2	0.0024390243902439024	PMID: 23242138	False	3	Pseudomonas_aeruginosa_AZPAE14708_GCA_000795815.1	CAS-I-C	False	True	99.0	139	0.3333333333333333	-0.2805755395683453	False
JTWX01000077.1_17	11382..11636	True	JTWX01000077.1	acrie2	acrie2_1	0.029411764705882356	PMID: 24736222	False	3	Pseudomonas_aeruginosa_AZPAE14708_GCA_000795815.1	CAS-I-C	False	True	99.0	84	0.3333333333333333	-0.5892857142857143	False
PAERUG_P1_London_28_IMP_1_04_05_01931	71184..71474	True	CVUY01000110.1	acrif2	acrif2_1	0.02325581395348837	PMID: 23242138	False	3	Pseudomonas_aeruginosa_P1_London_28_IMP_1_04_05_GCA_001180345.1	None	False	False	74.0	96	0.3333333333333333	-0.5854166666666668	True
PAERUG_P1_London_28_IMP_1_04_05_01932	71480..71638	True	CVUY01000110.1	acrie4	acrie4_1	0.011111111111111113	PMID: 24736222	False	3	Pseudomonas_aeruginosa_P1_London_28_IMP_1_04_05_GCA_001180345.1	None	False	False	74.0	52	0.3333333333333333	-0.6961538461538461	True
ASRB01000763.1_10	6822..7058	True	ASRB01000763.1	acrif1	acrif1_1	0.016393442622950817	PMID: 23242138	False	2	Pseudomonas_aeruginosa_J_1385_GCA_000412515.1	CAS-I-F	False	False	76.0	78	0.5	-0.5346153846153846	True
APB59_14610	26669..26908	True	LLVA01000017.1	acrif5	acrif5_1	0.00909090909090909	PMID: 23242138	False	4	Pseudomonas_aeruginosa_WH_SGI_V_07311_GCA_001454745.1	CAS-I-F	False	False	135.25	79	0.25	-0.18734177215189865	False
APB59_14615	26905..27324	True	LLVA01000017.1	acrif3	acrif3_2	0.0024390243902439024	PMID: 23242138	False	4	Pseudomonas_aeruginosa_WH_SGI_V_07311_GCA_001454745.1	CAS-I-F	False	False	135.25	139	0.25	-0.3179856115107914	False
APB59_14620	27381..27677	True	LLVA01000017.1	acrie2	acrie2_1	0.029411764705882356	PMID: 24736222	False	4	Pseudomonas_aeruginosa_WH_SGI_V_07311_GCA_001454745.1	CAS-I-F	False	False	135.25	98	0.25	-0.7418367346938776	False
LA58_05885	1063188..1063469	True	CP009420.1	acriic2	acriic2_1	0.0008445945945945946	PMID: 27984730	False	4	Neisseria_meningitidis_NM3682_GCA_000800315.1	None	False	True	110.25	93	0.25	-0.5365591397849463	True
AWZB01001762.1_3	1754..1978	True	AWZB01001762.1	acrie4	acrie4_1	0.011111111111111113	PMID: 24736222	False	6	Pseudomonas_aeruginosa_JD329_GCA_000506265.1	None	False	False	155.0	74	0.5	-0.7621621621621621	False
AWZB01001762.1_4	1975..2394	True	AWZB01001762.1	acrif3	acrif3_2	0.0024390243902439024	PMID: 23242138	False	6	Pseudomonas_aeruginosa_JD329_GCA_000506265.1	None	False	False	155.0	139	0.5	-0.3575539568345324	False
AWZB01001762.1_5	2391..2630	True	AWZB01001762.1	acrif5	acrif5_1	0.00909090909090909	PMID: 23242138	False	6	Pseudomonas_aeruginosa_JD329_GCA_000506265.1	None	False	False	155.0	79	0.5	-0.2544303797468355	False
JVBI01000048.1_13	13751..14140	True	JVBI01000048.1	acriic2	acriic2_2	0.0026595744680851068	PMID: 27984730	False	1	Ralstonia_solanacearum_58_RSOL_GCA_001065525.1	None	False	False	129.0	129	0.0	-0.5922480620155041	False
NM77221_1026	34349..34630	True	ANSG01000016.1	acriic2	acriic2_1	0.0008445945945945946	PMID: 27984730	False	3	Neisseria_meningitidis_77221_GCA_000328045.2	None	False	True	111.66666666666669	93	0.0	-0.5408602150537636	True
cds60-CVTF01000007.1	760..1041	True	CVTF01000007.1	acriic2	acriic2_1	0.0008445945945945946	PMID: 27984730	False	4	Neisseria_meningitidis_serogroup_B_GCA_001245455.1	None	False	True	83.25	93	0.0	-0.5806451612903227	False
FC54_GL001400	69023..69463	True	AZFP01000005.1	acriia5	acriia5_1	0.09090909090909093	PMID: N/A	False	3	Lactobacillus_saerimneri_DSM_16049_GCA_001435165.1	CAS-II-A	False	True	124.0	146	0.0	-0.8561643835616436	False
LEHR01000056.1_61	53522..53719	True	LEHR01000056.1	acrie3	acrie3_1	0.002652519893899204	PMID: 24736222	False	1	Pseudomonas_aeruginosa_Pae_CF67_09m_GCA_001035525.1	CAS-I-F	False	True	65.0	65	0.0	-0.5953846153846153	False
LEHR01000056.1_62	53851..54018	True	LEHR01000056.1	acrif4	acrif4_1	0.002808988764044944	PMID: 23242138	False	2	Pseudomonas_aeruginosa_Pae_CF67_09m_GCA_001035525.1	CAS-I-F	True	True	64.5	55	1.0	-0.42909090909090897	True
CWMD01000038.1_30	24226..24675	True	CWMD01000038.1	acriia1	acriia1_1	0.004878048780487805	PMID: 28041849	False	3	Listeria_monocytogenes_GCA_001489235.1	CAS-I-B, CAS-II-A	False	True	142.0	149	0.0	-0.34697986577181217	True
CWMD01000038.1_31	24679..24942	True	CWMD01000038.1	acriia4	acriia4_1	0.006289308176100628	PMID: 28041849	False	3	Listeria_monocytogenes_GCA_001489235.1	CAS-I-B, CAS-II-A	False	True	142.0	87	0.0	-0.7045977011494253	True
AI22_12595	2719399..2719776	True	CP007147.1	acrif3	acrif3_1	0.002232142857142857	PMID: 23242138	False	1	Pseudomonas_aeruginosa_YL84_GCA_000524595.1	CAS-I-F	False	True	125.0	125	0.0	-0.68	False
ABT48_03890	116..400	True	LDOB01000028.1	acriic2	acriic2_1	0.0008445945945945946	PMID: 27984730	False	5	Neisseria_gonorrhoeae_G2891_GCA_001028035.1	None	False	False	126.0	94	0.4	-0.4606382978723405	False
LEGK01000019.1_61	53699..53896	True	LEGK01000019.1	acrie3	acrie3_1	0.002652519893899204	PMID: 24736222	False	1	Pseudomonas_aeruginosa_Pae_CF67_07t_GCA_001037395.1	CAS-I-F	False	True	65.0	65	0.0	-0.5953846153846153	False
LEGK01000019.1_62	54028..54195	True	LEGK01000019.1	acrif4	acrif4_1	0.002808988764044944	PMID: 23242138	False	2	Pseudomonas_aeruginosa_Pae_CF67_07t_GCA_001037395.1	CAS-I-F	True	True	64.5	55	1.0	-0.42909090909090897	True
AWYZ01001116.1_2	397..636	True	AWYZ01001116.1	acrif5	acrif5_1	0.00909090909090909	PMID: 23242138	False	6	Pseudomonas_aeruginosa_JD326_GCA_000506045.1	None	False	False	126.66666666666669	79	0.5	-0.2544303797468355	False
AWYZ01001116.1_3	633..1052	True	AWYZ01001116.1	acrif3	acrif3_2	0.0024390243902439024	PMID: 23242138	False	6	Pseudomonas_aeruginosa_JD326_GCA_000506045.1	None	False	False	126.66666666666669	139	0.5	-0.3575539568345324	False
AWYZ01001116.1_4	1049..1273	True	AWYZ01001116.1	acrie4	acrie4_1	0.011111111111111113	PMID: 24736222	False	6	Pseudomonas_aeruginosa_JD326_GCA_000506045.1	None	False	False	126.66666666666669	74	0.5	-0.7621621621621621	False
CDLS01000001.1_4704	5055289..5055681	True	CDLS01000001.1	acriic2	acriic2_2	0.0026595744680851068	PMID: 27984730	False	1	Ralstonia_solanacearum_CFBP6783_GCA_000825885.2	CAS-I-E	False	False	130.0	130	0.0	-0.4976923076923076	False
AQPL01000102.1_70	67824..68210	True	AQPL01000102.1	acriic2	acriic2_2	0.0026595744680851068	PMID: 27984730	False	3	Cupriavidus_WS_WS_GCA_000395345.1	None	False	False	262.0	128	0.6666666666666666	-0.51640625	False
JTUO01000068.1_25	20196..20432	True	JTUO01000068.1	acrif1	acrif1_1	0.016393442622950817	PMID: 23242138	False	2	Pseudomonas_aeruginosa_AZPAE14846_GCA_000789745.1	None	False	False	76.0	78	0.5	-0.5346153846153846	False
NM68094_1012	21679..21960	True	ANRB01000014.1	acriic2	acriic2_1	0.0008445945945945946	PMID: 27984730	False	4	Neisseria_meningitidis_68094_GCA_000328245.2	CAS-II-C	False	True	78.0	93	0.25	-0.5408602150537636	True
JVJX01000192.1_20	17225..17392	True	JVJX01000192.1	acrif4	acrif4_1	0.002808988764044944	PMID: 23242138	False	2	Pseudomonas_aeruginosa_367_PAER_GCA_001063225.1	CAS-I-E	True	True	64.5	55	1.0	-0.42909090909090897	True
JVJX01000192.1_21	17524..17721	True	JVJX01000192.1	acrie3	acrie3_1	0.002652519893899204	PMID: 24736222	False	1	Pseudomonas_aeruginosa_367_PAER_GCA_001063225.1	CAS-I-E	False	True	65.0	65	0.0	-0.5953846153846153	False
AW901_21340	471930..472232	True	LRYT01000028.1	acrif4	acrif4_1	0.002808988764044944	PMID: 23242138	False	3	Pseudomonas_aeruginosa_AU16960_GCA_001554625.1	CAS-I-F	True	True	82.33333333333333	100	0.6666666666666666	-0.30800000000000005	False
AW901_21345	472229..472426	True	LRYT01000028.1	acrie3	acrie3_1	0.002652519893899204	PMID: 24736222	False	3	Pseudomonas_aeruginosa_AU16960_GCA_001554625.1	CAS-I-F	False	True	82.33333333333333	65	0.6666666666666666	-0.5661538461538462	False
GO17_13030	33024..33287	True	JNGK01000054.1	acriia4	acriia4_1	0.006289308176100628	PMID: 28041849	False	2	Listeria_monocytogenes_F4235_GCA_001466035.1	CAS-I-B, CAS-II-A	False	True	118.0	87	0.0	-0.8080459770114945	True
GO17_13035	33292..33741	True	JNGK01000054.1	acriia1	acriia1_1	0.004878048780487805	PMID: 28041849	False	2	Listeria_monocytogenes_F4235_GCA_001466035.1	CAS-I-B, CAS-II-A	False	True	118.0	149	0.0	-0.45704697986577203	True
LEIG01000007.1_14	10210..10377	True	LEIG01000007.1	acrif4	acrif4_1	0.002808988764044944	PMID: 23242138	False	2	Pseudomonas_aeruginosa_Pae_CF67_10h_GCA_001035805.1	CAS-I-F	True	True	64.5	55	1.0	-0.42909090909090897	True
LEIG01000007.1_15	10509..10706	True	LEIG01000007.1	acrie3	acrie3_1	0.002652519893899204	PMID: 24736222	False	1	Pseudomonas_aeruginosa_Pae_CF67_10h_GCA_001035805.1	CAS-I-F	False	True	65.0	65	0.0	-0.5953846153846153	False
APB66_24340	18292..18528	True	LLVH01000075.1	acrif1	acrif1_1	0.016393442622950817	PMID: 23242138	False	2	Pseudomonas_aeruginosa_WH_SGI_V_07320_GCA_001454785.1	None	False	False	78.5	78	0.5	-0.5346153846153846	False
LD10_15640	1..213	True	JRFI01001145.1	acriic2	acriic2_1	0.0008445945945945946	PMID: 27984730	False	1	Neisseria_meningitidis_M12611_GCA_001407255.1	None	False	True	70.0	70	0.0	-0.5485714285714286	False
CDRJ01000001.1_4391	4675554..4675946	True	CDRJ01000001.1	acriic2	acriic2_2	0.0026595744680851068	PMID: 27984730	False	1	Ralstonia_solanacearum_CFBP7014_GCA_001373255.1	CAS-II-C	False	True	130.0	130	0.0	-0.4976923076923076	False
APB23_19195	26197..26499	True	LLTQ01000104.1	acrif4	acrif4_1	0.002808988764044944	PMID: 23242138	False	3	Pseudomonas_aeruginosa_WH_SGI_V_07256_GCA_001453855.1	None	True	False	82.33333333333333	100	0.6666666666666666	-0.30800000000000005	True
APB23_19200	26496..26693	True	LLTQ01000104.1	acrie3	acrie3_1	0.002652519893899204	PMID: 24736222	False	3	Pseudomonas_aeruginosa_WH_SGI_V_07256_GCA_001453855.1	None	False	False	82.33333333333333	65	0.6666666666666666	-0.5661538461538462	True
CG42_06725	1322794..1323243	True	CP014250.1	acriia1	acriia1_1	0.004878048780487805	PMID: 28041849	False	2	Listeria_monocytogenes_CFSAN010068_GCA_001548635.1	None	False	False	118.0	149	0.0	-0.45704697986577203	True
CG42_06730	1323248..1323511	True	CP014250.1	acriia4	acriia4_1	0.006289308176100628	PMID: 28041849	False	2	Listeria_monocytogenes_CFSAN010068_GCA_001548635.1	None	False	False	118.0	87	0.0	-0.8080459770114945	True
NM90_1027	604..885	True	APUS01000065.1	acriic2	acriic2_1	0.0008445945945945946	PMID: 27984730	False	4	Neisseria_meningitidis_NM90_GCA_000386045.2	CAS-II-C	False	True	78.0	93	0.25	-0.5408602150537636	True
LCTB01000078.1_14	10210..10377	True	LCTB01000078.1	acrif4	acrif4_1	0.002808988764044944	PMID: 23242138	False	2	Pseudomonas_aeruginosa_Pae_CF67_01r_GCA_001007265.1	CAS-I-F	True	True	64.5	55	1.0	-0.42909090909090897	True
LCTB01000078.1_15	10509..10706	True	LCTB01000078.1	acrie3	acrie3_1	0.002652519893899204	PMID: 24736222	False	1	Pseudomonas_aeruginosa_Pae_CF67_01r_GCA_001007265.1	CAS-I-F	False	True	65.0	65	0.0	-0.5953846153846153	False
RCFBP_11457	1498697..1499089	True	FP885897.1	acriic2	acriic2_2	0.0026595744680851068	PMID: 27984730	False	1	Ralstonia_solanacearum_CFBP2957_GCA_000197855.1	CAS-I-E	False	False	130.0	130	0.0	-0.5438461538461538	False
RZ60_02105	431820..432044	True	CP011227.1	acrif9	acrif9_1	0.01515151515151515	PMID: 27573108	False	1	Haemophilus_ducreyi_CLU5_GCA_001043415.1	None	False	False	74.0	74	0.0	-0.5837837837837838	False
LEHK01000054.1_14	10210..10377	True	LEHK01000054.1	acrif4	acrif4_1	0.002808988764044944	PMID: 23242138	False	2	Pseudomonas_aeruginosa_Pae_CF67_09f_GCA_001035385.1	CAS-I-F	True	True	64.5	55	1.0	-0.42909090909090897	True
LEHK01000054.1_15	10509..10706	True	LEHK01000054.1	acrie3	acrie3_1	0.002652519893899204	PMID: 24736222	False	1	Pseudomonas_aeruginosa_Pae_CF67_09f_GCA_001035385.1	CAS-I-F	False	True	65.0	65	0.0	-0.5953846153846153	False
LEJV01000045.1_14	10210..10377	True	LEJV01000045.1	acrif4	acrif4_1	0.002808988764044944	PMID: 23242138	False	2	Pseudomonas_aeruginosa_Pae_CF67_12j_GCA_001036645.1	CAS-I-F	True	True	64.5	55	1.0	-0.42909090909090897	True
LEJV01000045.1_15	10509..10706	True	LEJV01000045.1	acrie3	acrie3_1	0.002652519893899204	PMID: 24736222	False	1	Pseudomonas_aeruginosa_Pae_CF67_12j_GCA_001036645.1	CAS-I-F	False	True	65.0	65	0.0	-0.5953846153846153	False
PAERUG_P31_Wales_1_VIM_2_11_11_00265	4444..4836	True	CVVS01000016.1	acrif3	acrif3_1	0.002232142857142857	PMID: 23242138	False	2	Pseudomonas_aeruginosa_P31_Wales_1_VIM_2_11_11_GCA_001181025.1	CAS-IV-A	False	False	118.5	130	0.0	-0.7430769230769232	False
PAERUG_P31_Wales_1_VIM_2_11_11_00266	4855..5178	True	CVVS01000016.1	acrie1	acrie1_1	0.005555555555555557	PMID: 24736222	False	2	Pseudomonas_aeruginosa_P31_Wales_1_VIM_2_11_11_GCA_001181025.1	CAS-IV-A	False	False	118.5	107	0.0	-0.3168224299065419	False
AP300_13505	153..602	True	LKHO01000006.1	acriia1	acriia1_1	0.004878048780487805	PMID: 28041849	False	3	Listeria_monocytogenes_55G_GCA_001317555.1	None	False	False	116.33333333333331	149	0.0	-0.3241610738255034	True
AP300_13510	608..979	True	LKHO01000006.1	acriia2	acriia2_1	0.0035211267605633804	PMID: 28041849	False	3	Listeria_monocytogenes_55G_GCA_001317555.1	None	False	False	116.33333333333331	123	0.0	-0.4739837398373984	True
APA68_03410	38418..38810	True	LLRN01000002.1	acrif3	acrif3_1	0.002232142857142857	PMID: 23242138	False	1	Pseudomonas_aeruginosa_WH_SGI_V_07642_GCA_001452235.1	None	False	True	130.0	130	0.0	-0.7430769230769232	False
APB75_27475	531..953	True	LLVQ01000100.1	acrif3	acrif3_2	0.0024390243902439024	PMID: 23242138	False	2	Pseudomonas_aeruginosa_WH_SGI_V_07330_GCA_001454565.1	None	False	False	106.5	140	0.5	-0.3928571428571429	False
APB27_07350	210311..210517	True	LLTU01000002.1	acrie3	acrie3_1	0.002652519893899204	PMID: 24736222	False	2	Pseudomonas_aeruginosa_WH_SGI_V_07261_GCA_001452985.1	None	False	True	70.5	68	0.5	-0.5911764705882352	True
AW884_22745	136198..136590	True	LRSJ01000006.1	acrif3	acrif3_1	0.002232142857142857	PMID: 23242138	False	2	Pseudomonas_aeruginosa_AU24787_GCA_001545195.1	CAS-I-E	False	False	118.5	130	0.0	-0.7253846153846154	False
AW884_22750	136609..136932	True	LRSJ01000006.1	acrie1	acrie1_1	0.005555555555555557	PMID: 24736222	False	2	Pseudomonas_aeruginosa_AU24787_GCA_001545195.1	CAS-I-E	False	False	118.5	107	0.0	-0.3168224299065421	False
HS07_08415	32252..32701	True	JOWH01000013.1	acriia1	acriia1_1	0.004878048780487805	PMID: 28041849	False	4	Listeria_monocytogenes_FSL_L4_0396_GCA_000726025.1	CAS-I-B	False	True	146.75	149	0.0	-0.371812080536913	True
HS07_08420	32707..33078	True	JOWH01000013.1	acriia2	acriia2_1	0.0035211267605633804	PMID: 28041849	False	4	Listeria_monocytogenes_FSL_L4_0396_GCA_000726025.1	CAS-I-B	False	True	146.75	123	0.0	-0.4682926829268293	True
HS07_08425	33112..33489	True	JOWH01000013.1	acriia3	acriia3_1	0.002150537634408602	PMID: 28041849	False	4	Listeria_monocytogenes_FSL_L4_0396_GCA_000726025.1	CAS-I-B	False	True	146.75	125	0.0	-0.6608	True
APA94_33750	2401..2673	True	LLSN01000191.1	acrif2	acrif2_1	0.02325581395348837	PMID: 23242138	False	1	Pseudomonas_aeruginosa_WH_SGI_V_07693_GCA_001452565.1	None	False	True	90.0	90	0.0	-0.5677777777777778	False
M685_07965	6049..6333	True	ATPO01000069.1	acriic2	acriic2_1	0.0008445945945945946	PMID: 27984730	False	2	Neisseria_gonorrhoeae_SK16259_GCA_001025825.1	None	False	False	90.5	94	0.0	-0.4606382978723405	False
JTUC01000006.1_453	485916..486338	True	JTUC01000006.1	acrif3	acrif3_2	0.0024390243902439024	PMID: 23242138	False	2	Pseudomonas_aeruginosa_AZPAE14860_GCA_000790065.1	None	False	True	107.0	140	0.5	-0.3928571428571429	False
PAERUG_P36_West_Midlands_5_VIM_2_06_12_05220	14883..15185	True	CVVP01000190.1	acrif4	acrif4_1	0.002808988764044944	PMID: 23242138	False	3	Pseudomonas_aeruginosa_P36_West_Midlands_5_VIM_2_06_12_GCA_001181125.1	None	True	False	82.66666666666667	100	0.6666666666666666	-0.30800000000000005	True
PAERUG_P36_West_Midlands_5_VIM_2_06_12_05221	15182..15379	True	CVVP01000190.1	acrie3	acrie3_1	0.002652519893899204	PMID: 24736222	False	3	Pseudomonas_aeruginosa_P36_West_Midlands_5_VIM_2_06_12_GCA_001181125.1	None	False	False	82.66666666666667	65	0.6666666666666666	-0.5661538461538462	True
LDKM01000020.1_50	38095..38292	True	LDKM01000020.1	acrie3	acrie3_1	0.002652519893899204	PMID: 24736222	False	1	Pseudomonas_aeruginosa_Pae_CF67_02j_GCA_001024395.1	CAS-I-F	False	False	65.0	65	0.0	-0.5953846153846153	False
LDKM01000020.1_51	38424..38591	True	LDKM01000020.1	acrif4	acrif4_1	0.002808988764044944	PMID: 23242138	False	2	Pseudomonas_aeruginosa_Pae_CF67_02j_GCA_001024395.1	CAS-I-F	True	False	64.5	55	1.0	-0.42909090909090897	True
NMCC_0946	952560..952841	True	CP000381.1	acriic2	acriic2_1	0.0008445945945945946	PMID: 27984730	False	6	Neisseria_meningitidis_053442_GCA_000014105.1	CAS-II-C	False	True	154.33333333333334	93	0.6666666666666666	-0.5408602150537636	False
PAERUG_P29_London_12_VIM_2_05_11_02517	43118..43354	True	CVVO01000150.1	acrif1	acrif1_1	0.016393442622950817	PMID: 23242138	False	2	Pseudomonas_aeruginosa_P29_London_12_VIM_2_05_11_GCA_001180985.1	None	False	False	78.5	78	0.5	-0.5346153846153846	False
PROPEN_01997	446276..446482	True	GG661994.1	acrif9	acrif9_2	0.1111111111111111	PMID: 27573108	False	2	Proteus_penneri_ATCC_35198_GCA_000155835.1	None	False	False	95.5	68	0.0	-0.7205882352941178	True
JVMP01000574.1_51	36630..36827	True	JVMP01000574.1	acrie3	acrie3_1	0.002652519893899204	PMID: 24736222	False	1	Pseudomonas_denitrificans_293_PDEN_GCA_001064395.1	None	False	False	65.0	65	0.0	-0.5661538461538462	False
JVMP01000574.1_52	36959..37126	True	JVMP01000574.1	acrif4	acrif4_1	0.002808988764044944	PMID: 23242138	False	2	Pseudomonas_denitrificans_293_PDEN_GCA_001064395.1	None	True	False	64.5	55	1.0	-0.42909090909090897	True
JUAM01000061.1_43	35910..36317	True	JUAM01000061.1	acrif3	acrif3_1	0.002232142857142857	PMID: 23242138	False	2	Pseudomonas_aeruginosa_AZPAE12150_GCA_000796865.1	None	False	False	121.0	135	0.0	-0.7822222222222224	False
JUAM01000061.1_44	36336..36659	True	JUAM01000061.1	acrie1	acrie1_1	0.005555555555555557	PMID: 24736222	False	2	Pseudomonas_aeruginosa_AZPAE12150_GCA_000796865.1	None	False	False	121.0	107	0.0	-0.3168224299065419	False
T222_08185	1701424..1701588	True	CP006982.1	acrie4	acrie4_1	0.011111111111111113	PMID: 24736222	False	4	Pseudomonas_aeruginosa_LES400_GCA_000583935.1	None	False	True	79.25	54	0.25	-0.8314814814814816	False
T222_08190	1701585..1702004	True	CP006982.1	acrif3	acrif3_2	0.0024390243902439024	PMID: 23242138	False	4	Pseudomonas_aeruginosa_LES400_GCA_000583935.1	None	False	True	79.25	139	0.25	-0.3575539568345324	False
T222_08195	1702085..1702240	True	CP006982.1	acrif5	acrif5_1	0.00909090909090909	PMID: 23242138	False	4	Pseudomonas_aeruginosa_LES400_GCA_000583935.1	None	False	True	79.25	51	0.25	0.096078431372549	False
LEFK01000147.1_13	9914..10081	True	LEFK01000147.1	acrif4	acrif4_1	0.002808988764044944	PMID: 23242138	False	2	Pseudomonas_aeruginosa_Pae_CF67_06n_GCA_001037065.1	CAS-I-F	True	True	64.5	55	1.0	-0.42909090909090897	True
LEFK01000147.1_14	10213..10410	True	LEFK01000147.1	acrie3	acrie3_1	0.002652519893899204	PMID: 24736222	False	1	Pseudomonas_aeruginosa_Pae_CF67_06n_GCA_001037065.1	CAS-I-F	False	True	65.0	65	0.0	-0.5953846153846153	False
KQ236575.1_63	52085..52420	True	KQ236575.1	acriic2	acriic2_1	0.0008445945945945946	PMID: 27984730	False	7	Neisseria_meningitidis_321114_GCA_001183415.1	CAS-II-C	False	True	146.42857142857142	111	0.5714285714285714	-0.7693693693693695	True
LC14_05240	933405..933686	True	CP009421.1	acriic2	acriic2_1	0.0008445945945945946	PMID: 27984730	False	4	Neisseria_meningitidis_NM3683_GCA_000800355.1	None	False	True	110.25	93	0.25	-0.5365591397849463	True
LM700514_60504	509227..509616	True	CYVH01000012.1	acriia2	acriia2_2	0.125	PMID: 28041849	False	4	Listeria_monocytogenes_LM07_00514_GCA_001564795.1	CAS-I-B, CAS-II-A	False	True	130.75	129	0.25	-0.6294573643410855	True
LM700514_60505	509618..510067	True	CYVH01000012.1	acriia1	acriia1_1	0.004878048780487805	PMID: 28041849	False	4	Listeria_monocytogenes_LM07_00514_GCA_001564795.1	CAS-I-B, CAS-II-A	False	True	130.75	149	0.25	-0.3281879194630873	True
APA64_18720	19183..19380	True	LLRJ01000020.1	acrie3	acrie3_1	0.002652519893899204	PMID: 24736222	False	3	Pseudomonas_aeruginosa_WH_SGI_V_07638_GCA_001453435.1	None	False	True	82.33333333333333	65	0.6666666666666666	-0.5661538461538462	True
APA64_18725	19377..19679	True	LLRJ01000020.1	acrif4	acrif4_1	0.002808988764044944	PMID: 23242138	False	3	Pseudomonas_aeruginosa_WH_SGI_V_07638_GCA_001453435.1	None	True	True	82.33333333333333	100	0.6666666666666666	-0.30800000000000005	True
AO885_26030	266..505	True	LLLC01000054.1	acrif5	acrif5_1	0.00909090909090909	PMID: 23242138	False	2	Pseudomonas_aeruginosa_WH_SGI_V_07065_GCA_001450385.1	None	False	False	76.0	79	0.5	-0.2278481012658228	True
JTSG01000074.1_23	13909..14316	True	JTSG01000074.1	acrif3	acrif3_1	0.002232142857142857	PMID: 23242138	False	2	Pseudomonas_aeruginosa_AZPAE14909_GCA_000789525.1	None	False	True	121.0	135	0.0	-0.7822222222222224	False
JTSG01000074.1_24	14335..14658	True	JTSG01000074.1	acrie1	acrie1_1	0.005555555555555557	PMID: 24736222	False	2	Pseudomonas_aeruginosa_AZPAE14909_GCA_000789525.1	None	False	True	121.0	107	0.0	-0.3168224299065419	False
JTWO01000044.1_34	30451..30687	True	JTWO01000044.1	acrif1	acrif1_1	0.016393442622950817	PMID: 23242138	False	2	Pseudomonas_aeruginosa_AZPAE14718_GCA_000795905.1	CAS-I-F	False	True	76.0	78	0.5	-0.5346153846153846	False
LM701377_230018	17436..17813	True	CYVQ01000016.1	acriia3	acriia3_1	0.002150537634408602	PMID: 28041849	False	3	Listeria_monocytogenes_LM07_01377_GCA_001564995.1	CAS-I-B	False	False	130.0	125	0.0	-0.6295999999999999	True
LM701377_230019	17845..18195	True	CYVQ01000016.1	acriia2	acriia2_1	0.0035211267605633804	PMID: 28041849	False	3	Listeria_monocytogenes_LM07_01377_GCA_001564995.1	CAS-I-B	False	False	130.0	116	0.0	-0.5594827586206896	True
LM701377_230020	18200..18649	True	CYVQ01000016.1	acriia1	acriia1_1	0.004878048780487805	PMID: 28041849	False	3	Listeria_monocytogenes_LM07_01377_GCA_001564995.1	CAS-I-B	False	False	130.0	149	0.0	-0.314765100671141	True
CWLK01000032.1_5	1305..1754	True	CWLK01000032.1	acriia1	acriia1_1	0.004878048780487805	PMID: 28041849	False	4	Listeria_monocytogenes_GCA_001494195.1	CAS-I-B, CAS-II-A	False	False	126.5	149	0.0	-0.3174496644295302	True
AXYR01000001.1_503	527762..528157	True	AXYR01000001.1	acriic2	acriic2_2	0.0026595744680851068	PMID: 27984730	False	1	Ralstonia_JGI_0001001_A05_JGI_0001001_A05_GCA_000485415.1	None	False	False	131.0	131	0.0	-0.5633587786259541	False
NM70012_0870	22006..22287	True	ANRE01000008.1	acriic2	acriic2_1	0.0008445945945945946	PMID: 27984730	False	4	Neisseria_meningitidis_70012_GCA_000328225.2	CAS-II-C	False	True	78.0	93	0.25	-0.5408602150537636	True
LCSO01000041.1_24	19114..19281	True	LCSO01000041.1	acrif4	acrif4_1	0.002808988764044944	PMID: 23242138	False	2	Pseudomonas_aeruginosa_Pae_CF67_01e_GCA_001007355.1	CAS-I-F	True	True	64.5	55	1.0	-0.42909090909090897	True
LCSO01000041.1_25	19413..19610	True	LCSO01000041.1	acrie3	acrie3_1	0.002652519893899204	PMID: 24736222	False	1	Pseudomonas_aeruginosa_Pae_CF67_01e_GCA_001007355.1	CAS-I-F	False	True	65.0	65	0.0	-0.5953846153846153	False
SMU76_04047	4243..4665	True	AHSM01000017.1	acriia5	acriia5_1	0.09090909090909093	PMID: N/A	False	5	Streptococcus_mutans_N66_GCA_000339975.1	CAS-II-A	False	False	204.4	140	0.4	-1.01	False
PAERUG_P12_London_17_VIM_2_11_09_00956	113310..113546	True	CVUP01000066.1	acrif1	acrif1_1	0.016393442622950817	PMID: 23242138	False	2	Pseudomonas_aeruginosa_P12_London_17_VIM_2_11_09_GCA_001180645.1	None	False	False	78.5	78	0.5	-0.5346153846153846	False
PAERUG_E4_London_17_VIM_2_03_09_03570	43118..43354	True	CVUK01000129.1	acrif1	acrif1_1	0.016393442622950817	PMID: 23242138	False	2	Pseudomonas_aeruginosa_E4_London_17_VIM_2_03_09_GCA_001180505.1	None	False	False	78.5	78	0.5	-0.5346153846153846	False
LCTA01000094.1_10	4305..4472	True	LCTA01000094.1	acrif4	acrif4_1	0.002808988764044944	PMID: 23242138	False	2	Pseudomonas_aeruginosa_Pae_CF67_01q_GCA_001007415.1	CAS-I-F	True	False	64.5	55	1.0	-0.42909090909090897	True
LCTA01000094.1_11	4604..4801	True	LCTA01000094.1	acrie3	acrie3_1	0.002652519893899204	PMID: 24736222	False	1	Pseudomonas_aeruginosa_Pae_CF67_01q_GCA_001007415.1	CAS-I-F	False	False	65.0	65	0.0	-0.5953846153846153	False
HD_0157	107120..107344	True	AE017143.1	acrif9	acrif9_1	0.01515151515151515	PMID: 27573108	False	1	Haemophilus_ducreyi_35000HP_GCA_000007945.1	None	False	False	74.0	74	0.0	-0.5837837837837838	False
CWMA01000021.1_25	18695..19144	True	CWMA01000021.1	acriia1	acriia1_1	0.004878048780487805	PMID: 28041849	False	4	Listeria_monocytogenes_GCA_001490035.1	CAS-I-B, CAS-II-A	False	True	129.5	149	0.25	-0.3241610738255034	True
CWMA01000021.1_26	19150..19521	True	CWMA01000021.1	acriia2	acriia2_1	0.0035211267605633804	PMID: 28041849	False	4	Listeria_monocytogenes_GCA_001490035.1	CAS-I-B, CAS-II-A	False	True	129.5	123	0.25	-0.4739837398373984	True
NM81858_1066	751..1032	True	APTT01000073.1	acriic2	acriic2_1	0.0008445945945945946	PMID: 27984730	False	4	Neisseria_meningitidis_81858_GCA_000386785.2	CAS-II-C	False	True	81.75	93	0.25	-0.5365591397849463	True
M739_11805	1323..1607	True	ATQR01000240.1	acriic2	acriic2_1	0.0008445945945945946	PMID: 27984730	False	4	Neisseria_gonorrhoeae_MIA_2011_05_16_GCA_001026025.1	None	False	False	131.5	94	0.5	-0.4606382978723405	False
CCPA01000008.1_123	114380..114619	True	CCPA01000008.1	acrif5	acrif5_1	0.00909090909090909	PMID: 23242138	False	17	Pseudomonas_aeruginosa_Liverpool_Epidemic_GCA_000824685.1	None	False	True	185.64705882352942	79	0.5294117647058824	-0.2544303797468355	False
CCPA01000008.1_124	114616..115035	True	CCPA01000008.1	acrif3	acrif3_2	0.0024390243902439024	PMID: 23242138	False	17	Pseudomonas_aeruginosa_Liverpool_Epidemic_GCA_000824685.1	None	False	True	185.64705882352942	139	0.5294117647058824	-0.3575539568345324	False
CCPA01000008.1_125	115032..115256	True	CCPA01000008.1	acrie4	acrie4_1	0.011111111111111113	PMID: 24736222	False	17	Pseudomonas_aeruginosa_Liverpool_Epidemic_GCA_000824685.1	None	False	True	185.64705882352942	74	0.5294117647058824	-0.7621621621621621	False
NMEN140_0907	82388..82669	True	ALXP01000017.1	acriic2	acriic2_1	0.0008445945945945946	PMID: 27984730	False	4	Neisseria_meningitidis_NM140_GCA_000293305.1	CAS-II-C	False	True	78.0	93	0.25	-0.5365591397849463	True
JUAG01000109.1_7	6016..6432	True	JUAG01000109.1	acrif3	acrif3_2	0.0024390243902439024	PMID: 23242138	False	3	Pseudomonas_aeruginosa_AZPAE12156_GCA_000796985.1	CAS-I-F	False	True	198.66666666666663	138	0.3333333333333333	-0.4601449275362318	False
HT22_10485	36955..37404	True	JPCE01000012.1	acriia1	acriia1_1	0.004878048780487805	PMID: 28041849	False	4	Listeria_monocytogenes_FSL_R8_7761_GCA_000729285.1	CAS-I-B	False	True	128.5	149	0.25	-0.32684563758389273	True
HT22_10490	37410..37781	True	JPCE01000012.1	acriia2	acriia2_1	0.0035211267605633804	PMID: 28041849	False	4	Listeria_monocytogenes_FSL_R8_7761_GCA_000729285.1	CAS-I-B	False	True	128.5	123	0.25	-0.4739837398373984	True
LDKX01000050.1_61	53522..53719	True	LDKX01000050.1	acrie3	acrie3_1	0.002652519893899204	PMID: 24736222	False	1	Pseudomonas_aeruginosa_Pae_CF67_03a_GCA_001023755.1	CAS-I-F	False	True	65.0	65	0.0	-0.5953846153846153	False
LDKX01000050.1_62	53851..54018	True	LDKX01000050.1	acrif4	acrif4_1	0.002808988764044944	PMID: 23242138	False	2	Pseudomonas_aeruginosa_Pae_CF67_03a_GCA_001023755.1	CAS-I-F	True	True	64.5	55	1.0	-0.42909090909090897	True
YP_009003399.1	42110..42662	True	NC_023503.1	acriia6	acriia6_1	0.015873015873015872	PMID: N/A	False	5	Streptococcus_phage_20617	None	True	False	115.8	183	0.6	-0.6125683060109289	False
C825_02647	3390934..3391185	True	KB822571.1	acriia3	acriia3_2	0.04	PMID: 28041849	False	2	Parabacteroides_ASF519_ASF519_GCA_000364265.1	None	False	False	185.0	83	0.5	-0.7506024096385543	False
MAMP_00538	189853..190107	True	AFIG01000003.1	acrif6	acrif6_3	0.1	PMID: 27573108	False	1	Methylophaga_aminisulfidivorans_MP_GCA_000214595.2	CAS-I-E	False	False	84.0	84	0.0	-0.4404761904761906	False
RSUY_22340	2399069..2399461	True	CP012687.1	acriic2	acriic2_2	0.0026595744680851068	PMID: 27984730	False	1	Ralstonia_solanacearum_UY031_GCA_001299555.1	None	False	False	130.0	130	0.0	-0.5246153846153845	False
OR16_37760	25377..25763	True	AHJE01000133.1	acriic2	acriic2_2	0.0026595744680851068	PMID: 27984730	False	1	Cupriavidus_basilensis_OR16_GCA_000243095.2	None	False	False	128.0	128	0.0	-0.45859375	False
JUPS01000934.1_13	9094..9261	True	JUPS01000934.1	acrif4	acrif4_1	0.002808988764044944	PMID: 23242138	False	2	Pseudomonas_aeruginosa_875_PAER_GCA_001067615.1	None	True	True	64.5	55	1.0	-0.42909090909090897	True
JUPS01000934.1_14	9393..9590	True	JUPS01000934.1	acrie3	acrie3_1	0.002652519893899204	PMID: 24736222	False	1	Pseudomonas_aeruginosa_875_PAER_GCA_001067615.1	None	False	True	65.0	65	0.0	-0.5661538461538462	False
T228_07865	1659550..1659714	True	CP006981.1	acrie4	acrie4_1	0.011111111111111113	PMID: 24736222	False	4	Pseudomonas_aeruginosa_LESlike7_GCA_000583915.1	None	False	True	79.25	54	0.25	-0.8314814814814816	False
T228_07870	1659711..1660130	True	CP006981.1	acrif3	acrif3_2	0.0024390243902439024	PMID: 23242138	False	4	Pseudomonas_aeruginosa_LESlike7_GCA_000583915.1	None	False	True	79.25	139	0.25	-0.3575539568345324	False
T228_07875	1660211..1660366	True	CP006981.1	acrif5	acrif5_1	0.00909090909090909	PMID: 23242138	False	4	Pseudomonas_aeruginosa_LESlike7_GCA_000583915.1	None	False	True	79.25	51	0.25	0.096078431372549	False
AO947_10945	131970..132362	True	LLNM01000010.1	acrif3	acrif3_1	0.002232142857142857	PMID: 23242138	False	1	Pseudomonas_aeruginosa_WH_SGI_V_07241_GCA_001450935.1	None	False	False	130.0	130	0.0	-0.7476923076923078	False
NM96060_1009	868..1149	True	APSJ01000059.1	acriic2	acriic2_1	0.0008445945945945946	PMID: 27984730	False	4	Neisseria_meningitidis_96060_GCA_000386165.2	CAS-II-C	False	True	78.0	93	0.25	-0.5408602150537636	True
JWBF01000497.1_5	2564..2971	True	JWBF01000497.1	acrif3	acrif3_1	0.002232142857142857	PMID: 23242138	False	2	Pseudomonas_denitrificans_1151_PDEN_GCA_001060395.1	None	False	False	121.0	135	0.0	-0.7822222222222224	False
JWBF01000497.1_6	2990..3313	True	JWBF01000497.1	acrie1	acrie1_1	0.005555555555555557	PMID: 24736222	False	2	Pseudomonas_denitrificans_1151_PDEN_GCA_001060395.1	None	False	False	121.0	107	0.0	-0.3168224299065419	False
NM045_1024	442..723	True	AVNO01000061.1	acriic2	acriic2_1	0.0008445945945945946	PMID: 27984730	False	4	Neisseria_meningitidis_NM045_GCA_000448085.1	None	False	False	105.0	93	0.25	-0.5333333333333333	True
CWKX01000003.1_2	614..1063	True	CWKX01000003.1	acriia1	acriia1_1	0.004878048780487805	PMID: 28041849	False	3	Listeria_monocytogenes_GCA_001492155.1	CAS-I-B, CAS-II-A	False	True	117.66666666666669	149	0.0	-0.3973154362416109	True
CWKX01000003.1_3	1068..1439	True	CWKX01000003.1	acriia2	acriia2_1	0.0035211267605633804	PMID: 28041849	False	3	Listeria_monocytogenes_GCA_001492155.1	CAS-I-B, CAS-II-A	False	True	117.66666666666669	123	0.0	-0.4707317073170731	True
RM65_00885	97466..97837	True	JWHK01000008.1	acriia2	acriia2_1	0.0035211267605633804	PMID: 28041849	False	4	Listeria_monocytogenes_S2_3_GCA_000814545.1	CAS-I-B, CAS-II-A	False	True	128.5	123	0.25	-0.4739837398373984	True
RM65_00890	97843..98292	True	JWHK01000008.1	acriia1	acriia1_1	0.004878048780487805	PMID: 28041849	False	4	Listeria_monocytogenes_S2_3_GCA_000814545.1	CAS-I-B, CAS-II-A	False	True	128.5	149	0.25	-0.3241610738255034	True
NT04LM_3397	2469097..2469337	True	CM001046.1	acriia3	acriia3_1	0.002150537634408602	PMID: 28041849	False	1	Listeria_monocytogenes_FSL_F2_208_GCA_000183845.1	CAS-II-A	False	False	79.0	79	0.0	-0.7341772151898734	False
NT04LM_3399	2469549..2469998	True	CM001046.1	acriia1	acriia1_1	0.004878048780487805	PMID: 28041849	False	1	Listeria_monocytogenes_FSL_F2_208_GCA_000183845.1	CAS-II-A	False	False	149.0	149	0.0	-0.291275167785235	True
AO989_23815	7844..8263	True	LLPC01000057.1	acrif3	acrif3_2	0.0024390243902439024	PMID: 23242138	False	1	Pseudomonas_aeruginosa_WH_SGI_V_07415_GCA_001451225.1	None	False	True	139.0	139	0.0	-0.3460431654676259	False
CTFE01000008.1_52	45405..45728	True	CTFE01000008.1	acrie1	acrie1_1	0.005555555555555557	PMID: 24736222	False	2	Pseudomonas_aeruginosa_GCA_001375255.1	None	False	False	121.0	107	0.0	-0.3168224299065419	False
CTFE01000008.1_53	45747..46154	True	CTFE01000008.1	acrif3	acrif3_1	0.002232142857142857	PMID: 23242138	False	2	Pseudomonas_aeruginosa_GCA_001375255.1	None	False	False	121.0	135	0.0	-0.7822222222222224	False
KB892284.1_1	392..682	True	KB892284.1	acriic1	acriic1_7	0.125	PMID: 27984730	False	1	Oligella_ureolytica_DSM_18253_GCA_000373745.1	CAS-I-C	False	False	96.0	96	0.0	-0.05312499999999999	False
V560_05582	247138..247461	True	KK213176.1	acrie1	acrie1_1	0.005555555555555557	PMID: 24736222	False	1	Pseudomonas_aeruginosa_BWH059_GCA_000629405.1	CAS-I-E	False	True	107.0	107	0.0	-0.3168224299065419	False
LEJJ01000033.1_14	10209..10376	True	LEJJ01000033.1	acrif4	acrif4_1	0.002808988764044944	PMID: 23242138	False	2	Pseudomonas_aeruginosa_Pae_CF67_11o_GCA_001036405.1	CAS-I-F	True	True	64.5	55	1.0	-0.42909090909090897	True
LEJJ01000033.1_15	10508..10705	True	LEJJ01000033.1	acrie3	acrie3_1	0.002652519893899204	PMID: 24736222	False	1	Pseudomonas_aeruginosa_Pae_CF67_11o_GCA_001036405.1	CAS-I-F	False	True	65.0	65	0.0	-0.5953846153846153	False
NM63041_0861	19813..20094	True	ANRF01000010.1	acriic2	acriic2_1	0.0008445945945945946	PMID: 27984730	False	4	Neisseria_meningitidis_63041_GCA_000327665.2	CAS-II-C	False	True	77.25	93	0.25	-0.5408602150537636	False
Q072_04194	4551798..4552121	True	KI518819.1	acrie1	acrie1_1	0.005555555555555557	PMID: 24736222	False	1	Pseudomonas_aeruginosa_BL18_GCA_000480785.1	CAS-I-E	False	False	107.0	107	0.0	-0.3168224299065419	False
CCOC01000007.1_123	114380..114619	True	CCOC01000007.1	acrif5	acrif5_1	0.00909090909090909	PMID: 23242138	False	17	Pseudomonas_aeruginosa_Liverpool_Epidemic_GCA_000824545.1	None	False	True	185.64705882352942	79	0.5294117647058824	-0.2544303797468355	False
CCOC01000007.1_124	114616..115035	True	CCOC01000007.1	acrif3	acrif3_2	0.0024390243902439024	PMID: 23242138	False	17	Pseudomonas_aeruginosa_Liverpool_Epidemic_GCA_000824545.1	None	False	True	185.64705882352942	139	0.5294117647058824	-0.3575539568345324	False
CCOC01000007.1_125	115032..115256	True	CCOC01000007.1	acrie4	acrie4_1	0.011111111111111113	PMID: 24736222	False	17	Pseudomonas_aeruginosa_Liverpool_Epidemic_GCA_000824545.1	None	False	True	185.64705882352942	74	0.5294117647058824	-0.7621621621621621	False
NM1476_1040	416..697	True	AVNR01000066.1	acriic2	acriic2_1	0.0008445945945945946	PMID: 27984730	False	4	Neisseria_meningitidis_NM1476_GCA_000448145.1	None	False	True	105.0	93	0.25	-0.5774193548387098	True
CWMI01000040.1_45	31824..32273	True	CWMI01000040.1	acriia1	acriia1_1	0.004878048780487805	PMID: 28041849	False	3	Listeria_monocytogenes_GCA_001498815.1	None	False	False	136.0	149	0.0	-0.3973154362416109	True
CWMI01000040.1_46	32278..32649	True	CWMI01000040.1	acriia2	acriia2_1	0.0035211267605633804	PMID: 28041849	False	3	Listeria_monocytogenes_GCA_001498815.1	None	False	False	136.0	123	0.0	-0.43983739837398383	True
CWMI01000040.1_47	32683..33093	True	CWMI01000040.1	acriia3	acriia3_1	0.002150537634408602	PMID: 28041849	False	3	Listeria_monocytogenes_GCA_001498815.1	None	False	False	136.0	136	0.0	-0.5882352941176472	True
KQ236584.1_63	51895..52230	True	KQ236584.1	acriic2	acriic2_1	0.0008445945945945946	PMID: 27984730	False	7	Neisseria_meningitidis_100530_GCA_001183405.1	CAS-II-C	False	True	146.42857142857142	111	0.5714285714285714	-0.7693693693693695	True
LEGX01000018.1_14	10210..10377	True	LEGX01000018.1	acrif4	acrif4_1	0.002808988764044944	PMID: 23242138	False	2	Pseudomonas_aeruginosa_Pae_CF67_08m_GCA_001035115.1	CAS-I-F	True	True	64.5	55	1.0	-0.42909090909090897	True
LEGX01000018.1_15	10509..10706	True	LEGX01000018.1	acrie3	acrie3_1	0.002652519893899204	PMID: 24736222	False	1	Pseudomonas_aeruginosa_Pae_CF67_08m_GCA_001035115.1	CAS-I-F	False	True	65.0	65	0.0	-0.5953846153846153	False
RZ63_00570	104648..104872	True	CP011224.1	acrif9	acrif9_1	0.01515151515151515	PMID: 27573108	False	1	Haemophilus_ducreyi_GU3_GCA_001043355.1	None	False	False	74.0	74	0.0	-0.5837837837837838	False
APB73_21675	18291..18527	True	LLVO01000055.1	acrif1	acrif1_1	0.016393442622950817	PMID: 23242138	False	2	Pseudomonas_aeruginosa_WH_SGI_V_07328_GCA_001454515.1	None	False	False	78.5	78	0.5	-0.5346153846153846	False
NMEN255_0969	20124..20405	True	ALXO01000015.1	acriic2	acriic2_1	0.0008445945945945946	PMID: 27984730	False	4	Neisseria_meningitidis_NM255_GCA_000293285.1	CAS-II-C	False	True	78.0	93	0.25	-0.5365591397849463	True
JUAG01000156.1_4	2709..2906	True	JUAG01000156.1	acrie3	acrie3_1	0.002652519893899204	PMID: 24736222	False	1	Pseudomonas_aeruginosa_AZPAE12156_GCA_000796985.1	CAS-I-F	False	True	65.0	65	0.0	-0.5953846153846153	False
JUAG01000156.1_5	3038..3205	True	JUAG01000156.1	acrif4	acrif4_1	0.002808988764044944	PMID: 23242138	False	2	Pseudomonas_aeruginosa_AZPAE12156_GCA_000796985.1	CAS-I-F	True	True	64.5	55	1.0	-0.42909090909090897	True
AW896_05690	30354..30746	True	LRYN01000025.1	acrif3	acrif3_1	0.002232142857142857	PMID: 23242138	False	1	Pseudomonas_aeruginosa_AU20916_GCA_001554505.1	None	False	False	130.0	130	0.0	-0.7430769230769232	False
I794_08325	1487..1936	True	APIC01000005.1	acriia1	acriia1_1	0.004878048780487805	PMID: 28041849	False	4	Listeria_monocytogenes_SHL002_GCA_000801395.1	CAS-I-B, CAS-II-A	False	True	146.75	149	0.0	-0.2986577181208054	True
I794_08330	1942..2313	True	APIC01000005.1	acriia2	acriia2_1	0.0035211267605633804	PMID: 28041849	False	4	Listeria_monocytogenes_SHL002_GCA_000801395.1	CAS-I-B, CAS-II-A	False	True	146.75	123	0.0	-0.4373983739837399	True
I794_08335	2347..2724	True	APIC01000005.1	acriia3	acriia3_1	0.002150537634408602	PMID: 28041849	False	4	Listeria_monocytogenes_SHL002_GCA_000801395.1	CAS-I-B, CAS-II-A	False	True	146.75	125	0.0	-0.6103999999999998	True
PAERUG_P23_East_of_England_6_IMP_13_07_10_00352	10588..10746	True	CVUU01000022.1	acrie4	acrie4_1	0.011111111111111113	PMID: 24736222	False	3	Pseudomonas_aeruginosa_P23_East_of_England_6_IMP_13_07_10_GCA_001180865.1	None	False	False	74.0	52	0.3333333333333333	-0.6961538461538461	True
PAERUG_P23_East_of_England_6_IMP_13_07_10_00353	10752..11042	True	CVUU01000022.1	acrif2	acrif2_1	0.02325581395348837	PMID: 23242138	False	3	Pseudomonas_aeruginosa_P23_East_of_England_6_IMP_13_07_10_GCA_001180865.1	None	False	False	74.0	96	0.3333333333333333	-0.5854166666666668	True
M734_06790	24..308	True	ATQM01000339.1	acriic2	acriic2_1	0.0008445945945945946	PMID: 27984730	False	2	Neisseria_gonorrhoeae_MIA_2011_02_02_GCA_001025645.1	None	False	False	90.5	94	0.0	-0.4606382978723405	False
APA99_22015	36298..36690	True	LLSS01000157.1	acrif3	acrif3_1	0.002232142857142857	PMID: 23242138	False	1	Pseudomonas_aeruginosa_WH_SGI_V_07698_GCA_001453725.1	CAS-I-F	False	True	130.0	130	0.0	-0.7430769230769232	False
APB16_18730	64429..64851	True	LLTJ01000020.1	acrif3	acrif3_2	0.0024390243902439024	PMID: 23242138	False	2	Pseudomonas_aeruginosa_WH_SGI_V_07249_GCA_001452835.1	CAS-I-E	False	True	106.5	140	0.5	-0.3928571428571429	False
SXM_1276	98658..98951	True	JGVI01000034.1	acrif10	acrif10_2	0.5	PMID: 27573108	False	4	Shewanella_xiamenensis_BC01_GCA_000712635.2	None	False	False	125.0	97	0.0	-0.1144329896907217	True
LA54_07020	1262362..1262643	True	JREU01000001.1	acriic2	acriic2_1	0.0008445945945945946	PMID: 27984730	False	4	Neisseria_meningitidis_NM3681_GCA_000785075.1	None	False	True	110.25	93	0.25	-0.5365591397849463	True
PAERUG_P8_2_London_17_VIM_2_07_13_04022	43118..43354	True	CVXH01000146.1	acrif1	acrif1_1	0.016393442622950817	PMID: 23242138	False	2	Pseudomonas_aeruginosa_P8_2_London_17_VIM_2_07_13_GCA_001181825.1	None	False	False	78.5	78	0.5	-0.5346153846153846	False
EG09_25275	5520841..5521233	True	CP010555.1	acrif3	acrif3_1	0.002232142857142857	PMID: 23242138	False	1	Pseudomonas_aeruginosa_FRD1_GCA_000829885.1	None	False	False	130.0	130	0.0	-0.7430769230769232	False
JTSY01000064.1_21	9900..10154	True	JTSY01000064.1	acrie2	acrie2_1	0.029411764705882356	PMID: 24736222	False	4	Pseudomonas_aeruginosa_AZPAE14890_GCA_000790825.1	None	False	True	92.75	84	0.25	-0.6333333333333335	True
JTSY01000064.1_22	10211..10636	True	JTSY01000064.1	acrif3	acrif3_2	0.0024390243902439024	PMID: 23242138	False	4	Pseudomonas_aeruginosa_AZPAE14890_GCA_000790825.1	None	False	True	92.75	141	0.25	-0.32553191489361705	True
JTSY01000064.1_23	10633..10872	True	JTSY01000064.1	acrif5	acrif5_1	0.00909090909090909	PMID: 23242138	False	4	Pseudomonas_aeruginosa_AZPAE14890_GCA_000790825.1	None	False	True	92.75	79	0.25	-0.18734177215189865	True
JTPJ01000035.1_44	40161..40400	True	JTPJ01000035.1	acrif5	acrif5_1	0.00909090909090909	PMID: 23242138	False	4	Pseudomonas_aeruginosa_AZPAE14985_GCA_000792345.1	CAS-I-F	False	True	86.25	79	0.25	-0.2278481012658228	True
JTPJ01000035.1_45	40397..40816	True	JTPJ01000035.1	acrif3	acrif3_2	0.0024390243902439024	PMID: 23242138	False	4	Pseudomonas_aeruginosa_AZPAE14985_GCA_000792345.1	CAS-I-F	False	True	86.25	139	0.25	-0.318705035971223	True
JTPJ01000035.1_46	40813..40977	True	JTPJ01000035.1	acrie4	acrie4_1	0.011111111111111113	PMID: 24736222	False	4	Pseudomonas_aeruginosa_AZPAE14985_GCA_000792345.1	CAS-I-F	False	True	86.25	54	0.25	-0.8314814814814816	True
LEGM01000037.1_38	23324..23521	True	LEGM01000037.1	acrie3	acrie3_1	0.002652519893899204	PMID: 24736222	False	1	Pseudomonas_aeruginosa_Pae_CF67_08b_GCA_001037435.1	CAS-I-F	False	True	65.0	65	0.0	-0.5953846153846153	False
LEGM01000037.1_39	23653..23820	True	LEGM01000037.1	acrif4	acrif4_1	0.002808988764044944	PMID: 23242138	False	2	Pseudomonas_aeruginosa_Pae_CF67_08b_GCA_001037435.1	CAS-I-F	True	True	64.5	55	1.0	-0.42909090909090897	True
JTMV01000045.1_35	29138..29461	True	JTMV01000045.1	acrie1	acrie1_1	0.005555555555555557	PMID: 24736222	False	2	Pseudomonas_aeruginosa_AZPAE15051_GCA_000792395.1	CAS-I-E	False	True	121.0	107	0.0	-0.3168224299065419	False
JTMV01000045.1_36	29480..29887	True	JTMV01000045.1	acrif3	acrif3_1	0.002232142857142857	PMID: 23242138	False	2	Pseudomonas_aeruginosa_AZPAE15051_GCA_000792395.1	CAS-I-E	False	True	121.0	135	0.0	-0.7896296296296298	False
APA92_05195	212431..212823	True	LLSL01000002.1	acrif3	acrif3_1	0.002232142857142857	PMID: 23242138	False	1	Pseudomonas_aeruginosa_WH_SGI_V_07691_GCA_001453665.1	None	False	True	130.0	130	0.0	-0.7430769230769232	False
HMPREF9964_0093	26897..27271	True	AFIN01000104.1	acriia3	acriia3_1	0.002150537634408602	PMID: 28041849	False	2	Streptococcus_dysgalactiae_equisimilis_SK1249_GCA_000214575.2	CAS-II-A	False	True	162.0	124	0.5	-0.6016129032258063	False
APA91_03970	65..490	True	LLSK01000011.1	acrif3	acrif3_2	0.0024390243902439024	PMID: 23242138	False	2	Pseudomonas_aeruginosa_WH_SGI_V_07690_GCA_001452525.1	CAS-I-E	False	False	110.0	141	0.0	-0.32553191489361705	False
APA91_03975	487..726	True	LLSK01000011.1	acrif5	acrif5_1	0.00909090909090909	PMID: 23242138	False	2	Pseudomonas_aeruginosa_WH_SGI_V_07690_GCA_001452525.1	CAS-I-E	False	False	110.0	79	0.0	-0.28481012658227844	False
NMM13255_1124	21276..21557	True	ANRJ01000020.1	acriic2	acriic2_1	0.0008445945945945946	PMID: 27984730	False	4	Neisseria_meningitidis_M13255_GCA_000327945.2	None	False	True	78.0	93	0.25	-0.5774193548387098	True
JTYP01000007.1_195	216542..216865	True	JTYP01000007.1	acrie1	acrie1_1	0.005555555555555557	PMID: 24736222	False	2	Pseudomonas_aeruginosa_AZPAE14402_GCA_000796085.1	CAS-I-F	False	True	121.0	107	0.0	-0.25140186915887835	False
JTYP01000007.1_196	216884..217291	True	JTYP01000007.1	acrif3	acrif3_1	0.002232142857142857	PMID: 23242138	False	2	Pseudomonas_aeruginosa_AZPAE14402_GCA_000796085.1	CAS-I-F	False	True	121.0	135	0.0	-0.7866666666666668	False
AC240_06745	355282..355671	True	LFZM01000006.1	acriic2	acriic2_2	0.0026595744680851068	PMID: 27984730	False	1	Ralstonia_MD27_MD27_GCA_001078575.1	None	False	False	129.0	129	0.0	-0.5511627906976744	False
TMO_0078	75646..75903	True	CP003236.1	acriic1	acriic1_3	0.125	PMID: 27984730	False	3	Tistrella_mobilis_KA081020_065_GCA_000264455.2	CAS-I-C, CAS-II-C, CAS-III-D	False	False	97.33333333333331	85	0.0	0.13176470588235292	False
ABI36_02780	52573..52773	True	LNIV01000006.1	acrif7	acrif7_1	0.02127659574468085	PMID: 27573108	False	1	Pseudomonas_aeruginosa_Hex1T_GCA_001469435.1	None	False	False	66.0	66	0.0	-0.42424242424242425	False
AO963_19405	16921..17127	True	LLOC01000122.1	acrie3	acrie3_1	0.002652519893899204	PMID: 24736222	False	2	Pseudomonas_aeruginosa_WH_SGI_V_07378_GCA_001450265.1	None	False	False	70.5	68	0.5	-0.5911764705882352	True
LDLE01000053.1_61	53522..53719	True	LDLE01000053.1	acrie3	acrie3_1	0.002652519893899204	PMID: 24736222	False	1	Pseudomonas_aeruginosa_Pae_CF67_03h_GCA_001024115.1	CAS-I-F	False	True	65.0	65	0.0	-0.5953846153846153	False
LDLE01000053.1_62	53851..54018	True	LDLE01000053.1	acrif4	acrif4_1	0.002808988764044944	PMID: 23242138	False	2	Pseudomonas_aeruginosa_Pae_CF67_03h_GCA_001024115.1	CAS-I-F	True	True	64.5	55	1.0	-0.42909090909090897	True
NM69155_0983	714..995	True	APSF01000069.1	acriic2	acriic2_1	0.0008445945945945946	PMID: 27984730	False	4	Neisseria_meningitidis_69155_GCA_000386085.2	CAS-II-C	False	True	78.0	93	0.25	-0.5408602150537636	True
HT18_09425	30644..31093	True	JPCC01000023.1	acriia1	acriia1_1	0.004878048780487805	PMID: 28041849	False	3	Listeria_monocytogenes_FSL_R8_7716_GCA_000729045.2	None	False	False	130.0	149	0.0	-0.3496644295302014	True
HT18_09430	31098..31448	True	JPCC01000023.1	acriia2	acriia2_1	0.0035211267605633804	PMID: 28041849	False	3	Listeria_monocytogenes_FSL_R8_7716_GCA_000729045.2	None	False	False	130.0	116	0.0	-0.5629310344827586	True
HT18_09435	31480..31857	True	JPCC01000023.1	acriia3	acriia3_1	0.002150537634408602	PMID: 28041849	False	3	Listeria_monocytogenes_FSL_R8_7716_GCA_000729045.2	None	False	False	130.0	125	0.0	-0.6903999999999999	True
AJ70_04553	118010..118312	True	KK212300.1	acrif6	acrif6_1	0.008	PMID: 27573108	False	1	Pseudomonas_aeruginosa_BWH030_GCA_000629125.1	None	False	False	100.0	100	0.0	-0.04100000000000005	False
NM003_0971	713..994	True	AVNQ01000054.1	acriic2	acriic2_1	0.0008445945945945946	PMID: 27984730	False	4	Neisseria_meningitidis_NM003_GCA_000448125.1	None	False	False	110.25	93	0.25	-0.5709677419354839	True
LEGD01000103.1_14	10210..10377	True	LEGD01000103.1	acrif4	acrif4_1	0.002808988764044944	PMID: 23242138	False	2	Pseudomonas_aeruginosa_Pae_CF67_07m_GCA_001034835.1	CAS-I-F	True	True	64.5	55	1.0	-0.42909090909090897	True
LEGD01000103.1_15	10509..10706	True	LEGD01000103.1	acrie3	acrie3_1	0.002652519893899204	PMID: 24736222	False	1	Pseudomonas_aeruginosa_Pae_CF67_07m_GCA_001034835.1	CAS-I-F	False	True	65.0	65	0.0	-0.5953846153846153	False
LDMM01000077.1_14	10210..10377	True	LDMM01000077.1	acrif4	acrif4_1	0.002808988764044944	PMID: 23242138	False	2	Pseudomonas_aeruginosa_Pae_CF67_05d_GCA_001024765.1	CAS-I-F	True	True	64.5	55	1.0	-0.42909090909090897	True
LDMM01000077.1_15	10509..10706	True	LDMM01000077.1	acrie3	acrie3_1	0.002652519893899204	PMID: 24736222	False	1	Pseudomonas_aeruginosa_Pae_CF67_05d_GCA_001024765.1	CAS-I-F	False	True	65.0	65	0.0	-0.5953846153846153	False
AO971_31530	301334..301726	True	LLOK01000086.1	acrif3	acrif3_1	0.002232142857142857	PMID: 23242138	False	1	Pseudomonas_aeruginosa_WH_SGI_V_07386_GCA_001450985.1	None	False	False	130.0	130	0.0	-0.7430769230769232	False
AUZ26_08410	1681090..1681467	True	CP013723.1	acriia3	acriia3_1	0.002150537634408602	PMID: 28041849	False	3	Listeria_monocytogenes_Lm_3136_GCA_001483425.1	None	False	False	130.0	125	0.0	-0.6	True
AUZ26_08415	1681499..1681849	True	CP013723.1	acriia2	acriia2_1	0.0035211267605633804	PMID: 28041849	False	3	Listeria_monocytogenes_Lm_3136_GCA_001483425.1	None	False	False	130.0	116	0.0	-0.5405172413793105	True
AUZ26_08420	1681854..1682303	True	CP013723.1	acriia1	acriia1_1	0.004878048780487805	PMID: 28041849	False	3	Listeria_monocytogenes_Lm_3136_GCA_001483425.1	None	False	False	130.0	149	0.0	-0.33691275167785245	True
LEGP01000024.1_61	53522..53719	True	LEGP01000024.1	acrie3	acrie3_1	0.002652519893899204	PMID: 24736222	False	1	Pseudomonas_aeruginosa_Pae_CF67_08e_GCA_001034955.1	CAS-I-F	False	True	65.0	65	0.0	-0.5953846153846153	False
LEGP01000024.1_62	53851..54018	True	LEGP01000024.1	acrif4	acrif4_1	0.002808988764044944	PMID: 23242138	False	2	Pseudomonas_aeruginosa_Pae_CF67_08e_GCA_001034955.1	CAS-I-F	True	True	64.5	55	1.0	-0.42909090909090897	True
JTRI01000034.1_45	28663..28914	True	JTRI01000034.1	acrif7	acrif7_1	0.02127659574468085	PMID: 27573108	False	3	Pseudomonas_aeruginosa_AZPAE14933_GCA_000794085.1	None	False	False	124.66666666666669	83	0.6666666666666666	-0.40843373493975904	True
AO958_07515	107506..107928	True	LLNX01000006.1	acrif3	acrif3_2	0.0024390243902439024	PMID: 23242138	False	2	Pseudomonas_aeruginosa_WH_SGI_V_07373_GCA_001450835.1	None	False	False	106.5	140	0.5	-0.3928571428571429	False
LDLG01000058.1_14	10209..10376	True	LDLG01000058.1	acrif4	acrif4_1	0.002808988764044944	PMID: 23242138	False	2	Pseudomonas_aeruginosa_Pae_CF67_03j_GCA_001023775.1	CAS-I-F	True	True	64.5	55	1.0	-0.42909090909090897	True
LDLG01000058.1_15	10508..10705	True	LDLG01000058.1	acrie3	acrie3_1	0.002652519893899204	PMID: 24736222	False	1	Pseudomonas_aeruginosa_Pae_CF67_03j_GCA_001023775.1	CAS-I-F	False	True	65.0	65	0.0	-0.5953846153846153	False
CCON01000008.1_123	114380..114619	True	CCON01000008.1	acrif5	acrif5_1	0.00909090909090909	PMID: 23242138	False	17	Pseudomonas_aeruginosa_Liverpool_Epidemic_GCA_000824145.1	None	False	True	185.64705882352942	79	0.5294117647058824	-0.2544303797468355	False
CCON01000008.1_124	114616..115035	True	CCON01000008.1	acrif3	acrif3_2	0.0024390243902439024	PMID: 23242138	False	17	Pseudomonas_aeruginosa_Liverpool_Epidemic_GCA_000824145.1	None	False	True	185.64705882352942	139	0.5294117647058824	-0.3575539568345324	False
CCON01000008.1_125	115032..115256	True	CCON01000008.1	acrie4	acrie4_1	0.011111111111111113	PMID: 24736222	False	17	Pseudomonas_aeruginosa_Liverpool_Epidemic_GCA_000824145.1	None	False	True	185.64705882352942	74	0.5294117647058824	-0.7621621621621621	False
T225_08180	1701389..1701553	True	CP006984.1	acrie4	acrie4_1	0.011111111111111113	PMID: 24736222	False	4	Pseudomonas_aeruginosa_LESlike1_GCA_000583975.1	None	False	True	79.25	54	0.25	-0.8314814814814816	False
T225_08185	1701550..1701969	True	CP006984.1	acrif3	acrif3_2	0.0024390243902439024	PMID: 23242138	False	4	Pseudomonas_aeruginosa_LESlike1_GCA_000583975.1	None	False	True	79.25	139	0.25	-0.3575539568345324	False
T225_08190	1702050..1702205	True	CP006984.1	acrif5	acrif5_1	0.00909090909090909	PMID: 23242138	False	4	Pseudomonas_aeruginosa_LESlike1_GCA_000583975.1	None	False	True	79.25	51	0.25	0.096078431372549	False
Q014_04451	1718788..1719111	True	KI519185.1	acrie1	acrie1_1	0.005555555555555557	PMID: 24736222	False	1	Pseudomonas_aeruginosa_BWHPSA001_GCA_000481685.1	CAS-I-F	False	False	107.0	107	0.0	-0.3168224299065419	False
UB46_01055	13064..13450	True	JYOD01000005.1	acriic2	acriic2_2	0.0026595744680851068	PMID: 27984730	False	4	Burkholderiaceae_bacterium_16_16_GCA_000955785.1	None	False	False	326.5	128	0.75	-0.48203125	False
APA45_21735	1242..1544	True	LLQQ01000071.1	acrif6	acrif6_1	0.008	PMID: 27573108	False	2	Pseudomonas_aeruginosa_WH_SGI_V_07619_GCA_001451965.1	CAS-I-E	False	True	86.0	100	0.5	-0.04400000000000002	False
LDLI01000037.1_14	10210..10377	True	LDLI01000037.1	acrif4	acrif4_1	0.002808988764044944	PMID: 23242138	False	2	Pseudomonas_aeruginosa_Pae_CF67_03l_GCA_001024515.1	CAS-I-F	True	True	64.5	55	1.0	-0.42909090909090897	True
LDLI01000037.1_15	10509..10706	True	LDLI01000037.1	acrie3	acrie3_1	0.002652519893899204	PMID: 24736222	False	1	Pseudomonas_aeruginosa_Pae_CF67_03l_GCA_001024515.1	CAS-I-F	False	True	65.0	65	0.0	-0.5953846153846153	False
Q057_06326	204815..205237	True	KI518946.1	acrif3	acrif3_2	0.0024390243902439024	PMID: 23242138	False	3	Pseudomonas_aeruginosa_BL03_GCA_000481085.1	None	False	False	99.33333333333331	140	0.3333333333333333	-0.4121428571428571	False
Q057_06327	205294..205548	True	KI518946.1	acrie2	acrie2_1	0.029411764705882356	PMID: 24736222	False	3	Pseudomonas_aeruginosa_BL03_GCA_000481085.1	None	False	False	99.33333333333331	84	0.3333333333333333	-0.5892857142857143	False
AW899_22420	471937..472239	True	LRYQ01000029.1	acrif4	acrif4_1	0.002808988764044944	PMID: 23242138	False	3	Pseudomonas_aeruginosa_AU13212_GCA_001554545.1	None	True	True	82.33333333333333	100	0.6666666666666666	-0.30800000000000005	False
AW899_22425	472236..472433	True	LRYQ01000029.1	acrie3	acrie3_1	0.002652519893899204	PMID: 24736222	False	3	Pseudomonas_aeruginosa_AU13212_GCA_001554545.1	None	False	True	82.33333333333333	65	0.6666666666666666	-0.5661538461538462	False
NM2004090_1095	1398..1679	True	ANRW01000010.1	acriic2	acriic2_1	0.0008445945945945946	PMID: 27984730	False	4	Neisseria_meningitidis_2004090_GCA_000328105.2	CAS-II-C	False	True	77.25	93	0.25	-0.5408602150537636	False
YP_007006940.1	19580..19859	True	NC_019522.1	acrif8	acrif8_1	0.25	PMID: 27573108	False	4	Pectobacterium_phage_ZF40_(vB_PcaM-ZF40)	None	False	False	137.25	92	0.25	-0.317391304347826	True
AR325_19460	4115343..4115666	True	CP013046.1	acrif8	acrif8_1	0.25	PMID: 27573108	False	2	Serratia_marcescens_B3R3_GCA_001417865.1	None	False	False	112.0	107	0.0	-0.2271028037383178	True
APA81_07280	50698..51000	True	LLSA01000006.1	acrif4	acrif4_1	0.002808988764044944	PMID: 23242138	False	3	Pseudomonas_aeruginosa_WH_SGI_V_07680_GCA_001452405.1	CAS-I-E	True	True	82.33333333333333	100	0.6666666666666666	-0.3140000000000001	True
APA81_07285	50997..51194	True	LLSA01000006.1	acrie3	acrie3_1	0.002652519893899204	PMID: 24736222	False	3	Pseudomonas_aeruginosa_WH_SGI_V_07680_GCA_001452405.1	CAS-I-E	False	True	82.33333333333333	65	0.6666666666666666	-0.5661538461538462	True
LEJE01000103.1_50	43341..43538	True	LEJE01000103.1	acrie3	acrie3_1	0.002652519893899204	PMID: 24736222	False	1	Pseudomonas_aeruginosa_Pae_CF67_12a_GCA_001036305.1	CAS-I-F	False	True	65.0	65	0.0	-0.5953846153846153	False
LEJE01000103.1_51	43670..43837	True	LEJE01000103.1	acrif4	acrif4_1	0.002808988764044944	PMID: 23242138	False	2	Pseudomonas_aeruginosa_Pae_CF67_12a_GCA_001036305.1	CAS-I-F	True	True	64.5	55	1.0	-0.42909090909090897	True
YP_006560529.1	18847..19042	True	NC_018274.1	acrif1	acrif1_1	0.016393442622950817	PMID: 23242138	False	1	Pseudomonas_phage_MP42	None	False	False	64.0	64	0.0	-0.6515625	False
AW44_02840	67767..68051	True	JFAZ01000004.1	acriic2	acriic2_1	0.0008445945945945946	PMID: 27984730	False	7	Neisseria_gonorrhoeae_e03_04_GCA_000695405.1	None	False	False	132.28571428571428	94	0.42857142857142855	-0.4606382978723405	True
LCSP01000001.1_14	10210..10377	True	LCSP01000001.1	acrif4	acrif4_1	0.002808988764044944	PMID: 23242138	False	2	Pseudomonas_aeruginosa_Pae_CF67_01f_GCA_001007465.1	CAS-I-F	True	True	64.5	55	1.0	-0.42909090909090897	True
LCSP01000001.1_15	10509..10706	True	LCSP01000001.1	acrie3	acrie3_1	0.002652519893899204	PMID: 24736222	False	1	Pseudomonas_aeruginosa_Pae_CF67_01f_GCA_001007465.1	CAS-I-F	False	True	65.0	65	0.0	-0.5953846153846153	False
LDML01000040.1_61	53521..53718	True	LDML01000040.1	acrie3	acrie3_1	0.002652519893899204	PMID: 24736222	False	1	Pseudomonas_aeruginosa_Pae_CF67_05c_GCA_001024755.1	CAS-I-F	False	False	65.0	65	0.0	-0.5953846153846153	False
LDML01000040.1_62	53850..54017	True	LDML01000040.1	acrif4	acrif4_1	0.002808988764044944	PMID: 23242138	False	2	Pseudomonas_aeruginosa_Pae_CF67_05c_GCA_001024755.1	CAS-I-F	True	False	64.5	55	1.0	-0.42909090909090897	True
LEGR01000015.1_14	10210..10377	True	LEGR01000015.1	acrif4	acrif4_1	0.002808988764044944	PMID: 23242138	False	2	Pseudomonas_aeruginosa_Pae_CF67_08g_GCA_001035005.1	CAS-I-F	True	True	64.5	55	1.0	-0.42909090909090897	True
LEGR01000015.1_15	10509..10706	True	LEGR01000015.1	acrie3	acrie3_1	0.002652519893899204	PMID: 24736222	False	1	Pseudomonas_aeruginosa_Pae_CF67_08g_GCA_001035005.1	CAS-I-F	False	True	65.0	65	0.0	-0.5953846153846153	False
YQ19_04415	933635..933838	True	CP011317.1	acrif7	acrif7_1	0.02127659574468085	PMID: 27573108	False	2	Pseudomonas_aeruginosa_Carb01_63_GCA_000981825.1	None	False	False	70.0	67	0.5	-0.2641791044776121	True
YQ19_05510	1142286..1142489	True	CP011317.1	acrif7	acrif7_1	0.02127659574468085	PMID: 27573108	False	2	Pseudomonas_aeruginosa_Carb01_63_GCA_000981825.1	None	False	False	70.0	67	0.5	-0.2641791044776121	True
YQ19_06880	1415777..1416079	True	CP011317.1	acrif4	acrif4_1	0.002808988764044944	PMID: 23242138	False	3	Pseudomonas_aeruginosa_Carb01_63_GCA_000981825.1	None	True	False	82.33333333333333	100	0.6666666666666666	-0.28300000000000003	True
YQ19_06885	1416076..1416273	True	CP011317.1	acrie3	acrie3_1	0.002652519893899204	PMID: 24736222	False	3	Pseudomonas_aeruginosa_Carb01_63_GCA_000981825.1	None	False	False	82.33333333333333	65	0.6666666666666666	-0.5661538461538462	True
YQ19_16950	3585042..3585245	True	CP011317.1	acrif7	acrif7_1	0.02127659574468085	PMID: 27573108	False	2	Pseudomonas_aeruginosa_Carb01_63_GCA_000981825.1	None	False	False	70.0	67	0.5	-0.2641791044776121	True
NM3131_0990	682..963	True	APUV01000066.1	acriic2	acriic2_1	0.0008445945945945946	PMID: 27984730	False	4	Neisseria_meningitidis_NM3131_GCA_000386605.2	CAS-II-C	False	True	78.0	93	0.25	-0.5408602150537636	True
LEGE01000044.1_61	53523..53720	True	LEGE01000044.1	acrie3	acrie3_1	0.002652519893899204	PMID: 24736222	False	1	Pseudomonas_aeruginosa_Pae_CF67_07n_GCA_001034855.1	CAS-I-F	False	True	65.0	65	0.0	-0.5953846153846153	False
LEGE01000044.1_62	53852..54019	True	LEGE01000044.1	acrif4	acrif4_1	0.002808988764044944	PMID: 23242138	False	2	Pseudomonas_aeruginosa_Pae_CF67_07n_GCA_001034855.1	CAS-I-F	True	True	64.5	55	1.0	-0.42909090909090897	True
I616_14310	32102..32551	True	APIH01000011.1	acriia1	acriia1_1	0.004878048780487805	PMID: 28041849	False	4	Listeria_monocytogenes_SHL008_GCA_000801485.1	CAS-I-B, CAS-II-A	False	False	118.5	149	0.25	-0.32684563758389273	True
JTNF01000091.1_32	17483..17737	True	JTNF01000091.1	acrie2	acrie2_1	0.029411764705882356	PMID: 24736222	False	3	Pseudomonas_aeruginosa_AZPAE15041_GCA_000790735.1	None	False	False	99.33333333333331	84	0.3333333333333333	-0.5892857142857143	False
JTNF01000091.1_33	17794..18216	True	JTNF01000091.1	acrif3	acrif3_2	0.0024390243902439024	PMID: 23242138	False	3	Pseudomonas_aeruginosa_AZPAE15041_GCA_000790735.1	None	False	False	99.33333333333331	140	0.3333333333333333	-0.4121428571428571	False
APA27_03390	76610..76984	True	LLPZ01000002.1	acrif6	acrif6_1	0.008	PMID: 27573108	False	1	Pseudomonas_aeruginosa_WH_SGI_V_07493_GCA_001451725.1	None	False	False	124.0	124	0.0	-0.2661290322580645	False
F528_1221	1060..1341	True	APBS01000047.1	acriic2	acriic2_1	0.0008445945945945946	PMID: 27984730	False	4	Neisseria_meningitidis_992008_GCA_000724735.1	None	False	True	104.25	93	0.25	-0.5365591397849463	False
CWMQ01000052.1_2	498..869	True	CWMQ01000052.1	acriia2	acriia2_1	0.0035211267605633804	PMID: 28041849	False	4	Listeria_monocytogenes_GCA_001493255.1	CAS-I-B, CAS-II-A	False	True	129.5	123	0.25	-0.4739837398373984	True
CWMQ01000052.1_3	875..1324	True	CWMQ01000052.1	acriia1	acriia1_1	0.004878048780487805	PMID: 28041849	False	4	Listeria_monocytogenes_GCA_001493255.1	CAS-I-B, CAS-II-A	False	True	129.5	149	0.25	-0.3241610738255034	True
NM69176_1001	754..1035	True	APSG01000054.1	acriic2	acriic2_1	0.0008445945945945946	PMID: 27984730	False	4	Neisseria_meningitidis_69176_GCA_000386105.2	CAS-II-C	False	True	78.0	93	0.25	-0.5408602150537636	True
CCPF01000009.1_123	114362..114601	True	CCPF01000009.1	acrif5	acrif5_1	0.00909090909090909	PMID: 23242138	False	17	Pseudomonas_aeruginosa_Liverpool_Epidemic_GCA_000824425.1	None	False	True	185.64705882352942	79	0.5294117647058824	-0.2544303797468355	False
CCPF01000009.1_124	114598..115017	True	CCPF01000009.1	acrif3	acrif3_2	0.0024390243902439024	PMID: 23242138	False	17	Pseudomonas_aeruginosa_Liverpool_Epidemic_GCA_000824425.1	None	False	True	185.64705882352942	139	0.5294117647058824	-0.3575539568345324	False
CCPF01000009.1_125	115014..115238	True	CCPF01000009.1	acrie4	acrie4_1	0.011111111111111113	PMID: 24736222	False	17	Pseudomonas_aeruginosa_Liverpool_Epidemic_GCA_000824425.1	None	False	True	185.64705882352942	74	0.5294117647058824	-0.7621621621621621	False
AWYX01002140.1_13	7924..8148	True	AWYX01002140.1	acrie4	acrie4_1	0.011111111111111113	PMID: 24736222	False	16	Pseudomonas_aeruginosa_JD324_GCA_000506205.1	None	False	False	186.0	74	0.5625	-0.7621621621621621	False
AWYX01002140.1_14	8145..8564	True	AWYX01002140.1	acrif3	acrif3_2	0.0024390243902439024	PMID: 23242138	False	16	Pseudomonas_aeruginosa_JD324_GCA_000506205.1	None	False	False	186.0	139	0.5625	-0.3575539568345324	False
AWYX01002140.1_15	8561..8800	True	AWYX01002140.1	acrif5	acrif5_1	0.00909090909090909	PMID: 23242138	False	16	Pseudomonas_aeruginosa_JD324_GCA_000506205.1	None	False	False	186.0	79	0.5625	-0.2544303797468355	False
JTMX01000016.1_129	139709..140032	True	JTMX01000016.1	acrie1	acrie1_1	0.005555555555555557	PMID: 24736222	False	2	Pseudomonas_aeruginosa_AZPAE15049_GCA_000789485.1	CAS-I-F	False	False	121.0	107	0.0	-0.3168224299065419	False
JTMX01000016.1_130	140051..140458	True	JTMX01000016.1	acrif3	acrif3_1	0.002232142857142857	PMID: 23242138	False	2	Pseudomonas_aeruginosa_AZPAE15049_GCA_000789485.1	CAS-I-F	False	False	121.0	135	0.0	-0.7822222222222224	False
JUMA01000276.1_25	20371..20694	True	JUMA01000276.1	acrie1	acrie1_1	0.005555555555555557	PMID: 24736222	False	2	Pseudomonas_aeruginosa_958_PAER_GCA_001067965.1	None	False	False	121.0	107	0.0	-0.3168224299065419	False
JUMA01000276.1_26	20713..21120	True	JUMA01000276.1	acrif3	acrif3_1	0.002232142857142857	PMID: 23242138	False	2	Pseudomonas_aeruginosa_958_PAER_GCA_001067965.1	None	False	False	121.0	135	0.0	-0.7866666666666668	False
F528_2472	264..614	True	APBS01000091.1	acriic3	acriic3_1	0.14285714285714285	PMID: 27984730	False	3	Neisseria_meningitidis_992008_GCA_000724735.1	None	False	True	102.66666666666669	116	0.0	-0.2362068965517242	True
F528_2473	660..1031	True	APBS01000091.1	acriic2	acriic2_3	0.04166666666666666	PMID: 27984730	False	3	Neisseria_meningitidis_992008_GCA_000724735.1	None	False	True	102.66666666666669	123	0.0	-0.6934959349593496	True
GY15_10915	125951..126196	True	JNWI01000013.1	acrif8	acrif8_2	0.25	PMID: 27573108	False	1	Delftia_670_670_GCA_000710145.1	CAS-I-F	False	False	81.0	81	0.0	-0.2049382716049383	False
CWKM01000014.1_142	126750..127160	True	CWKM01000014.1	acriia3	acriia3_1	0.002150537634408602	PMID: 28041849	False	2	Listeria_monocytogenes_GCA_001494575.1	CAS-I-B, CAS-II-A	False	True	108.5	136	0.0	-0.6882352941176471	False
CWKM01000014.1_143	127194..127436	True	CWKM01000014.1	acriia2	acriia2_1	0.0035211267605633804	PMID: 28041849	False	2	Listeria_monocytogenes_GCA_001494575.1	CAS-I-B, CAS-II-A	False	True	108.5	81	0.0	-0.4716049382716049	False
LEFF01000060.1_34	19077..19274	True	LEFF01000060.1	acrie3	acrie3_1	0.002652519893899204	PMID: 24736222	False	1	Pseudomonas_aeruginosa_Pae_CF67_06h_GCA_001034675.1	CAS-I-F	False	True	65.0	65	0.0	-0.5953846153846153	False
LEFF01000060.1_35	19406..19573	True	LEFF01000060.1	acrif4	acrif4_1	0.002808988764044944	PMID: 23242138	False	2	Pseudomonas_aeruginosa_Pae_CF67_06h_GCA_001034675.1	CAS-I-F	True	True	64.5	55	1.0	-0.42909090909090897	True
GO20_10140	80240..80617	True	JNGN01000023.1	acriia3	acriia3_1	0.002150537634408602	PMID: 28041849	False	3	Listeria_monocytogenes_L1023_GCA_001466115.1	CAS-I-B, CAS-II-A	False	False	130.0	125	0.0	-0.6295999999999999	True
GO20_10145	80649..80999	True	JNGN01000023.1	acriia2	acriia2_1	0.0035211267605633804	PMID: 28041849	False	3	Listeria_monocytogenes_L1023_GCA_001466115.1	CAS-I-B, CAS-II-A	False	False	130.0	116	0.0	-0.5594827586206896	True
GO20_10150	81004..81453	True	JNGN01000023.1	acriia1	acriia1_1	0.004878048780487805	PMID: 28041849	False	3	Listeria_monocytogenes_L1023_GCA_001466115.1	CAS-I-B, CAS-II-A	False	False	130.0	149	0.0	-0.314765100671141	True
LDMV01000031.1_61	53657..53854	True	LDMV01000031.1	acrie3	acrie3_1	0.002652519893899204	PMID: 24736222	False	1	Pseudomonas_aeruginosa_Pae_CF67_05n_GCA_001024945.1	CAS-I-F	False	True	65.0	65	0.0	-0.5953846153846153	False
LDMV01000031.1_62	53986..54153	True	LDMV01000031.1	acrif4	acrif4_1	0.002808988764044944	PMID: 23242138	False	2	Pseudomonas_aeruginosa_Pae_CF67_05n_GCA_001024945.1	CAS-I-F	True	True	64.5	55	1.0	-0.42909090909090897	True
NM64182_0882	664..945	True	APST01000053.1	acriic2	acriic2_1	0.0008445945945945946	PMID: 27984730	False	4	Neisseria_meningitidis_64182_GCA_000386345.2	CAS-II-C	False	True	77.25	93	0.25	-0.5408602150537636	False
NM51_0955	583..864	True	APVA01000054.1	acriic2	acriic2_1	0.0008445945945945946	PMID: 27984730	False	4	Neisseria_meningitidis_NM51_GCA_000386685.2	CAS-II-C	False	True	78.0	93	0.25	-0.5408602150537636	True
H16_A2510	2725670..2726047	True	AM260479.1	acriic2	acriic2_2	0.0026595744680851068	PMID: 27984730	False	4	Ralstonia_eutropha_H16_GCA_000009285.2	None	False	False	326.75	125	0.75	-0.5048	False
LEGH01000062.1_34	18880..19077	True	LEGH01000062.1	acrie3	acrie3_1	0.002652519893899204	PMID: 24736222	False	1	Pseudomonas_aeruginosa_Pae_CF67_07q_GCA_001037355.1	CAS-I-F	False	True	65.0	65	0.0	-0.5953846153846153	False
LEGH01000062.1_35	19209..19376	True	LEGH01000062.1	acrif4	acrif4_1	0.002808988764044944	PMID: 23242138	False	2	Pseudomonas_aeruginosa_Pae_CF67_07q_GCA_001037355.1	CAS-I-F	True	True	64.5	55	1.0	-0.42909090909090897	True
LDMG01000025.1_14	10210..10377	True	LDMG01000025.1	acrif4	acrif4_1	0.002808988764044944	PMID: 23242138	False	2	Pseudomonas_aeruginosa_Pae_CF67_04r_GCA_001024355.1	CAS-I-F	True	True	64.5	55	1.0	-0.42909090909090897	True
LDMG01000025.1_15	10509..10706	True	LDMG01000025.1	acrie3	acrie3_1	0.002652519893899204	PMID: 24736222	False	1	Pseudomonas_aeruginosa_Pae_CF67_04r_GCA_001024355.1	CAS-I-F	False	True	65.0	65	0.0	-0.5953846153846153	False
APB32_19770	13836..14258	True	LLTZ01000040.1	acrif3	acrif3_2	0.0024390243902439024	PMID: 23242138	False	2	Pseudomonas_aeruginosa_WH_SGI_V_07268_GCA_001454595.1	None	False	False	107.0	140	0.5	-0.375	False
LDLN01000086.1_14	10210..10377	True	LDLN01000086.1	acrif4	acrif4_1	0.002808988764044944	PMID: 23242138	False	2	Pseudomonas_aeruginosa_Pae_CF67_03q_GCA_001024195.1	CAS-I-F	True	True	64.5	55	1.0	-0.42909090909090897	True
LDLN01000086.1_15	10509..10706	True	LDLN01000086.1	acrie3	acrie3_1	0.002652519893899204	PMID: 24736222	False	1	Pseudomonas_aeruginosa_Pae_CF67_03q_GCA_001024195.1	CAS-I-F	False	True	65.0	65	0.0	-0.5953846153846153	False
K652_28923	51717..52139	True	AQHM01000165.1	acrif3	acrif3_2	0.0024390243902439024	PMID: 23242138	False	2	Pseudomonas_aeruginosa_VRFPA02_GCA_000399805.1	None	False	False	120.0	140	0.5	-0.3928571428571429	False
JVUW01000144.1_39	37642..37965	True	JVUW01000144.1	acrie1	acrie1_1	0.005555555555555557	PMID: 24736222	False	2	Pseudomonas_aeruginosa_130_PAER_GCA_001061475.1	CAS-I-F	False	False	121.0	107	0.0	-0.3168224299065419	False
JVUW01000144.1_40	37984..38391	True	JVUW01000144.1	acrif3	acrif3_1	0.002232142857142857	PMID: 23242138	False	2	Pseudomonas_aeruginosa_130_PAER_GCA_001061475.1	CAS-I-F	False	False	121.0	135	0.0	-0.7896296296296298	False
CWKX01000059.1_1	2..244	True	CWKX01000059.1	acriia2	acriia2_1	0.0035211267605633804	PMID: 28041849	False	2	Listeria_monocytogenes_GCA_001492155.1	CAS-I-B, CAS-II-A	False	True	108.5	81	0.0	-0.4716049382716049	False
CWKX01000059.1_2	278..688	True	CWKX01000059.1	acriia3	acriia3_1	0.002150537634408602	PMID: 28041849	False	2	Listeria_monocytogenes_GCA_001492155.1	CAS-I-B, CAS-II-A	False	True	108.5	136	0.0	-0.6882352941176471	False
JTMN01000012.1_58	50389..50691	True	JTMN01000012.1	acrie1	acrie1_1	0.005555555555555557	PMID: 24736222	False	4	Pseudomonas_aeruginosa_AZPAE15059_GCA_000793245.1	None	False	False	97.75	100	0.25	-0.3250000000000001	True
JTMN01000012.1_59	50714..51133	True	JTMN01000012.1	acrif3	acrif3_2	0.0024390243902439024	PMID: 23242138	False	4	Pseudomonas_aeruginosa_AZPAE15059_GCA_000793245.1	None	False	False	97.75	139	0.25	-0.3676258992805756	True
JTMN01000012.1_60	51130..51369	True	JTMN01000012.1	acrif5	acrif5_1	0.00909090909090909	PMID: 23242138	False	4	Pseudomonas_aeruginosa_AZPAE15059_GCA_000793245.1	None	False	False	97.75	79	0.25	-0.2278481012658228	True
LM83088_160016	6592..6942	True	CYWM01000008.1	acriia2	acriia2_1	0.0035211267605633804	PMID: 28041849	False	2	Listeria_monocytogenes_LM83088_GCA_001565815.1	CAS-II-A	False	False	132.5	116	0.0	-0.5405172413793105	True
LM83088_160017	6947..7396	True	CYWM01000008.1	acriia1	acriia1_1	0.004878048780487805	PMID: 28041849	False	2	Listeria_monocytogenes_LM83088_GCA_001565815.1	CAS-II-A	False	False	132.5	149	0.0	-0.3966442953020135	True
NT04LS_2614	2374718..2375110	True	CM001052.1	acriia2	acriia2_2	0.125	PMID: 28041849	False	3	Listeria_seeligeri_FSL_S4_171_GCA_000183965.1	None	False	False	129.33333333333334	130	0.0	-0.5607692307692308	True
NT04LS_2615	2375112..2375561	True	CM001052.1	acriia1	acriia1_1	0.004878048780487805	PMID: 28041849	False	3	Listeria_seeligeri_FSL_S4_171_GCA_000183965.1	None	False	False	129.33333333333334	149	0.0	-0.3328859060402686	True
HR64_08255	32252..32701	True	JOWG01000011.1	acriia1	acriia1_1	0.004878048780487805	PMID: 28041849	False	4	Listeria_monocytogenes_FSL_L3_0257_GCA_000725945.1	CAS-I-B	False	True	146.75	149	0.0	-0.371812080536913	True
HR64_08260	32707..33078	True	JOWG01000011.1	acriia2	acriia2_1	0.0035211267605633804	PMID: 28041849	False	4	Listeria_monocytogenes_FSL_L3_0257_GCA_000725945.1	CAS-I-B	False	True	146.75	123	0.0	-0.4682926829268293	True
HR64_08265	33112..33489	True	JOWG01000011.1	acriia3	acriia3_1	0.002150537634408602	PMID: 28041849	False	4	Listeria_monocytogenes_FSL_L3_0257_GCA_000725945.1	CAS-I-B	False	True	146.75	125	0.0	-0.6608	True
LDMT01000020.1_14	10209..10376	True	LDMT01000020.1	acrif4	acrif4_1	0.002808988764044944	PMID: 23242138	False	2	Pseudomonas_aeruginosa_Pae_CF67_05l_GCA_001024915.1	CAS-I-F	True	True	64.5	55	1.0	-0.42909090909090897	True
LDMT01000020.1_15	10508..10705	True	LDMT01000020.1	acrie3	acrie3_1	0.002652519893899204	PMID: 24736222	False	1	Pseudomonas_aeruginosa_Pae_CF67_05l_GCA_001024915.1	CAS-I-F	False	True	65.0	65	0.0	-0.5953846153846153	False
JUMB01000128.1_51	46067..46474	True	JUMB01000128.1	acrif3	acrif3_1	0.002232142857142857	PMID: 23242138	False	2	Pseudomonas_aeruginosa_957_PAER_GCA_001068295.1	None	False	False	121.0	135	0.0	-0.7866666666666668	False
JUMB01000128.1_52	46493..46816	True	JUMB01000128.1	acrie1	acrie1_1	0.005555555555555557	PMID: 24736222	False	2	Pseudomonas_aeruginosa_957_PAER_GCA_001068295.1	None	False	False	121.0	107	0.0	-0.3168224299065419	False
Reut_A2216	2449763..2450155	True	CP000090.1	acriic2	acriic2_2	0.0026595744680851068	PMID: 27984730	False	4	Ralstonia_eutropha_JMP134_GCA_000203875.1	None	False	False	326.25	130	0.75	-0.6499999999999999	False
V554_02116	2271894..2272130	True	KK213237.1	acrif1	acrif1_1	0.016393442622950817	PMID: 23242138	False	2	Pseudomonas_aeruginosa_BWH053_GCA_000629525.1	None	False	False	78.5	78	0.5	-0.5346153846153846	True
JTWI01000042.1_13	9418..9654	True	JTWI01000042.1	acrif1	acrif1_1	0.016393442622950817	PMID: 23242138	False	2	Pseudomonas_aeruginosa_AZPAE14724_GCA_000795865.1	None	False	False	76.0	78	0.5	-0.5346153846153846	True
JTSH01000073.1_19	9778..10032	True	JTSH01000073.1	acrie2	acrie2_1	0.029411764705882356	PMID: 24736222	False	3	Pseudomonas_aeruginosa_AZPAE14908_GCA_000793805.1	CAS-I-F	False	True	99.33333333333331	84	0.3333333333333333	-0.5892857142857143	False
JTSH01000073.1_20	10089..10511	True	JTSH01000073.1	acrif3	acrif3_2	0.0024390243902439024	PMID: 23242138	False	3	Pseudomonas_aeruginosa_AZPAE14908_GCA_000793805.1	CAS-I-F	False	True	99.33333333333331	140	0.3333333333333333	-0.4121428571428571	False
NMNM3642_1026	21348..21629	True	ANSD01000013.1	acriic2	acriic2_1	0.0008445945945945946	PMID: 27984730	False	4	Neisseria_meningitidis_NM3642_GCA_000327565.2	CAS-II-C	False	True	77.25	93	0.25	-0.5408602150537636	False
CTFL01000087.1_60	51682..51984	True	CTFL01000087.1	acrie1	acrie1_1	0.005555555555555557	PMID: 24736222	False	4	Pseudomonas_aeruginosa_GCA_001374155.1	None	False	False	97.75	100	0.25	-0.3250000000000001	True
CTFL01000087.1_61	52007..52426	True	CTFL01000087.1	acrif3	acrif3_2	0.0024390243902439024	PMID: 23242138	False	4	Pseudomonas_aeruginosa_GCA_001374155.1	None	False	False	97.75	139	0.25	-0.3676258992805756	True
CTFL01000087.1_62	52423..52662	True	CTFL01000087.1	acrif5	acrif5_1	0.00909090909090909	PMID: 23242138	False	4	Pseudomonas_aeruginosa_GCA_001374155.1	None	False	False	97.75	79	0.25	-0.2278481012658228	True
AN446_12365	123524..123799	True	LJNX01000014.1	acrif2	acrif2_1	0.02325581395348837	PMID: 23242138	False	2	Pseudomonas_aeruginosa_ATCC_33351_GCA_001420245.1	None	False	False	82.0	91	0.5	-0.5747252747252749	True
SCC4092_0206265	219946..220179	True	AJMF02000018.1	acrif9	acrif9_1	0.01515151515151515	PMID: 27573108	False	1	Aggregatibacter_actinomycetemcomitans_b_SCC4092_GCA_000332935.2	None	False	False	77.0	77	0.0	-0.5675324675324676	False
LDLP01000058.1_61	53522..53719	True	LDLP01000058.1	acrie3	acrie3_1	0.002652519893899204	PMID: 24736222	False	1	Pseudomonas_aeruginosa_Pae_CF67_04a_GCA_001024535.1	CAS-I-F	False	True	65.0	65	0.0	-0.5953846153846153	False
LDLP01000058.1_62	53851..54018	True	LDLP01000058.1	acrif4	acrif4_1	0.002808988764044944	PMID: 23242138	False	2	Pseudomonas_aeruginosa_Pae_CF67_04a_GCA_001024535.1	CAS-I-F	True	True	64.5	55	1.0	-0.42909090909090897	True
JTVD01000015.1_93	88726..88923	True	JTVD01000015.1	acrie3	acrie3_1	0.002652519893899204	PMID: 24736222	False	1	Pseudomonas_aeruginosa_AZPAE14831_GCA_000794175.1	CAS-IV-A	False	False	65.0	65	0.0	-0.5953846153846153	False
JTVD01000015.1_94	89055..89222	True	JTVD01000015.1	acrif4	acrif4_1	0.002808988764044944	PMID: 23242138	False	2	Pseudomonas_aeruginosa_AZPAE14831_GCA_000794175.1	CAS-IV-A	True	False	64.5	55	1.0	-0.42909090909090897	True
Q035_00301	303680..304003	True	KI519017.1	acrie1	acrie1_1	0.005555555555555557	PMID: 24736222	False	1	Pseudomonas_aeruginosa_BWHPSA022_GCA_000481265.1	None	False	False	107.0	107	0.0	-0.3168224299065419	False
APB25_18750	26197..26499	True	LLTS01000096.1	acrif4	acrif4_1	0.002808988764044944	PMID: 23242138	False	3	Pseudomonas_aeruginosa_WH_SGI_V_07259_GCA_001453885.1	CAS-IV-A	True	False	82.33333333333333	100	0.6666666666666666	-0.30800000000000005	True
APB25_18755	26496..26693	True	LLTS01000096.1	acrie3	acrie3_1	0.002652519893899204	PMID: 24736222	False	3	Pseudomonas_aeruginosa_WH_SGI_V_07259_GCA_001453885.1	CAS-IV-A	False	False	82.33333333333333	65	0.6666666666666666	-0.5661538461538462	True
YP_007392738.1	18395..18698	True	NC_020202.1	acrie1	acrie1_1	0.005555555555555557	PMID: 24736222	False	4	Pseudomonas_phage_JBD5	None	False	False	97.75	100	0.25	-0.3250000000000001	True
YP_007392739.1	18720..19140	True	NC_020202.1	acrif3	acrif3_2	0.0024390243902439024	PMID: 23242138	False	4	Pseudomonas_phage_JBD5	None	False	False	97.75	139	0.25	-0.3676258992805756	True
YP_007392740.1	19136..19376	True	NC_020202.1	acrif5	acrif5_1	0.00909090909090909	PMID: 23242138	False	4	Pseudomonas_phage_JBD5	None	False	False	97.75	79	0.25	-0.2278481012658228	True
CWLE01000017.1_1	2..259	True	CWLE01000017.1	acriia2	acriia2_1	0.0035211267605633804	PMID: 28041849	False	2	Listeria_monocytogenes_GCA_001489195.1	CAS-I-B, CAS-II-A	False	True	105.5	86	0.0	-0.3476744186046511	False
CWLE01000017.1_2	293..670	True	CWLE01000017.1	acriia3	acriia3_1	0.002150537634408602	PMID: 28041849	False	2	Listeria_monocytogenes_GCA_001489195.1	CAS-I-B, CAS-II-A	False	True	105.5	125	0.0	-0.6103999999999998	False
JTVS01000066.1_19	19924..20331	True	JTVS01000066.1	acrif3	acrif3_1	0.002232142857142857	PMID: 23242138	False	2	Pseudomonas_aeruginosa_AZPAE14816_GCA_000795145.1	None	False	False	121.0	135	0.0	-0.7866666666666668	False
JTVS01000066.1_20	20350..20673	True	JTVS01000066.1	acrie1	acrie1_1	0.005555555555555557	PMID: 24736222	False	2	Pseudomonas_aeruginosa_AZPAE14816_GCA_000795145.1	None	False	False	121.0	107	0.0	-0.3168224299065419	False
Alide_4517	3068..3346	True	CP002450.1	acriic1	acriic1_1	0.03125	PMID: 27984730	False	2	Alicycliphilus_denitrificans_BC_GCA_000179015.2	CAS-II-C	False	True	129.5	92	0.0	0.10326086956521743	False
LEIT01000193.1_45	28621..28818	True	LEIT01000193.1	acrie3	acrie3_1	0.002652519893899204	PMID: 24736222	False	1	Pseudomonas_aeruginosa_Pae_CF67_11a_GCA_001036075.1	CAS-I-F	False	True	65.0	65	0.0	-0.5953846153846153	False
LEIT01000193.1_46	28950..29117	True	LEIT01000193.1	acrif4	acrif4_1	0.002808988764044944	PMID: 23242138	False	2	Pseudomonas_aeruginosa_Pae_CF67_11a_GCA_001036075.1	CAS-I-F	True	True	64.5	55	1.0	-0.42909090909090897	True
LEJT01000065.1_14	10210..10377	True	LEJT01000065.1	acrif4	acrif4_1	0.002808988764044944	PMID: 23242138	False	2	Pseudomonas_aeruginosa_Pae_CF67_12h_GCA_001036585.1	CAS-I-F	True	True	64.5	55	1.0	-0.42909090909090897	True
LEJT01000065.1_15	10509..10706	True	LEJT01000065.1	acrie3	acrie3_1	0.002652519893899204	PMID: 24736222	False	1	Pseudomonas_aeruginosa_Pae_CF67_12h_GCA_001036585.1	CAS-I-F	False	True	65.0	65	0.0	-0.5953846153846153	False
NMEN69166_0953	21670..21951	True	ALXS01000010.1	acriic2	acriic2_1	0.0008445945945945946	PMID: 27984730	False	4	Neisseria_meningitidis_69166_GCA_000293365.1	CAS-II-C	False	True	78.0	93	0.25	-0.5408602150537636	True
RM96_00930	74641..75021	True	JWMA01000002.1	acriic2	acriic2_2	0.0026595744680851068	PMID: 27984730	False	4	Cupriavidus_IDO_IDO_GCA_000812465.1	None	False	False	325.0	126	0.75	-0.5039682539682536	False
LEJD01000033.1_61	53522..53719	True	LEJD01000033.1	acrie3	acrie3_1	0.002652519893899204	PMID: 24736222	False	1	Pseudomonas_aeruginosa_Pae_CF67_11k_GCA_001036265.1	CAS-I-F	False	True	65.0	65	0.0	-0.5953846153846153	False
LEJD01000033.1_62	53851..54018	True	LEJD01000033.1	acrif4	acrif4_1	0.002808988764044944	PMID: 23242138	False	2	Pseudomonas_aeruginosa_Pae_CF67_11k_GCA_001036265.1	CAS-I-F	True	True	64.5	55	1.0	-0.42909090909090897	True
LEIK01000051.1_14	10210..10377	True	LEIK01000051.1	acrif4	acrif4_1	0.002808988764044944	PMID: 23242138	False	2	Pseudomonas_aeruginosa_Pae_CF67_10l_GCA_001035885.1	CAS-I-F	True	True	64.5	55	1.0	-0.42909090909090897	True
LEIK01000051.1_15	10509..10706	True	LEIK01000051.1	acrie3	acrie3_1	0.002652519893899204	PMID: 24736222	False	1	Pseudomonas_aeruginosa_Pae_CF67_10l_GCA_001035885.1	CAS-I-F	False	True	65.0	65	0.0	-0.5953846153846153	False
JVBN01000033.1_8	3575..3949	True	JVBN01000033.1	acriia5	acriia5_1	0.09090909090909093	PMID: N/A	False	2	Granulicatella_572_rep2_STHE_572_rep2_STHE_GCA_001071365.1	CAS-II-A	False	True	127.0	124	0.0	-0.6991935483870967	False
CUXZ01000059.1_75	72426..72680	True	CUXZ01000059.1	acrie2	acrie2_1	0.029411764705882356	PMID: 24736222	False	3	Pseudomonas_aeruginosa_GCA_001374175.1	None	False	False	99.33333333333331	84	0.3333333333333333	-0.5892857142857143	False
CUXZ01000059.1_76	72737..73159	True	CUXZ01000059.1	acrif3	acrif3_2	0.0024390243902439024	PMID: 23242138	False	3	Pseudomonas_aeruginosa_GCA_001374175.1	None	False	False	99.33333333333331	140	0.3333333333333333	-0.4121428571428571	False
JRZA01000007.1_102	97275..97646	True	JRZA01000007.1	acriia2	acriia2_1	0.0035211267605633804	PMID: 28041849	False	4	Listeria_monocytogenes_MOD1_LS889_GCA_000787905.1	CAS-I-B, CAS-II-A	False	True	129.5	123	0.25	-0.4739837398373984	True
JRZA01000007.1_103	97652..98101	True	JRZA01000007.1	acriia1	acriia1_1	0.004878048780487805	PMID: 28041849	False	4	Listeria_monocytogenes_MOD1_LS889_GCA_000787905.1	CAS-I-B, CAS-II-A	False	True	129.5	149	0.25	-0.3241610738255034	True
NGAG_01059	367714..367980	True	DS999929.1	acriic2	acriic2_1	0.0008445945945945946	PMID: 27984730	False	2	Neisseria_gonorrhoeae_1291_GCA_000156755.1	None	False	False	88.0	89	0.0	-0.4629213483146069	False
JTRO01000059.1_3	1772..1975	True	JTRO01000059.1	acrif7	acrif7_1	0.02127659574468085	PMID: 27573108	False	2	Pseudomonas_aeruginosa_AZPAE14927_GCA_000791305.1	None	False	False	103.0	67	0.5	-0.6776119402985075	False
LEFY01000057.1_14	10210..10377	True	LEFY01000057.1	acrif4	acrif4_1	0.002808988764044944	PMID: 23242138	False	2	Pseudomonas_aeruginosa_Pae_CF67_07h_GCA_001037225.1	CAS-I-F	True	True	64.5	55	1.0	-0.42909090909090897	True
LEFY01000057.1_15	10509..10706	True	LEFY01000057.1	acrie3	acrie3_1	0.002652519893899204	PMID: 24736222	False	1	Pseudomonas_aeruginosa_Pae_CF67_07h_GCA_001037225.1	CAS-I-F	False	True	65.0	65	0.0	-0.5953846153846153	False
M789_06780	20..304	True	ATRK01000004.1	acriic2	acriic2_1	0.0008445945945945946	PMID: 27984730	False	2	Neisseria_gonorrhoeae_MU_NG23_GCA_001026485.1	CAS-I-C	False	False	90.5	94	0.0	-0.4606382978723405	False
JTWY01000132.1_6	5758..5955	True	JTWY01000132.1	acrie3	acrie3_1	0.002652519893899204	PMID: 24736222	False	1	Pseudomonas_aeruginosa_AZPAE14707_GCA_000796025.1	None	False	False	65.0	65	0.0	-0.5661538461538462	False
JTWY01000132.1_7	6087..6254	True	JTWY01000132.1	acrif4	acrif4_1	0.002808988764044944	PMID: 23242138	False	2	Pseudomonas_aeruginosa_AZPAE14707_GCA_000796025.1	None	True	False	64.5	55	1.0	-0.42909090909090897	False
APA76_30445	259824..260216	True	LLRV01000185.1	acrif3	acrif3_1	0.002232142857142857	PMID: 23242138	False	2	Pseudomonas_aeruginosa_WH_SGI_V_07650_GCA_001453515.1	CAS-I-F	False	True	118.5	130	0.0	-0.7253846153846154	False
APA76_30450	260235..260558	True	LLRV01000185.1	acrie1	acrie1_1	0.005555555555555557	PMID: 24736222	False	2	Pseudomonas_aeruginosa_WH_SGI_V_07650_GCA_001453515.1	CAS-I-F	False	True	118.5	107	0.0	-0.3168224299065421	False
RRSL_00661	6147..6539	True	AAKL01000064.1	acriic2	acriic2_2	0.0026595744680851068	PMID: 27984730	False	1	Ralstonia_solanacearum_UW551_GCA_000167955.1	None	False	False	130.0	130	0.0	-0.5246153846153845	False
LDLB01000011.1_14	10210..10377	True	LDLB01000011.1	acrif4	acrif4_1	0.002808988764044944	PMID: 23242138	False	2	Pseudomonas_aeruginosa_Pae_CF67_03e_GCA_001024065.1	CAS-I-F	True	True	64.5	55	1.0	-0.42909090909090897	True
LDLB01000011.1_15	10509..10706	True	LDLB01000011.1	acrie3	acrie3_1	0.002652519893899204	PMID: 24736222	False	1	Pseudomonas_aeruginosa_Pae_CF67_03e_GCA_001024065.1	CAS-I-F	False	True	65.0	65	0.0	-0.5953846153846153	False
LMHCC_1346	1388178..1388555	True	CP001175.1	acriia3	acriia3_1	0.002150537634408602	PMID: 28041849	False	3	Listeria_monocytogenes_HCC23_GCA_000021185.1	CAS-I-B	False	True	130.0	125	0.0	-0.6	True
LMHCC_1347	1388587..1388937	True	CP001175.1	acriia2	acriia2_1	0.0035211267605633804	PMID: 28041849	False	3	Listeria_monocytogenes_HCC23_GCA_000021185.1	CAS-I-B	False	True	130.0	116	0.0	-0.5405172413793105	True
LMHCC_1348	1388942..1389391	True	CP001175.1	acriia1	acriia1_1	0.004878048780487805	PMID: 28041849	False	3	Listeria_monocytogenes_HCC23_GCA_000021185.1	CAS-I-B	False	True	130.0	149	0.0	-0.314765100671141	True
LMHCC_2550	2545310..2545573	True	CP001175.1	acriia4	acriia4_1	0.006289308176100628	PMID: 28041849	False	1	Listeria_monocytogenes_HCC23_GCA_000021185.1	CAS-I-B	False	True	87.0	87	0.0	-0.8482758620689654	False
ET38_10570	150361..150738	True	JNFI01000034.1	acriia3	acriia3_1	0.002150537634408602	PMID: 28041849	False	3	Listeria_monocytogenes_L1254_GCA_001466025.1	None	False	False	130.0	125	0.0	-0.6416	True
ET38_10575	150770..151120	True	JNFI01000034.1	acriia2	acriia2_1	0.0035211267605633804	PMID: 28041849	False	3	Listeria_monocytogenes_L1254_GCA_001466025.1	None	False	False	130.0	116	0.0	-0.5405172413793105	True
ET38_10580	151125..151574	True	JNFI01000034.1	acriia1	acriia1_1	0.004878048780487805	PMID: 28041849	False	3	Listeria_monocytogenes_L1254_GCA_001466025.1	None	False	False	130.0	149	0.0	-0.3550335570469799	True
M772_06700	8818..9102	True	ATQW01000003.1	acriic2	acriic2_1	0.0008445945945945946	PMID: 27984730	False	2	Neisseria_gonorrhoeae_MU_NG3_GCA_001026395.1	None	False	False	90.5	94	0.0	-0.4606382978723405	False
CCPB01000008.1_123	114380..114619	True	CCPB01000008.1	acrif5	acrif5_1	0.00909090909090909	PMID: 23242138	False	17	Pseudomonas_aeruginosa_Liverpool_Epidemic_GCA_000824325.1	None	False	True	185.64705882352942	79	0.5294117647058824	-0.2544303797468355	False
CCPB01000008.1_124	114616..115035	True	CCPB01000008.1	acrif3	acrif3_2	0.0024390243902439024	PMID: 23242138	False	17	Pseudomonas_aeruginosa_Liverpool_Epidemic_GCA_000824325.1	None	False	True	185.64705882352942	139	0.5294117647058824	-0.3575539568345324	False
CCPB01000008.1_125	115032..115256	True	CCPB01000008.1	acrie4	acrie4_1	0.011111111111111113	PMID: 24736222	False	17	Pseudomonas_aeruginosa_Liverpool_Epidemic_GCA_000824325.1	None	False	True	185.64705882352942	74	0.5294117647058824	-0.7621621621621621	False
HMPREF1243_0049	3678..4052	True	AWUB01000049.1	acriia3	acriia3_1	0.002150537634408602	PMID: 28041849	False	4	Streptococcus_pyogenes_GA03747_GCA_000499145.1	CAS-I-C	False	True	118.5	124	0.25	-0.6330645161290321	True
LDLH01000055.1_61	53522..53719	True	LDLH01000055.1	acrie3	acrie3_1	0.002652519893899204	PMID: 24736222	False	1	Pseudomonas_aeruginosa_Pae_CF67_03k_GCA_001024495.1	CAS-I-F	False	True	65.0	65	0.0	-0.5953846153846153	False
LDLH01000055.1_62	53851..54018	True	LDLH01000055.1	acrif4	acrif4_1	0.002808988764044944	PMID: 23242138	False	2	Pseudomonas_aeruginosa_Pae_CF67_03k_GCA_001024495.1	CAS-I-F	True	True	64.5	55	1.0	-0.42909090909090897	True
NM2000063_0991	671..952	True	APTA01000054.1	acriic2	acriic2_1	0.0008445945945945946	PMID: 27984730	False	4	Neisseria_meningitidis_2000063_GCA_000386465.2	CAS-II-C	False	True	77.25	93	0.25	-0.5408602150537636	False
JTZC01000065.1_14	10587..10754	True	JTZC01000065.1	acrif4	acrif4_1	0.002808988764044944	PMID: 23242138	False	2	Pseudomonas_aeruginosa_AZPAE13880_GCA_000795725.1	None	True	False	64.5	55	1.0	-0.42909090909090897	True
JTZC01000065.1_15	10886..11083	True	JTZC01000065.1	acrie3	acrie3_1	0.002652519893899204	PMID: 24736222	False	1	Pseudomonas_aeruginosa_AZPAE13880_GCA_000795725.1	None	False	False	65.0	65	0.0	-0.5661538461538462	False
JTXK01000116.1_9	6458..6694	True	JTXK01000116.1	acrif1	acrif1_1	0.016393442622950817	PMID: 23242138	False	2	Pseudomonas_aeruginosa_AZPAE14694_GCA_000794645.1	None	False	False	76.0	78	0.5	-0.5346153846153846	False
AJJW01000002.1_3	337..618	True	AJJW01000002.1	acriic2	acriic2_1	0.0008445945945945946	PMID: 27984730	False	2	Neisseria_meningitidis_DE9686_GCA_000265135.1	None	False	True	86.0	93	0.0	-0.5365591397849463	True
M797_06945	70..354	True	ATQE01000243.1	acriic2	acriic2_1	0.0008445945945945946	PMID: 27984730	False	2	Neisseria_gonorrhoeae_ALB_2011_01_02_GCA_001025905.1	None	False	False	90.5	94	0.0	-0.4606382978723405	False
TU98_13570	97536..97907	True	JYJO01000010.1	acriia2	acriia2_1	0.0035211267605633804	PMID: 28041849	False	4	Listeria_monocytogenes_3253_GCA_000970525.1	CAS-I-B, CAS-II-A	False	True	128.5	123	0.25	-0.4739837398373984	True
TU98_13575	97913..98362	True	JYJO01000010.1	acriia1	acriia1_1	0.004878048780487805	PMID: 28041849	False	4	Listeria_monocytogenes_3253_GCA_000970525.1	CAS-I-B, CAS-II-A	False	True	128.5	149	0.25	-0.3241610738255034	True
AARL02000309.1_3	915..1187	True	AARL02000309.1	acriia4	acriia4_1	0.006289308176100628	PMID: 28041849	False	2	Listeria_monocytogenes_FSL_J1_208_GCA_000168435.1	CAS-II-C	False	False	120.0	90	0.0	-0.8099999999999999	False
JFZF01000022.1_155	151897..152298	True	JFZF01000022.1	acriic2	acriic2_2	0.0026595744680851068	PMID: 27984730	False	3	Cupriavidus_metallidurans_NE12_GCA_000709065.1	None	False	False	411.0	133	0.6666666666666666	-0.5308270676691728	False
NM96037_1042	932..1213	True	AVNK01000064.1	acriic2	acriic2_1	0.0008445945945945946	PMID: 27984730	False	4	Neisseria_meningitidis_96037_GCA_000448005.1	None	False	True	105.0	93	0.25	-0.5408602150537636	True
JTPJ01000044.1_12	7499..7774	True	JTPJ01000044.1	acrif2	acrif2_1	0.02325581395348837	PMID: 23242138	False	2	Pseudomonas_aeruginosa_AZPAE14985_GCA_000792345.1	CAS-I-F	False	True	82.0	91	0.5	-0.5120879120879122	False
AO989_11495	41411..41713	True	LLPC01000032.1	acrif6	acrif6_1	0.008	PMID: 27573108	False	2	Pseudomonas_aeruginosa_WH_SGI_V_07415_GCA_001451225.1	None	False	True	86.0	100	0.5	-0.04400000000000002	False
AN239_12550	1..278	True	LJXH01000821.1	acriic2	acriic2_1	0.0008445945945945946	PMID: 27984730	False	2	Neisseria_gonorrhoeae_09_10_003_GCA_001431825.1	None	False	False	70.0	93	0.0	-0.4279569892473119	False
HS20_10560	321332..321709	True	JOYU01000021.1	acriia3	acriia3_1	0.002150537634408602	PMID: 28041849	False	3	Listeria_monocytogenes_FSL_R8_6271_GCA_000727355.1	None	False	False	130.0	125	0.0	-0.6903999999999999	True
HS20_10565	321741..322091	True	JOYU01000021.1	acriia2	acriia2_1	0.0035211267605633804	PMID: 28041849	False	3	Listeria_monocytogenes_FSL_R8_6271_GCA_000727355.1	None	False	False	130.0	116	0.0	-0.5629310344827586	True
HS20_10570	322096..322545	True	JOYU01000021.1	acriia1	acriia1_1	0.004878048780487805	PMID: 28041849	False	3	Listeria_monocytogenes_FSL_R8_6271_GCA_000727355.1	None	False	False	130.0	149	0.0	-0.3496644295302014	True
LEJY01000009.1_61	53522..53719	True	LEJY01000009.1	acrie3	acrie3_1	0.002652519893899204	PMID: 24736222	False	1	Pseudomonas_aeruginosa_Pae_CF67_12m_GCA_001036685.1	CAS-I-F	False	True	65.0	65	0.0	-0.5953846153846153	False
LEJY01000009.1_62	53851..54018	True	LEJY01000009.1	acrif4	acrif4_1	0.002808988764044944	PMID: 23242138	False	2	Pseudomonas_aeruginosa_Pae_CF67_12m_GCA_001036685.1	CAS-I-F	True	True	64.5	55	1.0	-0.42909090909090897	True
JTZR01000007.1_8	7771..8178	True	JTZR01000007.1	acrif3	acrif3_1	0.002232142857142857	PMID: 23242138	False	2	Pseudomonas_aeruginosa_AZPAE12423_GCA_000797355.1	CAS-I-E	False	False	121.0	135	0.0	-0.7866666666666668	False
JTZR01000007.1_9	8197..8520	True	JTZR01000007.1	acrie1	acrie1_1	0.005555555555555557	PMID: 24736222	False	2	Pseudomonas_aeruginosa_AZPAE12423_GCA_000797355.1	CAS-I-E	False	False	121.0	107	0.0	-0.3168224299065419	False
ARYF01000038.1_27	18677..18958	True	ARYF01000038.1	acriic2	acriic2_1	0.0008445945945945946	PMID: 27984730	False	6	Neisseria_meningitidis_Nm10259_GCA_000471865.1	CAS-II-C	False	True	105.16666666666669	93	0.5	-0.5365591397849463	False
NM36_0986	718..999	True	APTJ01000054.1	acriic2	acriic2_1	0.0008445945945945946	PMID: 27984730	False	4	Neisseria_meningitidis_NM36_GCA_000387385.2	None	False	True	83.25	93	0.25	-0.5365591397849463	True
APB54_26695	302655..303047	True	LLUV01000062.1	acrif3	acrif3_1	0.002232142857142857	PMID: 23242138	False	1	Pseudomonas_aeruginosa_WH_SGI_V_07302_GCA_001454705.1	None	False	False	130.0	130	0.0	-0.7507692307692309	False
JTQX01000039.1_24	20742..21065	True	JTQX01000039.1	acrie1	acrie1_1	0.005555555555555557	PMID: 24736222	False	2	Pseudomonas_aeruginosa_AZPAE14944_GCA_000791425.1	CAS-I-F	False	True	121.0	107	0.0	-0.3168224299065419	False
JTQX01000039.1_25	21084..21491	True	JTQX01000039.1	acrif3	acrif3_1	0.002232142857142857	PMID: 23242138	False	2	Pseudomonas_aeruginosa_AZPAE14944_GCA_000791425.1	CAS-I-F	False	True	121.0	135	0.0	-0.7896296296296298	False
NP_666591.1	2117..2426	True	NC_004087.1	acrid1	acrid1_2	0.047619047619047616	PMID: N/A	False	3	Sulfolobus_islandicus_rod-shaped_virus_1	None	False	False	94.33333333333331	102	0.0	-0.6598039215686275	False
NP_666625.1	26379..26652	True	NC_004087.1	acrid1	acrid1_1	0.047619047619047616	PMID: N/A	False	2	Sulfolobus_islandicus_rod-shaped_virus_1	None	False	False	92.5	90	0.0	-0.5277777777777779	False
NP_666626.1	26664..26952	True	NC_004087.1	acrid1	acrid1_3	0.047619047619047616	PMID: N/A	False	2	Sulfolobus_islandicus_rod-shaped_virus_1	None	False	False	92.5	95	0.0	-0.21473684210526325	False
C265_27649	112111..112488	True	KB944498.1	acriic2	acriic2_2	0.0026595744680851068	PMID: 27984730	False	4	Ralstonia_GA3_3_GA3_3_GCA_000389805.1	None	False	False	326.75	125	0.75	-0.5048	False
NGNG_00209	231600..231884	True	GG749389.1	acriic2	acriic2_1	0.0008445945945945946	PMID: 27984730	False	3	Neisseria_gonorrhoeae_F62_GCA_000163535.1	None	False	False	91.0	94	0.0	-0.4606382978723405	False
PAERUG_P19_London_7_VIM_2_05_10_04213	14720..15022	True	CVVU01000218.1	acrif4	acrif4_1	0.002808988764044944	PMID: 23242138	False	3	Pseudomonas_aeruginosa_P19_London_7_VIM_2_05_10_GCA_001180785.1	CAS-IV-A	True	False	82.66666666666667	100	0.6666666666666666	-0.28300000000000003	False
PAERUG_P19_London_7_VIM_2_05_10_04214	15019..15216	True	CVVU01000218.1	acrie3	acrie3_1	0.002652519893899204	PMID: 24736222	False	3	Pseudomonas_aeruginosa_P19_London_7_VIM_2_05_10_GCA_001180785.1	CAS-IV-A	False	False	82.66666666666667	65	0.6666666666666666	-0.5661538461538462	False
BN419_2729	2233788..2234165	True	HE999705.1	acriia3	acriia3_1	0.002150537634408602	PMID: 28041849	False	3	Listeria_monocytogenes_N53_1_GCA_000382945.1	None	False	False	146.33333333333334	125	0.3333333333333333	-0.6384	True
BN419_2730	2234242..2234691	True	HE999705.1	acriia1	acriia1_1	0.004878048780487805	PMID: 28041849	False	3	Listeria_monocytogenes_N53_1_GCA_000382945.1	None	False	False	146.33333333333334	149	0.3333333333333333	-0.3765100671140941	True
AN448_30495	1477..1869	True	LJYZ01000163.1	acrif3	acrif3_1	0.002232142857142857	PMID: 23242138	False	1	Pseudomonas_aeruginosa_ATCC_33353_GCA_001444755.1	None	False	False	130.0	130	0.0	-0.7430769230769232	False
JTWU01000154.1_6	3217..3456	True	JTWU01000154.1	acrif5	acrif5_1	0.00909090909090909	PMID: 23242138	False	8	Pseudomonas_aeruginosa_AZPAE14712_GCA_000797205.1	None	False	True	221.625	79	0.5	-0.2620253164556962	True
JTWU01000154.1_7	3453..3872	True	JTWU01000154.1	acrif3	acrif3_2	0.0024390243902439024	PMID: 23242138	False	8	Pseudomonas_aeruginosa_AZPAE14712_GCA_000797205.1	None	False	True	221.625	139	0.5	-0.3575539568345324	True
JTWU01000154.1_8	3869..4093	True	JTWU01000154.1	acrie4	acrie4_1	0.011111111111111113	PMID: 24736222	False	8	Pseudomonas_aeruginosa_AZPAE14712_GCA_000797205.1	None	False	True	221.625	74	0.5	-0.7621621621621621	True
CTFK01000060.1_67	62819..63160	True	CTFK01000060.1	acrif6	acrif6_1	0.008	PMID: 27573108	False	1	Pseudomonas_aeruginosa_GCA_001374215.1	None	False	False	113.0	113	0.0	-0.3070796460176992	False
JUQH01000259.1_16	15029..15436	True	JUQH01000259.1	acrif3	acrif3_1	0.002232142857142857	PMID: 23242138	False	2	Pseudomonas_aeruginosa_859_PAER_GCA_001066645.1	None	False	False	121.0	135	0.0	-0.7866666666666668	False
JUQH01000259.1_17	15455..15778	True	JUQH01000259.1	acrie1	acrie1_1	0.005555555555555557	PMID: 24736222	False	2	Pseudomonas_aeruginosa_859_PAER_GCA_001066645.1	None	False	False	121.0	107	0.0	-0.3168224299065419	False
CUYD01000078.1_2	399..890	True	CUYD01000078.1	acrif3	acrif3_1	0.002232142857142857	PMID: 23242138	False	1	Pseudomonas_aeruginosa_GCA_001374255.1	None	False	False	163.0	163	0.0	-0.6085889570552147	False
YP_001468568.1	133012..133456	True	NC_009811.2	acriia4	acriia4_1	0.006289308176100628	PMID: 28041849	False	2	Listeria_virus_A511	None	False	False	110.0	147	0.5	-0.4625850340136055	False
NM94_1044	461..742	True	APTM01000061.1	acriic2	acriic2_1	0.0008445945945945946	PMID: 27984730	False	4	Neisseria_meningitidis_NM94_GCA_000387205.2	None	False	False	83.25	93	0.25	-0.5365591397849463	True
HMPREF0602_0053	41127..41543	True	GL397187.1	acriic3	acriic3_1	0.14285714285714285	PMID: 27984730	False	3	Neisseria_meningitidis_ATCC_13091_GCA_000146655.1	CAS-II-C	False	True	110.0	138	0.0	-0.4456521739130436	True
HMPREF0602_0054	41589..41960	True	GL397187.1	acriic2	acriic2_3	0.04166666666666666	PMID: 27984730	False	3	Neisseria_meningitidis_ATCC_13091_GCA_000146655.1	CAS-II-C	False	True	110.0	123	0.0	-0.5902439024390245	True
HMPREF0602_1106	1018035..1018316	True	GL397187.1	acriic2	acriic2_1	0.0008445945945945946	PMID: 27984730	False	7	Neisseria_meningitidis_ATCC_13091_GCA_000146655.1	CAS-II-C	False	True	136.71428571428572	93	0.5714285714285714	-0.5408602150537636	True
AGBS01000105.1_32	24183..24518	True	AGBS01000105.1	acriic2	acriic2_1	0.0008445945945945946	PMID: 27984730	False	8	Neisseria_meningitidis_Nm8663_GCA_000240645.2	CAS-II-C	False	True	122.625	111	0.625	-0.7693693693693695	True
LKVH01000003.1_239	230698..231090	True	LKVH01000003.1	acriic2	acriic2_2	0.0026595744680851068	PMID: 27984730	False	1	Ralstonia_solanacearum_Rs_T02_GCA_001484095.1	None	False	False	130.0	130	0.0	-0.526153846153846	False
JTWG01000049.1_34	18979..19176	True	JTWG01000049.1	acrie3	acrie3_1	0.002652519893899204	PMID: 24736222	False	1	Pseudomonas_aeruginosa_AZPAE14726_GCA_000794865.1	CAS-II-C	False	False	65.0	65	0.0	-0.5661538461538462	False
JTWG01000049.1_35	19308..19475	True	JTWG01000049.1	acrif4	acrif4_1	0.002808988764044944	PMID: 23242138	False	2	Pseudomonas_aeruginosa_AZPAE14726_GCA_000794865.1	CAS-II-C	True	False	64.5	55	1.0	-0.42909090909090897	True
V441_05445	38120..38512	True	AYON01000031.1	acrif3	acrif3_1	0.002232142857142857	PMID: 23242138	False	1	Pseudomonas_aeruginosa_DHS29_GCA_000503175.1	CAS-I-E	False	True	130.0	130	0.0	-0.7430769230769232	False
PAERUG_P57_South_East_3_VIM_2_09_13_04206	43118..43354	True	CVWZ01000136.1	acrif1	acrif1_1	0.016393442622950817	PMID: 23242138	False	2	Pseudomonas_aeruginosa_P57_South_East_3_VIM_2_09_13_GCA_001181845.1	None	False	False	78.5	78	0.5	-0.5346153846153846	False
AO966_22275	11915..12337	True	LLOF01000077.1	acrif3	acrif3_2	0.0024390243902439024	PMID: 23242138	False	4	Pseudomonas_aeruginosa_WH_SGI_V_07381_GCA_001450925.1	CAS-I-E	False	True	116.75	140	0.5	-0.3914285714285715	False
AO966_22280	12394..12690	True	LLOF01000077.1	acrie2	acrie2_1	0.029411764705882356	PMID: 24736222	False	4	Pseudomonas_aeruginosa_WH_SGI_V_07381_GCA_001450925.1	CAS-I-E	False	True	116.75	98	0.5	-0.6765306122448981	False
LEIY01000048.1_34	18889..19086	True	LEIY01000048.1	acrie3	acrie3_1	0.002652519893899204	PMID: 24736222	False	1	Pseudomonas_aeruginosa_Pae_CF67_11f_GCA_001036185.1	CAS-I-F	False	True	65.0	65	0.0	-0.5953846153846153	False
LEIY01000048.1_35	19218..19385	True	LEIY01000048.1	acrif4	acrif4_1	0.002808988764044944	PMID: 23242138	False	2	Pseudomonas_aeruginosa_Pae_CF67_11f_GCA_001036185.1	CAS-I-F	True	True	64.5	55	1.0	-0.42909090909090897	True
GO24_03380	37361..37624	True	JNGZ01000013.1	acriia4	acriia4_1	0.006289308176100628	PMID: 28041849	False	2	Listeria_monocytogenes_2012_L5324_GCA_001466195.1	None	False	False	118.0	87	0.0	-0.820689655172414	True
GO24_03385	37629..38078	True	JNGZ01000013.1	acriia1	acriia1_1	0.004878048780487805	PMID: 28041849	False	2	Listeria_monocytogenes_2012_L5324_GCA_001466195.1	None	False	False	118.0	149	0.0	-0.31275167785234903	True
LDME01000077.1_61	53522..53719	True	LDME01000077.1	acrie3	acrie3_1	0.002652519893899204	PMID: 24736222	False	1	Pseudomonas_aeruginosa_Pae_CF67_04p_GCA_001023915.1	CAS-I-F	False	True	65.0	65	0.0	-0.5953846153846153	False
LDME01000077.1_62	53851..54018	True	LDME01000077.1	acrif4	acrif4_1	0.002808988764044944	PMID: 23242138	False	2	Pseudomonas_aeruginosa_Pae_CF67_04p_GCA_001023915.1	CAS-I-F	True	True	64.5	55	1.0	-0.42909090909090897	True
JTMW01000030.1_32	17888..18052	True	JTMW01000030.1	acrie4	acrie4_1	0.011111111111111113	PMID: 24736222	False	4	Pseudomonas_aeruginosa_AZPAE15050_GCA_000791665.1	CAS-I-F	False	True	86.25	54	0.25	-0.8314814814814816	True
JTMW01000030.1_33	18049..18468	True	JTMW01000030.1	acrif3	acrif3_2	0.0024390243902439024	PMID: 23242138	False	4	Pseudomonas_aeruginosa_AZPAE15050_GCA_000791665.1	CAS-I-F	False	True	86.25	139	0.25	-0.318705035971223	True
JTMW01000030.1_34	18465..18704	True	JTMW01000030.1	acrif5	acrif5_1	0.00909090909090909	PMID: 23242138	False	4	Pseudomonas_aeruginosa_AZPAE15050_GCA_000791665.1	CAS-I-F	False	True	86.25	79	0.25	-0.2278481012658228	True
LDKV01000049.1_14	10210..10377	True	LDKV01000049.1	acrif4	acrif4_1	0.002808988764044944	PMID: 23242138	False	2	Pseudomonas_aeruginosa_Pae_CF67_02s_GCA_001023735.1	CAS-I-F	True	True	64.5	55	1.0	-0.42909090909090897	True
LDKV01000049.1_15	10509..10706	True	LDKV01000049.1	acrie3	acrie3_1	0.002652519893899204	PMID: 24736222	False	1	Pseudomonas_aeruginosa_Pae_CF67_02s_GCA_001023735.1	CAS-I-F	False	True	65.0	65	0.0	-0.5953846153846153	False
NP_445679.1	6222..6561	True	NC_003214.2	acrid1	acrid1_6	0.14285714285714285	PMID: N/A	False	2	Sulfolobus_islandicus_filamentous_virus	None	False	False	81.0	112	0.5	-1.0160714285714283	False
JTZO01000011.1_82	82150..82452	True	JTZO01000011.1	acrif6	acrif6_1	0.008	PMID: 27573108	False	1	Pseudomonas_aeruginosa_AZPAE13848_GCA_000795425.1	None	False	False	100.0	100	0.0	-0.04100000000000005	False
NM97008_1015	679..960	True	APSW01000053.1	acriic2	acriic2_1	0.0008445945945945946	PMID: 27984730	False	4	Neisseria_meningitidis_97008_GCA_000386405.2	CAS-II-C	False	True	77.25	93	0.25	-0.5408602150537636	False
JTXM01000004.1_96	84533..84730	True	JTXM01000004.1	acrie3	acrie3_1	0.002652519893899204	PMID: 24736222	False	1	Pseudomonas_aeruginosa_AZPAE14692_GCA_000794585.1	None	False	False	65.0	65	0.0	-0.5661538461538462	False
JTXM01000004.1_97	84862..85029	True	JTXM01000004.1	acrif4	acrif4_1	0.002808988764044944	PMID: 23242138	False	2	Pseudomonas_aeruginosa_AZPAE14692_GCA_000794585.1	None	True	False	64.5	55	1.0	-0.42909090909090897	True
AO880_27135	268211..268633	True	LLKX01000077.1	acrif3	acrif3_2	0.0024390243902439024	PMID: 23242138	False	2	Pseudomonas_aeruginosa_WH_SGI_V_07053_GCA_001450345.1	None	False	False	106.5	140	0.5	-0.3928571428571429	False
D407_0218930	82507..82809	True	JMBS02000041.1	acrif6	acrif6_1	0.008	PMID: 27573108	False	2	Pseudomonas_aeruginosa_P7_L633_96_GCA_000760495.2	None	False	False	86.0	100	0.5	-0.04100000000000005	False
JVGC01000137.1_216	221474..221797	True	JVGC01000137.1	acrie1	acrie1_1	0.005555555555555557	PMID: 24736222	False	2	Pseudomonas_aeruginosa_462_PAER_GCA_001065035.1	None	False	False	121.0	107	0.0	-0.3168224299065419	False
JVGC01000137.1_217	221816..222223	True	JVGC01000137.1	acrif3	acrif3_1	0.002232142857142857	PMID: 23242138	False	2	Pseudomonas_aeruginosa_462_PAER_GCA_001065035.1	None	False	False	121.0	135	0.0	-0.7866666666666668	False
JTPB01000187.1_8	4538..4945	True	JTPB01000187.1	acrif3	acrif3_1	0.002232142857142857	PMID: 23242138	False	2	Pseudomonas_aeruginosa_AZPAE14993_GCA_000792515.1	CAS-I-F	False	True	121.0	135	0.0	-0.7822222222222224	False
JTPB01000187.1_9	4964..5287	True	JTPB01000187.1	acrie1	acrie1_1	0.005555555555555557	PMID: 24736222	False	2	Pseudomonas_aeruginosa_AZPAE14993_GCA_000792515.1	CAS-I-F	False	True	121.0	107	0.0	-0.3168224299065419	False
NMEN3001_0988	35477..35758	True	ALYA01000013.1	acriic2	acriic2_1	0.0008445945945945946	PMID: 27984730	False	4	Neisseria_meningitidis_NM3001_GCA_000293665.1	CAS-II-C	False	True	108.75	93	0.25	-0.5774193548387098	True
NMNM3652_0912	38170..38451	True	ANSC01000006.1	acriic2	acriic2_1	0.0008445945945945946	PMID: 27984730	False	4	Neisseria_meningitidis_NM3652_GCA_000328085.2	CAS-II-C	False	True	77.25	93	0.25	-0.5408602150537636	False
APB67_29945	889..1161	True	LLVI01000115.1	acrif2	acrif2_1	0.02325581395348837	PMID: 23242138	False	1	Pseudomonas_aeruginosa_WH_SGI_V_07322_GCA_001454445.1	None	False	False	90.0	90	0.0	-0.5677777777777778	False
PAERUG_P14_London_17_VIM_2_01_10_04354	144377..144613	True	CVVT01000215.1	acrif1	acrif1_1	0.016393442622950817	PMID: 23242138	False	2	Pseudomonas_aeruginosa_P14_London_17_VIM_2_01_10_GCA_001180685.1	None	False	False	78.5	78	0.5	-0.5346153846153846	False
JTNT01000016.1_103	90964..91383	True	JTNT01000016.1	acrif3	acrif3_2	0.0024390243902439024	PMID: 23242138	False	2	Pseudomonas_aeruginosa_AZPAE15027_GCA_000791235.1	None	False	False	104.5	139	0.5	-0.3438848920863309	False
PAERUG_P50_London_9_VIM_2_01_13_03116	62211..62513	True	CVWP01000118.1	acrif4	acrif4_1	0.002808988764044944	PMID: 23242138	False	3	Pseudomonas_aeruginosa_P50_London_9_VIM_2_01_13_GCA_001181445.1	None	True	False	82.66666666666667	100	0.6666666666666666	-0.28300000000000003	False
PAERUG_P50_London_9_VIM_2_01_13_03117	62510..62707	True	CVWP01000118.1	acrie3	acrie3_1	0.002652519893899204	PMID: 24736222	False	3	Pseudomonas_aeruginosa_P50_London_9_VIM_2_01_13_GCA_001181445.1	None	False	False	82.66666666666667	65	0.6666666666666666	-0.5661538461538462	False
CWLE01000116.1_2	138..587	True	CWLE01000116.1	acriia1	acriia1_1	0.004878048780487805	PMID: 28041849	False	3	Listeria_monocytogenes_GCA_001489195.1	CAS-I-B, CAS-II-A	False	True	131.0	149	0.0	-0.2986577181208054	True
HMPREF9370_0977	962584..962943	True	JH165159.1	acriic5	acriic5_1	0.5	PMID: N/A	False	2	Neisseria_wadsworthii_9715_GCA_000227765.1	CAS-I-C, CAS-II-C	False	True	92.5	119	0.0	-0.7722689075630251	False
JTYJ01000029.1_22	18191..18613	True	JTYJ01000029.1	acrif3	acrif3_2	0.0024390243902439024	PMID: 23242138	False	2	Pseudomonas_aeruginosa_AZPAE14437_GCA_000796255.1	None	False	False	107.0	140	0.5	-0.3928571428571429	False
NM2003022_0964	645..926	True	APSZ01000051.1	acriic2	acriic2_1	0.0008445945945945946	PMID: 27984730	False	4	Neisseria_meningitidis_2003022_GCA_000392695.2	CAS-II-C	False	True	77.25	93	0.25	-0.5408602150537636	False
SDEG_1606	1569210..1569584	True	AP010935.1	acriia3	acriia3_1	0.002150537634408602	PMID: 28041849	False	3	Streptococcus_dysgalactiae_equisimilis_GGS_124_GCA_000010705.1	CAS-II-A	False	True	135.0	124	0.0	-0.6080645161290321	True
JVTH01000040.1_35	30173..30496	True	JVTH01000040.1	acrie1	acrie1_1	0.005555555555555557	PMID: 24736222	False	2	Pseudomonas_denitrificans_1332_PDEN_GCA_001062775.1	None	False	False	121.0	107	0.0	-0.3168224299065419	False
JVTH01000040.1_36	30515..30922	True	JVTH01000040.1	acrif3	acrif3_1	0.002232142857142857	PMID: 23242138	False	2	Pseudomonas_denitrificans_1332_PDEN_GCA_001062775.1	None	False	False	121.0	135	0.0	-0.7822222222222224	False
NM2007461_0929	713..994	True	APUK01000052.1	acriic2	acriic2_1	0.0008445945945945946	PMID: 27984730	False	4	Neisseria_meningitidis_2007461_GCA_000413195.2	CAS-II-C	False	True	78.0	93	0.25	-0.5365591397849463	True
CUXX01000047.1_35	29742..30065	True	CUXX01000047.1	acrie1	acrie1_1	0.005555555555555557	PMID: 24736222	False	2	Pseudomonas_aeruginosa_GCA_001374035.1	CAS-IV-A	False	False	121.0	107	0.0	-0.3168224299065419	False
CUXX01000047.1_36	30084..30491	True	CUXX01000047.1	acrif3	acrif3_1	0.002232142857142857	PMID: 23242138	False	2	Pseudomonas_aeruginosa_GCA_001374035.1	CAS-IV-A	False	False	121.0	135	0.0	-0.7822222222222224	False
UB44_07550	159985..160377	True	JYOB01000006.1	acriic2	acriic2_2	0.0026595744680851068	PMID: 27984730	False	1	Burkholderiaceae_bacterium_26_26_GCA_000955795.1	None	False	False	130.0	130	0.0	-0.5792307692307691	False
NM73696_0353	40918..41268	True	APTR01000030.1	acriic3	acriic3_1	0.14285714285714285	PMID: 27984730	False	3	Neisseria_meningitidis_73696_GCA_000386745.2	CAS-II-C	False	True	102.66666666666669	116	0.0	-0.2517241379310345	True
NM73696_0354	41314..41685	True	APTR01000030.1	acriic2	acriic2_3	0.04166666666666666	PMID: 27984730	False	3	Neisseria_meningitidis_73696_GCA_000386745.2	CAS-II-C	False	True	102.66666666666669	123	0.0	-0.5325203252032521	True
YP_009125675.1	18848..19046	True	NC_026601.1	acrie3	acrie3_1	0.002652519893899204	PMID: 24736222	False	3	Pseudomonas_phage_vB_PaeS_PAO1_Ab30	None	False	False	79.66666666666667	65	0.6666666666666666	-0.5953846153846153	True
YP_009125676.1	19042..19345	True	NC_026601.1	acrif4	acrif4_1	0.002808988764044944	PMID: 23242138	False	3	Pseudomonas_phage_vB_PaeS_PAO1_Ab30	None	True	False	79.66666666666667	100	0.6666666666666666	-0.30800000000000005	True
NM3230_0915	1..222	True	AVNV01000064.1	acriic3	acriic3_1	0.14285714285714285	PMID: 27984730	False	3	Neisseria_meningitidis_NM3230_GCA_000448225.1	None	False	False	88.33333333333331	73	0.0	-0.3328767123287672	True
NM3230_0916	268..639	True	AVNV01000064.1	acriic2	acriic2_3	0.04166666666666666	PMID: 27984730	False	3	Neisseria_meningitidis_NM3230_GCA_000448225.1	None	False	False	88.33333333333331	123	0.0	-0.6536585365853658	True
KQ236273.1_25	18261..18596	True	KQ236273.1	acriic2	acriic2_1	0.0008445945945945946	PMID: 27984730	False	7	Neisseria_meningitidis_130803_GCA_001183175.1	CAS-II-C	False	True	146.42857142857142	111	0.5714285714285714	-0.7693693693693695	True
PAERUG_P58_London_29_09_13_03224	52554..52712	True	CVXA01000124.1	acrie4	acrie4_1	0.011111111111111113	PMID: 24736222	False	3	Pseudomonas_aeruginosa_P58_London_29_09_13_GCA_001181865.1	None	False	False	74.0	52	0.3333333333333333	-0.6884615384615385	True
PAERUG_P58_London_29_09_13_03225	52718..53008	True	CVXA01000124.1	acrif2	acrif2_1	0.02325581395348837	PMID: 23242138	False	3	Pseudomonas_aeruginosa_P58_London_29_09_13_GCA_001181865.1	None	False	False	74.0	96	0.3333333333333333	-0.5854166666666668	True
JTSV01000008.1_39	22524..22946	True	JTSV01000008.1	acrif3	acrif3_2	0.0024390243902439024	PMID: 23242138	False	2	Pseudomonas_aeruginosa_AZPAE14893_GCA_000790905.1	CAS-I-E	False	True	107.0	140	0.5	-0.3928571428571429	False
NM23_0971	688..969	True	APTG01000067.1	acriic2	acriic2_1	0.0008445945945945946	PMID: 27984730	False	4	Neisseria_meningitidis_NM23_GCA_000387325.2	None	False	True	83.25	93	0.25	-0.5365591397849463	True
APB68_24525	18528..18764	True	LLVJ01000082.1	acrif1	acrif1_1	0.016393442622950817	PMID: 23242138	False	2	Pseudomonas_aeruginosa_WH_SGI_V_07323_GCA_001454465.1	None	False	False	78.5	78	0.5	-0.5346153846153846	False
JTSG01000034.1_36	25693..25947	True	JTSG01000034.1	acrie2	acrie2_1	0.029411764705882356	PMID: 24736222	False	4	Pseudomonas_aeruginosa_AZPAE14909_GCA_000789525.1	None	False	True	92.75	84	0.25	-0.6333333333333335	True
JTSG01000034.1_37	26004..26429	True	JTSG01000034.1	acrif3	acrif3_2	0.0024390243902439024	PMID: 23242138	False	4	Pseudomonas_aeruginosa_AZPAE14909_GCA_000789525.1	None	False	True	92.75	141	0.25	-0.32553191489361705	True
JTSG01000034.1_38	26426..26665	True	JTSG01000034.1	acrif5	acrif5_1	0.00909090909090909	PMID: 23242138	False	4	Pseudomonas_aeruginosa_AZPAE14909_GCA_000789525.1	None	False	True	92.75	79	0.25	-0.18734177215189865	True
AO965_18970	9358..9561	True	LLOE01000036.1	acrif7	acrif7_1	0.02127659574468085	PMID: 27573108	False	5	Pseudomonas_aeruginosa_WH_SGI_V_07380_GCA_001450305.1	None	False	False	153.4	67	0.6	-0.2641791044776121	False
AO965_18975	9618..9914	True	LLOE01000036.1	acrie2	acrie2_1	0.029411764705882356	PMID: 24736222	False	5	Pseudomonas_aeruginosa_WH_SGI_V_07380_GCA_001450305.1	None	False	False	153.4	98	0.6	-0.7244897959183675	False
JTPA01000082.1_35	29670..29873	True	JTPA01000082.1	acrif7	acrif7_1	0.02127659574468085	PMID: 27573108	False	1	Pseudomonas_aeruginosa_AZPAE14994_GCA_000792545.1	CAS-I-E, CAS-I-F	False	True	67.0	67	0.0	-0.2611940298507463	False
NM96024_0978	747..1028	True	APSV01000053.1	acriic2	acriic2_1	0.0008445945945945946	PMID: 27984730	False	4	Neisseria_meningitidis_96024_GCA_000386385.2	CAS-II-C	False	True	77.25	93	0.25	-0.5408602150537636	False
AO955_20600	850..1089	True	LLNU01000102.1	acrif5	acrif5_1	0.00909090909090909	PMID: 23242138	False	3	Pseudomonas_aeruginosa_WH_SGI_V_07370_GCA_001450165.1	None	False	True	105.33333333333331	79	0.0	-0.15569620253164562	False
AO955_20605	1102..1515	True	LLNU01000102.1	acrif3	acrif3_2	0.0024390243902439024	PMID: 23242138	False	3	Pseudomonas_aeruginosa_WH_SGI_V_07370_GCA_001450165.1	None	False	True	105.33333333333331	137	0.0	-0.36350364963503656	False
AO955_20610	1538..1840	True	LLNU01000102.1	acrie1	acrie1_1	0.005555555555555557	PMID: 24736222	False	3	Pseudomonas_aeruginosa_WH_SGI_V_07370_GCA_001450165.1	None	False	True	105.33333333333331	100	0.0	-0.30800000000000005	False
RSP673_06965	35597..35989	True	JALO01000066.1	acriic2	acriic2_2	0.0026595744680851068	PMID: 27984730	False	1	Ralstonia_solanacearum_P673_GCA_000525615.1	None	False	False	130.0	130	0.0	-0.4976923076923076	False
LD10_13275	482..763	True	JRFI01000797.1	acriic2	acriic2_1	0.0008445945945945946	PMID: 27984730	False	4	Neisseria_meningitidis_M12611_GCA_001407255.1	None	False	True	68.0	93	0.0	-0.5365591397849463	True
YP_007392342.1	18844..19081	True	NC_020198.1	acrif1	acrif1_1	0.016393442622950817	PMID: 23242138	False	2	Pseudomonas_phage_JBD30	None	False	False	78.5	78	0.5	-0.5346153846153846	True
CWKW01000041.1_30	24162..24611	True	CWKW01000041.1	acriia1	acriia1_1	0.004878048780487805	PMID: 28041849	False	3	Listeria_monocytogenes_GCA_001494495.1	CAS-I-B, CAS-II-A	False	True	142.0	149	0.0	-0.34697986577181217	True
CWKW01000041.1_31	24615..24878	True	CWKW01000041.1	acriia4	acriia4_1	0.006289308176100628	PMID: 28041849	False	3	Listeria_monocytogenes_GCA_001494495.1	CAS-I-B, CAS-II-A	False	True	142.0	87	0.0	-0.7045977011494253	True
NMNM586_0979	19343..19624	True	ANRL01000012.1	acriic2	acriic2_1	0.0008445945945945946	PMID: 27984730	False	4	Neisseria_meningitidis_NM586_GCA_000327925.2	None	False	True	83.25	93	0.25	-0.5365591397849463	True
T648_03835	74415..74654	True	LBIH01000003.1	acrif5	acrif5_1	0.00909090909090909	PMID: 23242138	False	3	Pseudomonas_aeruginosa_MRSN_317_GCA_000982125.1	None	False	False	95.33333333333331	79	0.3333333333333333	-0.2379746835443037	True
T648_03840	74651..75073	True	LBIH01000003.1	acrif3	acrif3_2	0.0024390243902439024	PMID: 23242138	False	3	Pseudomonas_aeruginosa_MRSN_317_GCA_000982125.1	None	False	False	95.33333333333331	140	0.3333333333333333	-0.3378571428571429	True
HSISS2_861	373003..373593	True	CM002133.1	acriia6	acriia6_1	0.015873015873015872	PMID: N/A	False	2	Streptococcus_HSISS2_HSISS2_GCA_000448665.1	CAS-I-E, CAS-II-A	True	True	150.5	196	0.5	-0.5566326530612246	False
HSISS2_1112	579546..580097	True	CM002133.1	acriia6	acriia6_1	0.015873015873015872	PMID: N/A	False	4	Streptococcus_HSISS2_HSISS2_GCA_000448665.1	CAS-I-E, CAS-II-A	True	True	107.5	183	0.25	-0.6289617486338798	False
HS37_08575	481540..481917	True	JOZF01000014.1	acriia3	acriia3_1	0.002150537634408602	PMID: 28041849	False	3	Listeria_monocytogenes_FSL_R8_6446_GCA_000727655.1	None	False	False	130.0	125	0.0	-0.6903999999999999	True
HS37_08580	481949..482299	True	JOZF01000014.1	acriia2	acriia2_1	0.0035211267605633804	PMID: 28041849	False	3	Listeria_monocytogenes_FSL_R8_6446_GCA_000727655.1	None	False	False	130.0	116	0.0	-0.5629310344827586	True
HS37_08585	482304..482753	True	JOZF01000014.1	acriia1	acriia1_1	0.004878048780487805	PMID: 28041849	False	3	Listeria_monocytogenes_FSL_R8_6446_GCA_000727655.1	None	False	False	130.0	149	0.0	-0.3496644295302014	True
KQ236423.1_26	18262..18543	True	KQ236423.1	acriic2	acriic2_1	0.0008445945945945946	PMID: 27984730	False	8	Neisseria_meningitidis_100514_GCA_001183285.1	CAS-II-C	False	True	124.375	93	0.625	-0.5774193548387098	True
NM2000081_1027	430..711	True	APUA01000054.1	acriic2	acriic2_1	0.0008445945945945946	PMID: 27984730	False	4	Neisseria_meningitidis_2000081_GCA_000386925.2	None	False	True	83.25	93	0.25	-0.5365591397849463	True
JTUB01000082.1_2	236..727	True	JTUB01000082.1	acrif3	acrif3_1	0.002232142857142857	PMID: 23242138	False	1	Pseudomonas_aeruginosa_AZPAE14861_GCA_000790085.1	None	False	False	163.0	163	0.0	-0.6085889570552147	False
M680_03475	46..330	True	ATPJ01000405.1	acriic2	acriic2_1	0.0008445945945945946	PMID: 27984730	False	2	Neisseria_gonorrhoeae_SK8976_GCA_001025775.1	None	False	False	90.5	94	0.0	-0.4606382978723405	False
JTMT01000012.1_28	20425..20727	True	JTMT01000012.1	acrie1	acrie1_1	0.005555555555555557	PMID: 24736222	False	4	Pseudomonas_aeruginosa_AZPAE15053_GCA_000790625.1	None	False	False	96.5	100	0.25	-0.30800000000000005	True
JTMT01000012.1_29	20750..21172	True	JTMT01000012.1	acrif3	acrif3_2	0.0024390243902439024	PMID: 23242138	False	4	Pseudomonas_aeruginosa_AZPAE15053_GCA_000790625.1	None	False	False	96.5	140	0.25	-0.3378571428571429	True
JTMT01000012.1_30	21169..21408	True	JTMT01000012.1	acrif5	acrif5_1	0.00909090909090909	PMID: 23242138	False	4	Pseudomonas_aeruginosa_AZPAE15053_GCA_000790625.1	None	False	False	96.5	79	0.25	-0.2417721518987341	True
AN457_29890	99..491	True	LJZI01000016.1	acrif3	acrif3_1	0.002232142857142857	PMID: 23242138	False	1	Pseudomonas_aeruginosa_ATCC_33362_GCA_001444865.1	CAS-I-E	False	False	130.0	130	0.0	-0.7430769230769232	False
LBMB01000114.1_34	19000..19197	True	LBMB01000114.1	acrie3	acrie3_1	0.002652519893899204	PMID: 24736222	False	1	Pseudomonas_aeruginosa_Pae_CF67_01b_GCA_000988005.1	CAS-I-F	False	True	65.0	65	0.0	-0.5953846153846153	False
LBMB01000114.1_35	19329..19496	True	LBMB01000114.1	acrif4	acrif4_1	0.002808988764044944	PMID: 23242138	False	2	Pseudomonas_aeruginosa_Pae_CF67_01b_GCA_000988005.1	CAS-I-F	True	True	64.5	55	1.0	-0.42909090909090897	True
PAERUG_P59_Wales_1_VIM_2_09_13_01871	363493..363690	True	CVXN01000111.1	acrie3	acrie3_1	0.002652519893899204	PMID: 24736222	False	3	Pseudomonas_aeruginosa_P59_Wales_1_VIM_2_09_13_GCA_001181885.1	CAS-IV-A	False	False	82.66666666666667	65	0.6666666666666666	-0.5661538461538462	False
PAERUG_P59_Wales_1_VIM_2_09_13_01872	363687..363989	True	CVXN01000111.1	acrif4	acrif4_1	0.002808988764044944	PMID: 23242138	False	3	Pseudomonas_aeruginosa_P59_Wales_1_VIM_2_09_13_GCA_001181885.1	CAS-IV-A	True	False	82.66666666666667	100	0.6666666666666666	-0.28300000000000003	False
AWZF01002048.1_14	8745..9152	True	AWZF01002048.1	acrif3	acrif3_1	0.002232142857142857	PMID: 23242138	False	2	Pseudomonas_aeruginosa_JD334_GCA_000506285.1	None	False	False	121.0	135	0.0	-0.7822222222222224	False
AWZF01002048.1_15	9171..9494	True	AWZF01002048.1	acrie1	acrie1_1	0.005555555555555557	PMID: 24736222	False	2	Pseudomonas_aeruginosa_JD334_GCA_000506285.1	None	False	False	121.0	107	0.0	-0.3168224299065419	False
CWMF01000003.1_4	2102..2551	True	CWMF01000003.1	acriia1	acriia1_1	0.004878048780487805	PMID: 28041849	False	4	Listeria_monocytogenes_GCA_001496755.1	CAS-I-B, CAS-II-A	False	True	129.5	149	0.25	-0.3241610738255034	True
CWMF01000003.1_5	2557..2928	True	CWMF01000003.1	acriia2	acriia2_1	0.0035211267605633804	PMID: 28041849	False	4	Listeria_monocytogenes_GCA_001496755.1	CAS-I-B, CAS-II-A	False	True	129.5	123	0.25	-0.4739837398373984	True
LEIP01000040.1_61	53516..53713	True	LEIP01000040.1	acrie3	acrie3_1	0.002652519893899204	PMID: 24736222	False	1	Pseudomonas_aeruginosa_Pae_CF67_10q_GCA_001036005.1	CAS-I-F	False	True	65.0	65	0.0	-0.5953846153846153	False
LEIP01000040.1_62	53845..54012	True	LEIP01000040.1	acrif4	acrif4_1	0.002808988764044944	PMID: 23242138	False	2	Pseudomonas_aeruginosa_Pae_CF67_10q_GCA_001036005.1	CAS-I-F	True	True	64.5	55	1.0	-0.42909090909090897	True
APB06_27035	361420..361722	True	LLSZ01000087.1	acrif4	acrif4_1	0.002808988764044944	PMID: 23242138	False	3	Pseudomonas_aeruginosa_WH_SGI_V_07705_GCA_001453755.1	CAS-I-F	True	True	82.33333333333333	100	0.6666666666666666	-0.30800000000000005	True
APB06_27040	361719..361916	True	LLSZ01000087.1	acrie3	acrie3_1	0.002652519893899204	PMID: 24736222	False	3	Pseudomonas_aeruginosa_WH_SGI_V_07705_GCA_001453755.1	CAS-I-F	False	True	82.33333333333333	65	0.6666666666666666	-0.5661538461538462	True
I619_00015	1170..1619	True	APIJ01000001.1	acriia1	acriia1_1	0.004878048780487805	PMID: 28041849	False	4	Listeria_monocytogenes_SHL010_GCA_000801515.1	None	False	False	146.75	149	0.0	-0.3342281879194632	True
I619_00020	1624..1995	True	APIJ01000001.1	acriia2	acriia2_1	0.0035211267605633804	PMID: 28041849	False	4	Listeria_monocytogenes_SHL010_GCA_000801515.1	None	False	False	146.75	123	0.0	-0.4886178861788618	True
I619_00025	2029..2406	True	APIJ01000001.1	acriia3	acriia3_1	0.002150537634408602	PMID: 28041849	False	4	Listeria_monocytogenes_SHL010_GCA_000801515.1	None	False	False	146.75	125	0.0	-0.6023999999999999	True
M721_08115	18..302	True	ATQB01000027.1	acriic2	acriic2_1	0.0008445945945945946	PMID: 27984730	False	2	Neisseria_gonorrhoeae_ALB_2011_03_03_GCA_001026275.1	None	False	False	90.5	94	0.0	-0.4606382978723405	False
ACRAD_08_01350	130766..131065	True	BAGY01000008.1	acrif6	acrif6_4	0.1	PMID: 27573108	False	5	Acinetobacter_radioresistens_DSM_6976_NBRC_102413_CIP_103788_GCA_000308075.1	CAS-I-F	False	False	260.4	99	0.4	-0.2080808080808081	False
LEJW01000034.1_61	53522..53719	True	LEJW01000034.1	acrie3	acrie3_1	0.002652519893899204	PMID: 24736222	False	1	Pseudomonas_aeruginosa_Pae_CF67_12k_GCA_001036655.1	CAS-I-F	False	False	65.0	65	0.0	-0.5953846153846153	False
LEJW01000034.1_62	53851..54018	True	LEJW01000034.1	acrif4	acrif4_1	0.002808988764044944	PMID: 23242138	False	2	Pseudomonas_aeruginosa_Pae_CF67_12k_GCA_001036655.1	CAS-I-F	True	False	64.5	55	1.0	-0.42909090909090897	True
JVWC01000076.1_10	15585..16136	True	JVWC01000076.1	acriia6	acriia6_1	0.015873015873015872	PMID: N/A	False	1	Streptococcus_pseudopneumoniae_1271_rep1_SPSE_GCA_001068945.1	None	True	False	183.0	183	1.0	-0.6098360655737705	False
X842_0709	265384..265761	True	KK074107.1	acriia3	acriia3_1	0.002150537634408602	PMID: 28041849	False	1	Listeria_monocytogenes_Lm_1880_GCA_000585855.1	CAS-I-B, CAS-II-A	False	True	125.0	125	0.0	-0.6103999999999998	False
JTZL01000048.1_3	619..858	True	JTZL01000048.1	acrif5	acrif5_1	0.00909090909090909	PMID: 23242138	False	5	Pseudomonas_aeruginosa_AZPAE13856_GCA_000795485.1	None	False	True	96.2	79	0.2	-0.15569620253164562	True
JTZL01000048.1_4	871..1284	True	JTZL01000048.1	acrif3	acrif3_2	0.0024390243902439024	PMID: 23242138	False	5	Pseudomonas_aeruginosa_AZPAE13856_GCA_000795485.1	None	False	True	96.2	137	0.2	-0.37737226277372266	True
JTZL01000048.1_5	1307..1609	True	JTZL01000048.1	acrie1	acrie1_1	0.005555555555555557	PMID: 24736222	False	5	Pseudomonas_aeruginosa_AZPAE13856_GCA_000795485.1	None	False	True	96.2	100	0.2	-0.30800000000000005	True
WX60_00400	370850..371134	True	CP012027.1	acriic2	acriic2_1	0.0008445945945945946	PMID: 27984730	False	6	Neisseria_gonorrhoeae_FA6140_GCA_001047255.1	None	False	False	152.5	94	0.5	-0.4606382978723405	True
CWLY01000005.1_77	75255..75518	True	CWLY01000005.1	acriia4	acriia4_1	0.006289308176100628	PMID: 28041849	False	3	Listeria_monocytogenes_GCA_001496455.1	CAS-I-B, CAS-II-A	False	True	142.0	87	0.0	-0.7045977011494253	True
CWLY01000005.1_78	75522..75971	True	CWLY01000005.1	acriia1	acriia1_1	0.004878048780487805	PMID: 28041849	False	3	Listeria_monocytogenes_GCA_001496455.1	CAS-I-B, CAS-II-A	False	True	142.0	149	0.0	-0.34697986577181217	True
AN449_13350	62879..63181	True	LJZA01000036.1	acrif6	acrif6_1	0.008	PMID: 27573108	False	1	Pseudomonas_aeruginosa_ATCC_33354_GCA_001444745.1	CAS-I-F	False	True	100.0	100	0.0	-0.04100000000000005	False
NMNM174_1024	420319..420600	True	ANRP01000010.1	acriic2	acriic2_1	0.0008445945945945946	PMID: 27984730	False	4	Neisseria_meningitidis_NM174_GCA_000327885.2	None	False	True	83.25	93	0.25	-0.5365591397849463	True
LEJM01000036.1_61	53522..53719	True	LEJM01000036.1	acrie3	acrie3_1	0.002652519893899204	PMID: 24736222	False	1	Pseudomonas_aeruginosa_Pae_CF67_11s_GCA_001036465.1	CAS-I-F	False	True	65.0	65	0.0	-0.5953846153846153	False
LEJM01000036.1_62	53851..54018	True	LEJM01000036.1	acrif4	acrif4_1	0.002808988764044944	PMID: 23242138	False	2	Pseudomonas_aeruginosa_Pae_CF67_11s_GCA_001036465.1	CAS-I-F	True	True	64.5	55	1.0	-0.42909090909090897	True
CR3_1796	2180465..2180848	True	CP010516.1	acriic2	acriic2_2	0.0026595744680851068	PMID: 27984730	False	3	Cupriavidus_gilardii_CR3_GCA_001281465.1	None	False	False	276.0	127	0.6666666666666666	-0.5559055118110238	False
JTNN01000001.1_89	68002..68160	True	JTNN01000001.1	acrie4	acrie4_1	0.011111111111111113	PMID: 24736222	False	1	Pseudomonas_aeruginosa_AZPAE15033_GCA_000793725.1	CAS-I-F	False	True	52.0	52	0.0	-0.6884615384615385	False
JTXJ01000015.1_106	101281..101556	True	JTXJ01000015.1	acrif2	acrif2_1	0.02325581395348837	PMID: 23242138	False	2	Pseudomonas_aeruginosa_AZPAE14695_GCA_000794665.1	CAS-I-F	False	True	82.0	91	0.5	-0.5747252747252749	True
I794_15589	31630..32079	True	APIC01000015.1	acriia1	acriia1_1	0.004878048780487805	PMID: 28041849	False	4	Listeria_monocytogenes_SHL002_GCA_000801395.1	CAS-I-B, CAS-II-A	False	True	118.5	149	0.25	-0.32684563758389273	True
LEKC01000028.1_14	10210..10377	True	LEKC01000028.1	acrif4	acrif4_1	0.002808988764044944	PMID: 23242138	False	2	Pseudomonas_aeruginosa_Pae_CF67_12q_GCA_001036775.1	CAS-I-F	True	True	64.5	55	1.0	-0.42909090909090897	True
LEKC01000028.1_15	10509..10706	True	LEKC01000028.1	acrie3	acrie3_1	0.002652519893899204	PMID: 24736222	False	1	Pseudomonas_aeruginosa_Pae_CF67_12q_GCA_001036775.1	CAS-I-F	False	True	65.0	65	0.0	-0.5953846153846153	False
NM2005040_1027	666..947	True	APUI01000060.1	acriic2	acriic2_1	0.0008445945945945946	PMID: 27984730	False	4	Neisseria_meningitidis_2005040_GCA_000387065.2	None	False	True	83.25	93	0.25	-0.5365591397849463	True
NM3223_0926	591..872	True	APVD01000056.1	acriic2	acriic2_1	0.0008445945945945946	PMID: 27984730	False	4	Neisseria_meningitidis_NM3223_GCA_000387305.2	CAS-II-C	False	True	78.0	93	0.25	-0.5408602150537636	True
JTUK01000009.1_44	39966..40124	True	JTUK01000009.1	acrie4	acrie4_1	0.011111111111111113	PMID: 24736222	False	3	Pseudomonas_aeruginosa_AZPAE14851_GCA_000789835.1	CAS-I-E	False	True	72.0	52	0.3333333333333333	-0.6519230769230769	False
JTUK01000009.1_45	40130..40402	True	JTUK01000009.1	acrif2	acrif2_1	0.02325581395348837	PMID: 23242138	False	3	Pseudomonas_aeruginosa_AZPAE14851_GCA_000789835.1	CAS-I-E	False	True	72.0	90	0.3333333333333333	-0.5677777777777778	False
NGHG_00427	394453..394719	True	EQ972900.1	acriic2	acriic2_1	0.0008445945945945946	PMID: 27984730	False	4	Neisseria_gonorrhoeae_PID1_GCA_000156895.1	None	False	False	153.5	89	0.5	-0.4629213483146069	False
JTQU01000011.1_3	421..672	True	JTQU01000011.1	acrif7	acrif7_1	0.02127659574468085	PMID: 27573108	False	3	Pseudomonas_aeruginosa_AZPAE14947_GCA_000794045.1	None	False	False	124.66666666666669	83	0.6666666666666666	-0.42409638554216855	True
JTTD01000014.1_34	21072..21494	True	JTTD01000014.1	acrif3	acrif3_2	0.0024390243902439024	PMID: 23242138	False	3	Pseudomonas_aeruginosa_AZPAE14885_GCA_000790685.1	CAS-I-F	False	False	202.0	140	0.3333333333333333	-0.4878571428571428	False
AO954_11535	28979..29302	True	LLNT01000113.1	acrie1	acrie1_1	0.005555555555555557	PMID: 24736222	False	2	Pseudomonas_aeruginosa_WH_SGI_V_07369_GCA_001450145.1	CAS-I-E	False	True	118.5	107	0.0	-0.3168224299065421	False
AO954_11540	29321..29713	True	LLNT01000113.1	acrif3	acrif3_1	0.002232142857142857	PMID: 23242138	False	2	Pseudomonas_aeruginosa_WH_SGI_V_07369_GCA_001450145.1	CAS-I-E	False	True	118.5	130	0.0	-0.7253846153846154	False
NV44_03580	136768..137217	True	JWHG01000018.1	acriia1	acriia1_1	0.004878048780487805	PMID: 28041849	False	4	Listeria_monocytogenes_S10_1_GCA_000814575.1	CAS-I-B, CAS-II-A	False	True	128.5	149	0.25	-0.3241610738255034	True
NV44_03585	137223..137594	True	JWHG01000018.1	acriia2	acriia2_1	0.0035211267605633804	PMID: 28041849	False	4	Listeria_monocytogenes_S10_1_GCA_000814575.1	CAS-I-B, CAS-II-A	False	True	128.5	123	0.25	-0.4739837398373984	True
NM65014_1078	74451..74732	True	ANRY01000011.1	acriic2	acriic2_1	0.0008445945945945946	PMID: 27984730	False	4	Neisseria_meningitidis_65014_GCA_000327785.2	CAS-II-C	False	True	77.25	93	0.25	-0.5408602150537636	False
BK60_11335	1..267	True	JFBB01000041.1	acriic2	acriic2_1	0.0008445945945945946	PMID: 27984730	False	3	Neisseria_gonorrhoeae_m07_05_GCA_000695445.1	None	False	False	79.33333333333333	89	0.3333333333333333	-0.4629213483146069	False
JTYL01000008.1_172	175147..175353	True	JTYL01000008.1	acrie3	acrie3_1	0.002652519893899204	PMID: 24736222	False	2	Pseudomonas_aeruginosa_AZPAE14415_GCA_000796205.1	None	False	False	70.5	68	0.5	-0.5911764705882352	True
KB467823.1_127	113641..113922	True	KB467823.1	acriic2	acriic2_1	0.0008445945945945946	PMID: 27984730	False	8	Neisseria_meningitidis_S0108_GCA_000145015.3	None	False	False	123.0	93	0.625	-0.5365591397849463	True
LMOSLCC5850_1292	1266612..1267061	True	FR733647.1	acriia1	acriia1_1	0.004878048780487805	PMID: 28041849	False	4	Listeria_monocytogenes_SLCC5850_GCA_000307045.1	CAS-II-A	False	False	145.0	149	0.0	-0.3691275167785235	True
LMOSLCC5850_1293	1267066..1267416	True	FR733647.1	acriia2	acriia2_1	0.0035211267605633804	PMID: 28041849	False	4	Listeria_monocytogenes_SLCC5850_GCA_000307045.1	CAS-II-A	False	False	145.0	116	0.0	-0.6413793103448276	True
LMOSLCC5850_1294	1267448..1267825	True	FR733647.1	acriia3	acriia3_1	0.002150537634408602	PMID: 28041849	False	4	Listeria_monocytogenes_SLCC5850_GCA_000307045.1	CAS-II-A	False	False	145.0	125	0.0	-0.5783999999999999	True
Q037_00232	245718..246041	True	KI518996.1	acrie1	acrie1_1	0.005555555555555557	PMID: 24736222	False	1	Pseudomonas_aeruginosa_BWHPSA024_GCA_000481225.1	CAS-I-F	False	True	107.0	107	0.0	-0.3168224299065421	False
Q037_00985	1015690..1016109	True	KI518996.1	acrif3	acrif3_2	0.0024390243902439024	PMID: 23242138	False	2	Pseudomonas_aeruginosa_BWHPSA024_GCA_000481225.1	CAS-I-F	False	True	104.5	139	0.5	-0.27913669064748203	False
JVHM01000067.1_27	24601..25008	True	JVHM01000067.1	acrif3	acrif3_1	0.002232142857142857	PMID: 23242138	False	2	Pseudomonas_aeruginosa_427_PAER_GCA_001064905.1	CAS-I-F	False	True	121.0	135	0.0	-0.7866666666666668	False
JVHM01000067.1_28	25027..25350	True	JVHM01000067.1	acrie1	acrie1_1	0.005555555555555557	PMID: 24736222	False	2	Pseudomonas_aeruginosa_427_PAER_GCA_001064905.1	CAS-I-F	False	True	121.0	107	0.0	-0.3168224299065419	False
M773_03995	20..304	True	ATQX01000282.1	acriic2	acriic2_1	0.0008445945945945946	PMID: 27984730	False	2	Neisseria_gonorrhoeae_MU_NG4_GCA_001025705.1	None	False	False	90.5	94	0.0	-0.4606382978723405	False
JTWC01000084.1_16	12721..12927	True	JTWC01000084.1	acrie3	acrie3_1	0.002652519893899204	PMID: 24736222	False	2	Pseudomonas_aeruginosa_AZPAE14730_GCA_000794945.1	None	False	False	70.5	68	0.5	-0.5911764705882352	True
D769_28832	15539..15931	True	ANKP01000259.1	acriic2	acriic2_2	0.0026595744680851068	PMID: 27984730	False	3	Cupriavidus_HMR_1_HMR_1_GCA_000319775.1	None	False	False	284.3333333333333	130	0.6666666666666666	-0.5038461538461537	False
CCOR01000008.1_123	114380..114619	True	CCOR01000008.1	acrif5	acrif5_1	0.00909090909090909	PMID: 23242138	False	17	Pseudomonas_aeruginosa_Liverpool_Epidemic_GCA_000824205.1	None	False	True	185.64705882352942	79	0.5294117647058824	-0.2544303797468355	False
CCOR01000008.1_124	114616..115035	True	CCOR01000008.1	acrif3	acrif3_2	0.0024390243902439024	PMID: 23242138	False	17	Pseudomonas_aeruginosa_Liverpool_Epidemic_GCA_000824205.1	None	False	True	185.64705882352942	139	0.5294117647058824	-0.3575539568345324	False
CCOR01000008.1_125	115032..115256	True	CCOR01000008.1	acrie4	acrie4_1	0.011111111111111113	PMID: 24736222	False	17	Pseudomonas_aeruginosa_Liverpool_Epidemic_GCA_000824205.1	None	False	True	185.64705882352942	74	0.5294117647058824	-0.7621621621621621	False
JTNJ01000034.1_49	43567..43989	True	JTNJ01000034.1	acrif3	acrif3_2	0.0024390243902439024	PMID: 23242138	False	2	Pseudomonas_aeruginosa_AZPAE15037_GCA_000789935.1	CAS-I-E	False	True	107.0	140	0.5	-0.3928571428571429	False
LMPG_02897	1084..1455	True	AARX02000010.1	acriia2	acriia2_1	0.0035211267605633804	PMID: 28041849	False	4	Listeria_monocytogenes_J2818_GCA_000168655.1	CAS-I-B, CAS-II-A	False	True	130.25	123	0.25	-0.4739837398373984	True
LMPG_02898	1461..1910	True	AARX02000010.1	acriia1	acriia1_1	0.004878048780487805	PMID: 28041849	False	4	Listeria_monocytogenes_J2818_GCA_000168655.1	CAS-I-B, CAS-II-A	False	True	130.25	149	0.25	-0.32684563758389273	True
JUYD01000136.1_2	204..371	True	JUYD01000136.1	acrif4	acrif4_1	0.002808988764044944	PMID: 23242138	False	2	Pseudomonas_aeruginosa_660_PAER_GCA_001077135.1	None	True	False	64.5	55	1.0	-0.42909090909090897	True
AN460_28755	1354..1746	True	LJZL01000124.1	acrif3	acrif3_1	0.002232142857142857	PMID: 23242138	False	1	Pseudomonas_aeruginosa_ATCC_43390_GCA_001444925.1	None	False	False	130.0	130	0.0	-0.7507692307692309	False
JTWS01000068.1_2	389..592	True	JTWS01000068.1	acrif7	acrif7_1	0.02127659574468085	PMID: 27573108	False	2	Pseudomonas_aeruginosa_AZPAE14714_GCA_000796845.1	None	False	False	70.0	67	0.5	-0.2641791044776121	True
LDLO01000032.1_61	53522..53719	True	LDLO01000032.1	acrie3	acrie3_1	0.002652519893899204	PMID: 24736222	False	1	Pseudomonas_aeruginosa_Pae_CF67_03r_GCA_001024205.1	CAS-I-F	False	True	65.0	65	0.0	-0.5953846153846153	False
LDLO01000032.1_62	53851..54018	True	LDLO01000032.1	acrif4	acrif4_1	0.002808988764044944	PMID: 23242138	False	2	Pseudomonas_aeruginosa_Pae_CF67_03r_GCA_001024205.1	CAS-I-F	True	True	64.5	55	1.0	-0.42909090909090897	True
JTVK01000041.1_38	22414..22836	True	JTVK01000041.1	acrif3	acrif3_2	0.0024390243902439024	PMID: 23242138	False	2	Pseudomonas_aeruginosa_AZPAE14824_GCA_000795305.1	CAS-I-E	False	True	107.0	140	0.5	-0.3928571428571429	False
AO949_24285	46042..46434	True	LLNO01000056.1	acrif3	acrif3_1	0.002232142857142857	PMID: 23242138	False	1	Pseudomonas_aeruginosa_WH_SGI_V_07243_GCA_001450065.1	CAS-I-F	False	True	130.0	130	0.0	-0.7430769230769232	False
BK61_12450	2..286	True	JFBA01000040.1	acriic2	acriic2_1	0.0008445945945945946	PMID: 27984730	False	4	Neisseria_gonorrhoeae_i19_05_GCA_000695425.1	None	False	False	149.75	94	0.5	-0.4606382978723405	False
PAERUG_P54_2_London_24_VIM_2_04_13_03334	18991..19188	True	CVXL01000208.1	acrie3	acrie3_1	0.002652519893899204	PMID: 24736222	False	3	Pseudomonas_aeruginosa_P54_2_London_24_VIM_2_04_13_GCA_001181665.1	None	False	False	82.66666666666667	65	0.6666666666666666	-0.5661538461538462	False
PAERUG_P54_2_London_24_VIM_2_04_13_03335	19185..19487	True	CVXL01000208.1	acrif4	acrif4_1	0.002808988764044944	PMID: 23242138	False	3	Pseudomonas_aeruginosa_P54_2_London_24_VIM_2_04_13_GCA_001181665.1	None	True	False	82.66666666666667	100	0.6666666666666666	-0.28300000000000003	False
LM701398_500001	352..615	True	CYVR01000046.1	acriia4	acriia4_1	0.006289308176100628	PMID: 28041849	False	3	Listeria_monocytogenes_LM07_01398_GCA_001565015.1	CAS-I-B, CAS-II-A	False	True	142.0	87	0.0	-0.7045977011494253	True
LM701398_500002	619..1068	True	CYVR01000046.1	acriia1	acriia1_1	0.004878048780487805	PMID: 28041849	False	3	Listeria_monocytogenes_LM07_01398_GCA_001565015.1	CAS-I-B, CAS-II-A	False	True	142.0	149	0.0	-0.34697986577181217	True
AO964_22920	18528..18767	True	LLOD01000064.1	acrif5	acrif5_1	0.00909090909090909	PMID: 23242138	False	3	Pseudomonas_aeruginosa_WH_SGI_V_07379_GCA_001450275.1	CAS-I-F	False	True	97.0	79	0.3333333333333333	-0.2278481012658228	True
AO964_22925	18764..19183	True	LLOD01000064.1	acrif3	acrif3_2	0.0024390243902439024	PMID: 23242138	False	3	Pseudomonas_aeruginosa_WH_SGI_V_07379_GCA_001450275.1	CAS-I-F	False	True	97.0	139	0.3333333333333333	-0.3575539568345324	True
M674_09250	54..338	True	ATPE01000142.1	acriic2	acriic2_1	0.0008445945945945946	PMID: 27984730	False	2	Neisseria_gonorrhoeae_SK708_GCA_001025745.1	None	False	False	90.5	94	0.0	-0.4606382978723405	False
APB16_05570	214258..214650	True	LLTJ01000003.1	acrif3	acrif3_1	0.002232142857142857	PMID: 23242138	False	1	Pseudomonas_aeruginosa_WH_SGI_V_07249_GCA_001452835.1	CAS-I-E	False	True	130.0	130	0.0	-0.7430769230769232	False
APA49_05840	180734..181126	True	LLQU01000003.1	acrif3	acrif3_1	0.002232142857142857	PMID: 23242138	False	1	Pseudomonas_aeruginosa_WH_SGI_V_07623_GCA_001453315.1	CAS-I-F	False	True	130.0	130	0.0	-0.71	False
AUP00_03690	427..711	True	LOIB01000037.1	acriic2	acriic2_1	0.0008445945945945946	PMID: 27984730	False	3	Neisseria_gonorrhoeae_H15_353_GCA_001563755.1	None	False	False	87.66666666666669	94	0.3333333333333333	-0.4606382978723405	False
LEHY01000048.1_14	10210..10377	True	LEHY01000048.1	acrif4	acrif4_1	0.002808988764044944	PMID: 23242138	False	2	Pseudomonas_aeruginosa_Pae_CF67_09t_GCA_001035645.1	CAS-I-F	True	True	64.5	55	1.0	-0.42909090909090897	True
LEHY01000048.1_15	10509..10706	True	LEHY01000048.1	acrie3	acrie3_1	0.002652519893899204	PMID: 24736222	False	1	Pseudomonas_aeruginosa_Pae_CF67_09t_GCA_001035645.1	CAS-I-F	False	True	65.0	65	0.0	-0.5953846153846153	False
NMEN183_0961	636..917	True	ALXQ01000015.1	acriic2	acriic2_1	0.0008445945945945946	PMID: 27984730	False	4	Neisseria_meningitidis_NM183_GCA_000293325.1	CAS-II-C	False	True	78.0	93	0.25	-0.5365591397849463	True
AX10_00240	34429..34878	True	CP007160.1	acriia1	acriia1_1	0.004878048780487805	PMID: 28041849	False	4	Listeria_monocytogenes_WSLC1001_GCA_000568475.1	CAS-II-A	False	True	145.0	149	0.0	-0.3691275167785235	True
AX10_00245	34883..35233	True	CP007160.1	acriia2	acriia2_1	0.0035211267605633804	PMID: 28041849	False	4	Listeria_monocytogenes_WSLC1001_GCA_000568475.1	CAS-II-A	False	True	145.0	116	0.0	-0.6413793103448276	True
AX10_00250	35265..35642	True	CP007160.1	acriia3	acriia3_1	0.002150537634408602	PMID: 28041849	False	4	Listeria_monocytogenes_WSLC1001_GCA_000568475.1	CAS-II-A	False	True	145.0	125	0.0	-0.5783999999999999	True
CCOL01000008.1_123	114381..114620	True	CCOL01000008.1	acrif5	acrif5_1	0.00909090909090909	PMID: 23242138	False	17	Pseudomonas_aeruginosa_Liverpool_Epidemic_GCA_000824065.1	None	False	True	185.64705882352942	79	0.5294117647058824	-0.2544303797468355	False
CCOL01000008.1_124	114617..115036	True	CCOL01000008.1	acrif3	acrif3_2	0.0024390243902439024	PMID: 23242138	False	17	Pseudomonas_aeruginosa_Liverpool_Epidemic_GCA_000824065.1	None	False	True	185.64705882352942	139	0.5294117647058824	-0.3575539568345324	False
CCOL01000008.1_125	115033..115257	True	CCOL01000008.1	acrie4	acrie4_1	0.011111111111111113	PMID: 24736222	False	17	Pseudomonas_aeruginosa_Liverpool_Epidemic_GCA_000824065.1	None	False	True	185.64705882352942	74	0.5294117647058824	-0.7621621621621621	False
NMNM422_1006	21505..21786	True	ANQY01000017.1	acriic2	acriic2_1	0.0008445945945945946	PMID: 27984730	False	4	Neisseria_meningitidis_NM422_GCA_000328265.2	None	False	True	78.0	93	0.25	-0.5774193548387098	True
JTVT01000026.1_42	35641..36048	True	JTVT01000026.1	acrif3	acrif3_1	0.002232142857142857	PMID: 23242138	False	2	Pseudomonas_aeruginosa_AZPAE14815_GCA_000795115.1	CAS-I-E	False	True	121.0	135	0.0	-0.7822222222222224	False
JTVT01000026.1_43	36067..36390	True	JTVT01000026.1	acrie1	acrie1_1	0.005555555555555557	PMID: 24736222	False	2	Pseudomonas_aeruginosa_AZPAE14815_GCA_000795115.1	CAS-I-E	False	True	121.0	107	0.0	-0.3168224299065419	False
NM313_1071	908..1189	True	APTO01000066.1	acriic2	acriic2_1	0.0008445945945945946	PMID: 27984730	False	4	Neisseria_meningitidis_NM313_GCA_000387225.2	None	False	False	83.25	93	0.25	-0.5365591397849463	True
AO979_16290	18367..18606	True	LLOS01000022.1	acrif5	acrif5_1	0.00909090909090909	PMID: 23242138	False	3	Pseudomonas_aeruginosa_WH_SGI_V_07405_GCA_001451105.1	None	False	True	97.0	79	0.3333333333333333	-0.2278481012658228	True
AO979_16295	18603..19022	True	LLOS01000022.1	acrif3	acrif3_2	0.0024390243902439024	PMID: 23242138	False	3	Pseudomonas_aeruginosa_WH_SGI_V_07405_GCA_001451105.1	None	False	True	97.0	139	0.3333333333333333	-0.3510791366906475	True
RZ62_00570	103441..103665	True	CP011223.1	acrif9	acrif9_1	0.01515151515151515	PMID: 27573108	False	2	Haemophilus_ducreyi_GU2_GCA_001043335.1	None	False	False	97.5	74	0.0	-0.5837837837837838	False
HR69_00460	934..1311	True	JOXE01000002.1	acriia3	acriia3_1	0.002150537634408602	PMID: 28041849	False	3	Listeria_monocytogenes_FSL_R8_5543_GCA_000726385.1	None	False	False	130.0	125	0.0	-0.6903999999999999	True
HR69_00465	1343..1693	True	JOXE01000002.1	acriia2	acriia2_1	0.0035211267605633804	PMID: 28041849	False	3	Listeria_monocytogenes_FSL_R8_5543_GCA_000726385.1	None	False	False	130.0	116	0.0	-0.5629310344827586	True
HR69_00470	1698..2147	True	JOXE01000002.1	acriia1	acriia1_1	0.004878048780487805	PMID: 28041849	False	3	Listeria_monocytogenes_FSL_R8_5543_GCA_000726385.1	None	False	False	130.0	149	0.0	-0.3496644295302014	True
LATT01000249.1_7	2610..2855	True	LATT01000249.1	acrif8	acrif8_2	0.25	PMID: 27573108	False	1	Delftia_acidovorans_CM13_GCA_000972325.1	CAS-I-C, CAS-I-F	False	True	81.0	81	0.0	-0.2617283950617284	False
CUYB01000079.1_87	92609..92815	True	CUYB01000079.1	acrie3	acrie3_1	0.002652519893899204	PMID: 24736222	False	1	Pseudomonas_aeruginosa_GCA_001374295.1	CAS-I-F	False	True	68.0	68	0.0	-0.5911764705882352	False
LCWR01000018.1_37	25101..25262	True	LCWR01000018.1	acrie4	acrie4_1	0.011111111111111113	PMID: 24736222	False	3	Chromobacterium_subtsugae_MWU2387_GCA_001020525.1	CAS-I-E	False	True	82.33333333333333	53	0.0	-0.6547169811320754	False
LDLU01000043.1_14	10210..10377	True	LDLU01000043.1	acrif4	acrif4_1	0.002808988764044944	PMID: 23242138	False	2	Pseudomonas_aeruginosa_Pae_CF67_04f_GCA_001024235.1	CAS-I-F	True	True	64.5	55	1.0	-0.42909090909090897	True
LDLU01000043.1_15	10509..10706	True	LDLU01000043.1	acrie3	acrie3_1	0.002652519893899204	PMID: 24736222	False	1	Pseudomonas_aeruginosa_Pae_CF67_04f_GCA_001024235.1	CAS-I-F	False	True	65.0	65	0.0	-0.5953846153846153	False
NP_666537.1	2120..2432	True	NC_004086.1	acrid1	acrid1_4	0.07142857142857142	PMID: N/A	False	1	Sulfolobus_islandicus_rod-shaped_virus_2	None	False	False	103.0	103	0.0	-0.7737864077669904	False
NP_666544.1	5561..5879	True	NC_004086.1	acrid1	acrid1_2	0.047619047619047616	PMID: N/A	False	3	Sulfolobus_islandicus_rod-shaped_virus_2	None	False	False	89.66666666666669	105	0.0	-0.6495238095238095	False
NP_666579.1	29521..29806	True	NC_004086.1	acrid1	acrid1_1	0.047619047619047616	PMID: N/A	False	2	Sulfolobus_islandicus_rod-shaped_virus_2	None	False	False	94.5	94	0.0	-0.5276595744680852	False
NP_666580.1	29806..30094	True	NC_004086.1	acrid1	acrid1_3	0.047619047619047616	PMID: N/A	False	2	Sulfolobus_islandicus_rod-shaped_virus_2	None	False	False	94.5	95	0.0	-0.44526315789473697	False
NP_666587.1	33507..33867	True	NC_004086.1	acrid1	acrid1_5	0.07142857142857142	PMID: N/A	False	1	Sulfolobus_islandicus_rod-shaped_virus_2	None	False	False	119.0	119	0.0	-0.5647058823529413	False
VE88_04830	4805..5176	True	JZHB01000010.1	acriia2	acriia2_1	0.0035211267605633804	PMID: 28041849	False	4	Listeria_monocytogenes_10KSM_GCA_000955685.1	None	False	False	128.5	123	0.25	-0.5024390243902439	True
VE88_04835	5182..5631	True	JZHB01000010.1	acriia1	acriia1_1	0.004878048780487805	PMID: 28041849	False	4	Listeria_monocytogenes_10KSM_GCA_000955685.1	None	False	False	128.5	149	0.25	-0.32684563758389273	True
T283_10495	51..428	True	AXDU01000015.1	acriia3	acriia3_1	0.002150537634408602	PMID: 28041849	False	1	Listeria_monocytogenes_N53_1_GCA_000626575.1	CAS-I-B, CAS-II-A	False	True	125.0	125	0.0	-0.6384	False
JTMV01000039.1_14	12738..13040	True	JTMV01000039.1	acrif6	acrif6_1	0.008	PMID: 27573108	False	2	Pseudomonas_aeruginosa_AZPAE15051_GCA_000792395.1	CAS-I-E	False	True	86.0	100	0.5	-0.04400000000000002	False
BAMB01000001.1_60	46100..46507	True	BAMB01000001.1	acrif3	acrif3_1	0.002232142857142857	PMID: 23242138	False	1	Pseudomonas_aeruginosa_JCM_6119_GCA_000615525.1	None	False	False	135.0	135	0.0	-0.7822222222222224	False
C404_12155	140429..140818	True	ASZV01000022.1	acriic2	acriic2_2	0.0026595744680851068	PMID: 27984730	False	1	Ralstonia_AU12_08_AU12_08_GCA_000442475.1	None	False	False	129.0	129	0.0	-0.5922480620155041	False
JTQV01000002.1_8	5428..5835	True	JTQV01000002.1	acrif3	acrif3_1	0.002232142857142857	PMID: 23242138	False	2	Pseudomonas_aeruginosa_AZPAE14946_GCA_000791445.1	None	False	False	121.0	135	0.0	-0.7896296296296298	False
JTQV01000002.1_9	5854..6177	True	JTQV01000002.1	acrie1	acrie1_1	0.005555555555555557	PMID: 24736222	False	2	Pseudomonas_aeruginosa_AZPAE14946_GCA_000791445.1	None	False	False	121.0	107	0.0	-0.3168224299065419	False
AW939_02595	150259..150456	True	LSAF01000040.1	acrie3	acrie3_1	0.002652519893899204	PMID: 24736222	False	3	Pseudomonas_aeruginosa_AU24807_GCA_001555395.1	None	False	False	82.33333333333333	65	0.6666666666666666	-0.5953846153846153	True
AW939_02600	150453..150755	True	LSAF01000040.1	acrif4	acrif4_1	0.002808988764044944	PMID: 23242138	False	3	Pseudomonas_aeruginosa_AU24807_GCA_001555395.1	None	True	False	82.33333333333333	100	0.6666666666666666	-0.30800000000000005	True
JNHD01000060.1_2	1089..1412	True	JNHD01000060.1	acrie1	acrie1_1	0.005555555555555557	PMID: 24736222	False	2	Pseudomonas_aeruginosa_PA_ST235_GCA_000737795.1	None	False	False	121.0	107	0.0	-0.3168224299065419	False
JNHD01000060.1_3	1431..1838	True	JNHD01000060.1	acrif3	acrif3_1	0.002232142857142857	PMID: 23242138	False	2	Pseudomonas_aeruginosa_PA_ST235_GCA_000737795.1	None	False	False	121.0	135	0.0	-0.7866666666666668	False
LDMC01000035.1_14	10210..10377	True	LDMC01000035.1	acrif4	acrif4_1	0.002808988764044944	PMID: 23242138	False	2	Pseudomonas_aeruginosa_Pae_CF67_04n_GCA_001024635.1	CAS-I-F	True	True	64.5	55	1.0	-0.42909090909090897	True
LDMC01000035.1_15	10509..10706	True	LDMC01000035.1	acrie3	acrie3_1	0.002652519893899204	PMID: 24736222	False	1	Pseudomonas_aeruginosa_Pae_CF67_04n_GCA_001024635.1	CAS-I-F	False	True	65.0	65	0.0	-0.5953846153846153	False
JTQF01000033.1_57	36099..36401	True	JTQF01000033.1	acrif6	acrif6_1	0.008	PMID: 27573108	False	2	Pseudomonas_aeruginosa_AZPAE14962_GCA_000791805.1	CAS-I-E	False	True	86.0	100	0.5	-0.04400000000000002	False
NM88050_1065	21630..21911	True	ANRD01000011.1	acriic2	acriic2_1	0.0008445945945945946	PMID: 27984730	False	4	Neisseria_meningitidis_88050_GCA_000327985.2	CAS-II-C	False	True	77.25	93	0.25	-0.5408602150537636	False
JTXT01000003.1_34	29750..30073	True	JTXT01000003.1	acrie1	acrie1_1	0.005555555555555557	PMID: 24736222	False	2	Pseudomonas_aeruginosa_AZPAE14566_GCA_000794485.1	None	False	False	121.0	107	0.0	-0.3168224299065419	False
JTXT01000003.1_35	30092..30499	True	JTXT01000003.1	acrif3	acrif3_1	0.002232142857142857	PMID: 23242138	False	2	Pseudomonas_aeruginosa_AZPAE14566_GCA_000794485.1	None	False	False	121.0	135	0.0	-0.7822222222222224	False
CCPC01000010.1_123	114380..114619	True	CCPC01000010.1	acrif5	acrif5_1	0.00909090909090909	PMID: 23242138	False	17	Pseudomonas_aeruginosa_Liverpool_Epidemic_GCA_000824385.1	None	False	True	185.64705882352942	79	0.5294117647058824	-0.2544303797468355	False
CCPC01000010.1_124	114616..115035	True	CCPC01000010.1	acrif3	acrif3_2	0.0024390243902439024	PMID: 23242138	False	17	Pseudomonas_aeruginosa_Liverpool_Epidemic_GCA_000824385.1	None	False	True	185.64705882352942	139	0.5294117647058824	-0.3575539568345324	False
CCPC01000010.1_125	115032..115256	True	CCPC01000010.1	acrie4	acrie4_1	0.011111111111111113	PMID: 24736222	False	17	Pseudomonas_aeruginosa_Liverpool_Epidemic_GCA_000824385.1	None	False	True	185.64705882352942	74	0.5294117647058824	-0.7621621621621621	False
JF32_14760	24607..25056	True	JPTX01000014.1	acriia1	acriia1_1	0.004878048780487805	PMID: 28041849	False	4	Listeria_monocytogenes_G4599_GCA_001466295.1	CAS-I-B	False	True	118.5	149	0.25	-0.32684563758389273	True
JTWO01000021.1_30	25659..25961	True	JTWO01000021.1	acrie1	acrie1_1	0.005555555555555557	PMID: 24736222	False	5	Pseudomonas_aeruginosa_AZPAE14718_GCA_000795905.1	CAS-I-F	False	True	94.6	100	0.2	-0.30800000000000005	True
JTWO01000021.1_31	25984..26397	True	JTWO01000021.1	acrif3	acrif3_2	0.0024390243902439024	PMID: 23242138	False	5	Pseudomonas_aeruginosa_AZPAE14718_GCA_000795905.1	CAS-I-F	False	True	94.6	137	0.2	-0.36350364963503656	True
JTWO01000021.1_32	26434..26649	True	JTWO01000021.1	acrif5	acrif5_1	0.00909090909090909	PMID: 23242138	False	5	Pseudomonas_aeruginosa_AZPAE14718_GCA_000795905.1	CAS-I-F	False	True	94.6	71	0.2	-0.20140845070422544	True
ALIO01000036.1_8	4562..4969	True	ALIO01000036.1	acrif3	acrif3_1	0.002232142857142857	PMID: 23242138	False	2	Pseudomonas_aeruginosa_DQ8_GCA_000283055.1	None	False	False	121.0	135	0.0	-0.7822222222222224	False
ALIO01000036.1_9	4988..5311	True	ALIO01000036.1	acrie1	acrie1_1	0.005555555555555557	PMID: 24736222	False	2	Pseudomonas_aeruginosa_DQ8_GCA_000283055.1	None	False	False	121.0	107	0.0	-0.3168224299065419	False
JVSL01000013.1_3	899..1165	True	JVSL01000013.1	acriic4	acriic4_1	1.0	PMID: N/A	False	2	Haemophilus_parainfluenzae_146_HPAR_GCA_001053575.1	CAS-II-C	False	False	114.0	88	0.0	-0.5556818181818183	True
GO22_04045	37..486	True	JNGP01000018.1	acriia1	acriia1_1	0.004878048780487805	PMID: 28041849	False	3	Listeria_monocytogenes_2012_L5322_GCA_001466165.1	None	False	False	130.0	149	0.0	-0.31946308724832223	True
GO22_04050	491..841	True	JNGP01000018.1	acriia2	acriia2_1	0.0035211267605633804	PMID: 28041849	False	3	Listeria_monocytogenes_2012_L5322_GCA_001466165.1	None	False	False	130.0	116	0.0	-0.5594827586206896	True
GO22_04055	873..1250	True	JNGP01000018.1	acriia3	acriia3_1	0.002150537634408602	PMID: 28041849	False	3	Listeria_monocytogenes_2012_L5322_GCA_001466165.1	None	False	False	130.0	125	0.0	-0.6295999999999999	True
CCOX01000007.1_123	114380..114619	True	CCOX01000007.1	acrif5	acrif5_1	0.00909090909090909	PMID: 23242138	False	17	Pseudomonas_aeruginosa_Liverpool_Epidemic_GCA_000824665.1	None	False	True	185.64705882352942	79	0.5294117647058824	-0.2544303797468355	False
CCOX01000007.1_124	114616..115035	True	CCOX01000007.1	acrif3	acrif3_2	0.0024390243902439024	PMID: 23242138	False	17	Pseudomonas_aeruginosa_Liverpool_Epidemic_GCA_000824665.1	None	False	True	185.64705882352942	139	0.5294117647058824	-0.3575539568345324	False
CCOX01000007.1_125	115032..115256	True	CCOX01000007.1	acrie4	acrie4_1	0.011111111111111113	PMID: 24736222	False	17	Pseudomonas_aeruginosa_Liverpool_Epidemic_GCA_000824665.1	None	False	True	185.64705882352942	74	0.5294117647058824	-0.7621621621621621	False
LEFE01000167.1_14	10209..10376	True	LEFE01000167.1	acrif4	acrif4_1	0.002808988764044944	PMID: 23242138	False	2	Pseudomonas_aeruginosa_Pae_CF67_06g_GCA_001036985.1	CAS-I-F	True	True	64.5	55	1.0	-0.42909090909090897	True
LEFE01000167.1_15	10508..10705	True	LEFE01000167.1	acrie3	acrie3_1	0.002652519893899204	PMID: 24736222	False	1	Pseudomonas_aeruginosa_Pae_CF67_06g_GCA_001036985.1	CAS-I-F	False	True	65.0	65	0.0	-0.5953846153846153	False
JTUK01000008.1_35	30075..30398	True	JTUK01000008.1	acrie1	acrie1_1	0.005555555555555557	PMID: 24736222	False	2	Pseudomonas_aeruginosa_AZPAE14851_GCA_000789835.1	CAS-I-E	False	True	121.0	107	0.0	-0.3168224299065421	False
JTUK01000008.1_36	30417..30824	True	JTUK01000008.1	acrif3	acrif3_1	0.002232142857142857	PMID: 23242138	False	2	Pseudomonas_aeruginosa_AZPAE14851_GCA_000789835.1	CAS-I-E	False	True	121.0	135	0.0	-0.7651851851851853	False
JTND01000015.1_30	28197..28619	True	JTND01000015.1	acrif3	acrif3_2	0.0024390243902439024	PMID: 23242138	False	2	Pseudomonas_aeruginosa_AZPAE15043_GCA_000790765.1	None	False	False	107.0	140	0.5	-0.3928571428571429	False
LMMG_02706	35726..35989	True	AARU02000008.1	acriia4	acriia4_1	0.006289308176100628	PMID: 28041849	False	2	Listeria_monocytogenes_F6900_GCA_000168615.1	CAS-I-B, CAS-II-A	False	True	118.0	87	0.0	-0.8080459770114945	True
LMMG_02707	35994..36443	True	AARU02000008.1	acriia1	acriia1_1	0.004878048780487805	PMID: 28041849	False	2	Listeria_monocytogenes_F6900_GCA_000168615.1	CAS-I-B, CAS-II-A	False	True	118.0	149	0.0	-0.45704697986577203	True
CCOB01000010.1_123	114380..114619	True	CCOB01000010.1	acrif5	acrif5_1	0.00909090909090909	PMID: 23242138	False	17	Pseudomonas_aeruginosa_Liverpool_Epidemic_GCA_000824365.1	None	False	True	185.64705882352942	79	0.5294117647058824	-0.2544303797468355	False
CCOB01000010.1_124	114616..115035	True	CCOB01000010.1	acrif3	acrif3_2	0.0024390243902439024	PMID: 23242138	False	17	Pseudomonas_aeruginosa_Liverpool_Epidemic_GCA_000824365.1	None	False	True	185.64705882352942	139	0.5294117647058824	-0.3575539568345324	False
CCOB01000010.1_125	115032..115256	True	CCOB01000010.1	acrie4	acrie4_1	0.011111111111111113	PMID: 24736222	False	17	Pseudomonas_aeruginosa_Liverpool_Epidemic_GCA_000824365.1	None	False	True	185.64705882352942	74	0.5294117647058824	-0.7621621621621621	False
JZUC01000134.1_13	12212..12535	True	JZUC01000134.1	acrie1	acrie1_1	0.005555555555555557	PMID: 24736222	False	2	Pseudomonas_aeruginosa_O400_GCA_000968815.1	None	False	False	121.0	107	0.0	-0.3168224299065419	False
JZUC01000134.1_14	12554..12961	True	JZUC01000134.1	acrif3	acrif3_1	0.002232142857142857	PMID: 23242138	False	2	Pseudomonas_aeruginosa_O400_GCA_000968815.1	None	False	False	121.0	135	0.0	-0.7822222222222224	False
CWMM01000252.1_1	3..221	True	CWMM01000252.1	acriia2	acriia2_1	0.0035211267605633804	PMID: 28041849	False	3	Listeria_monocytogenes_GCA_001492715.1	CAS-I-B, CAS-II-A	False	True	128.66666666666666	72	0.3333333333333333	-0.3541666666666667	True
CWMM01000252.1_2	227..676	True	CWMM01000252.1	acriia1	acriia1_1	0.004878048780487805	PMID: 28041849	False	3	Listeria_monocytogenes_GCA_001492715.1	CAS-I-B, CAS-II-A	False	True	128.66666666666666	149	0.3333333333333333	-0.3241610738255034	True
D17P3_0310465	603..830	True	ADOA02000087.1	acrif9	acrif9_1	0.01515151515151515	PMID: 27573108	False	1	Aggregatibacter_actinomycetemcomitans_D17P_3_GCA_000240985.3	CAS-I-C, CAS-I-F	False	True	75.0	75	0.0	-0.5853333333333334	False
PAERUG_P39_London_29_08_12_03365	27927..28217	True	CVVC01000106.1	acrif2	acrif2_1	0.02325581395348837	PMID: 23242138	False	3	Pseudomonas_aeruginosa_P39_London_29_08_12_GCA_001181185.1	None	False	False	74.0	96	0.3333333333333333	-0.5854166666666668	True
PAERUG_P39_London_29_08_12_03366	28223..28381	True	CVVC01000106.1	acrie4	acrie4_1	0.011111111111111113	PMID: 24736222	False	3	Pseudomonas_aeruginosa_P39_London_29_08_12_GCA_001181185.1	None	False	False	74.0	52	0.3333333333333333	-0.6884615384615385	True
RSK60_1000008	5569..5961	True	CAGT01000003.1	acriic2	acriic2_2	0.0026595744680851068	PMID: 27984730	False	1	Ralstonia_solanacearum_K60_1_GCA_000285815.1	CAS-I-E	False	True	130.0	130	0.0	-0.5246153846153845	False
LARN01000020.1_32	32384..33196	True	LARN01000020.1	acrif6	acrif6_2	0.04	PMID: 27573108	False	4	Acinetobacter_N54_MGS_139_GCA_000980495.1	None	False	False	398.25	270	0.75	-0.3814814814814814	True
LDKW01000042.1_61	53522..53719	True	LDKW01000042.1	acrie3	acrie3_1	0.002652519893899204	PMID: 24736222	False	1	Pseudomonas_aeruginosa_Pae_CF67_02t_GCA_001024035.1	CAS-I-F	False	True	65.0	65	0.0	-0.5953846153846153	False
LDKW01000042.1_62	53851..54018	True	LDKW01000042.1	acrif4	acrif4_1	0.002808988764044944	PMID: 23242138	False	2	Pseudomonas_aeruginosa_Pae_CF67_02t_GCA_001024035.1	CAS-I-F	True	True	64.5	55	1.0	-0.42909090909090897	True
JUZF01000946.1_8	4814..5137	True	JUZF01000946.1	acrie1	acrie1_1	0.005555555555555557	PMID: 24736222	False	2	Pseudomonas_aeruginosa_635_PAER_GCA_001065755.1	None	False	False	121.0	107	0.0	-0.3168224299065419	False
JUZF01000946.1_9	5156..5563	True	JUZF01000946.1	acrif3	acrif3_1	0.002232142857142857	PMID: 23242138	False	2	Pseudomonas_aeruginosa_635_PAER_GCA_001065755.1	None	False	False	121.0	135	0.0	-0.7866666666666668	False
ABI36_04885	21141..21533	True	LNIV01000013.1	acrif3	acrif3_1	0.002232142857142857	PMID: 23242138	False	1	Pseudomonas_aeruginosa_Hex1T_GCA_001469435.1	None	False	False	130.0	130	0.0	-0.7430769230769232	False
DR97_1785	2312270..2312593	True	KN050641.1	acrie1	acrie1_1	0.005555555555555557	PMID: 24736222	False	1	Pseudomonas_aeruginosa_PAG_GCA_000743405.1	None	False	False	107.0	107	0.0	-0.3168224299065419	False
I621_08313	81258..81707	True	APIL01000003.1	acriia1	acriia1_1	0.004878048780487805	PMID: 28041849	False	4	Listeria_monocytogenes_SHL012_GCA_000801575.1	CAS-II-A	False	True	128.5	149	0.25	-0.3483221476510068	True
I621_08318	81712..82083	True	APIL01000003.1	acriia2	acriia2_1	0.0035211267605633804	PMID: 28041849	False	4	Listeria_monocytogenes_SHL012_GCA_000801575.1	CAS-II-A	False	True	128.5	123	0.25	-0.5658536585365854	True
AWYN01001907.1_32	17738..17962	True	AWYN01001907.1	acrie4	acrie4_1	0.011111111111111113	PMID: 24736222	False	17	Pseudomonas_aeruginosa_JD315_GCA_000505985.1	None	False	False	185.64705882352942	74	0.5294117647058824	-0.7621621621621621	False
AWYN01001907.1_33	17959..18378	True	AWYN01001907.1	acrif3	acrif3_2	0.0024390243902439024	PMID: 23242138	False	17	Pseudomonas_aeruginosa_JD315_GCA_000505985.1	None	False	False	185.64705882352942	139	0.5294117647058824	-0.3575539568345324	False
AWYN01001907.1_34	18375..18614	True	AWYN01001907.1	acrif5	acrif5_1	0.00909090909090909	PMID: 23242138	False	17	Pseudomonas_aeruginosa_JD315_GCA_000505985.1	None	False	False	185.64705882352942	79	0.5294117647058824	-0.2544303797468355	False
Veis_3760	4155550..4155993	True	CP000542.1	acriic1	acriic1_1	0.03125	PMID: 27984730	False	2	Verminephrobacter_eiseniae_EF01_2_GCA_000015565.1	CAS-I-F, CAS-II-C	False	False	323.5	147	0.5	-0.1598639455782314	False
CDLX01000001.1_4904	5116560..5116952	True	CDLX01000001.1	acriic2	acriic2_2	0.0026595744680851068	PMID: 27984730	False	1	Ralstonia_solanacearum_CFBP1416_GCA_000825925.2	None	False	False	130.0	130	0.0	-0.5246153846153845	False
M689_12635	62..346	True	ATPS01000470.1	acriic2	acriic2_1	0.0008445945945945946	PMID: 27984730	False	2	Neisseria_gonorrhoeae_SK23020_GCA_001025535.1	None	False	False	90.5	94	0.0	-0.4606382978723405	False
APB05_21145	17894..18196	True	LLSY01000030.1	acrif4	acrif4_1	0.002808988764044944	PMID: 23242138	False	3	Pseudomonas_aeruginosa_WH_SGI_V_07704_GCA_001452685.1	None	True	False	82.33333333333333	100	0.6666666666666666	-0.30800000000000005	True
APB05_21150	18193..18390	True	LLSY01000030.1	acrie3	acrie3_1	0.002652519893899204	PMID: 24736222	False	3	Pseudomonas_aeruginosa_WH_SGI_V_07704_GCA_001452685.1	None	False	False	82.33333333333333	65	0.6666666666666666	-0.5953846153846153	True
M742_09300	26..310	True	ATQT01000055.1	acriic2	acriic2_1	0.0008445945945945946	PMID: 27984730	False	2	Neisseria_gonorrhoeae_NYC_2011_05_07_GCA_001026345.1	None	False	False	90.5	94	0.0	-0.4606382978723405	False
AW891_25235	130361..130753	True	LRYI01000047.1	acrif3	acrif3_1	0.002232142857142857	PMID: 23242138	False	1	Pseudomonas_aeruginosa_AU2342_GCA_001554465.1	None	False	True	130.0	130	0.0	-0.7430769230769232	False
BN418_2725	2233315..2233692	True	HE999704.1	acriia3	acriia3_1	0.002150537634408602	PMID: 28041849	False	3	Listeria_monocytogenes_La111_GCA_000382925.1	None	False	False	146.33333333333334	125	0.3333333333333333	-0.6384	True
BN418_2726	2233769..2234218	True	HE999704.1	acriia1	acriia1_1	0.004878048780487805	PMID: 28041849	False	3	Listeria_monocytogenes_La111_GCA_000382925.1	None	False	False	146.33333333333334	149	0.3333333333333333	-0.3765100671140941	True
KK211140.1_698	748166..748561	True	KK211140.1	acriic2	acriic2_2	0.0026595744680851068	PMID: 27984730	False	1	Ralstonia_UNC404CL21Col_UNC404CL21Col_GCA_000620465.1	None	False	False	131.0	131	0.0	-0.6015267175572517	False
JTOX01000040.1_70	62280..62603	True	JTOX01000040.1	acrie1	acrie1_1	0.005555555555555557	PMID: 24736222	False	2	Pseudomonas_aeruginosa_AZPAE14997_GCA_000792605.1	CAS-I-E	False	True	121.0	107	0.0	-0.3168224299065419	False
JTOX01000040.1_71	62622..63029	True	JTOX01000040.1	acrif3	acrif3_1	0.002232142857142857	PMID: 23242138	False	2	Pseudomonas_aeruginosa_AZPAE14997_GCA_000792605.1	CAS-I-E	False	True	121.0	135	0.0	-0.7822222222222224	False
PAERUG_P26_Wales_1_VIM_2_11_10_03301	48710..49012	True	CVVN01000153.1	acrif4	acrif4_1	0.002808988764044944	PMID: 23242138	False	3	Pseudomonas_aeruginosa_P26_Wales_1_VIM_2_11_10_GCA_001180925.1	CAS-IV-A	True	False	82.66666666666667	100	0.6666666666666666	-0.28300000000000003	False
PAERUG_P26_Wales_1_VIM_2_11_10_03302	49009..49206	True	CVVN01000153.1	acrie3	acrie3_1	0.002652519893899204	PMID: 24736222	False	3	Pseudomonas_aeruginosa_P26_Wales_1_VIM_2_11_10_GCA_001180925.1	CAS-IV-A	False	False	82.66666666666667	65	0.6666666666666666	-0.5661538461538462	False
PAERUG_P43_1_London_9_VIM_2_11_12_03124	19018..19215	True	CVWJ01000116.1	acrie3	acrie3_1	0.002652519893899204	PMID: 24736222	False	3	Pseudomonas_aeruginosa_P43_1_London_9_VIM_2_11_12_GCA_001181265.1	None	False	False	82.66666666666667	65	0.6666666666666666	-0.5661538461538462	False
PAERUG_P43_1_London_9_VIM_2_11_12_03125	19212..19514	True	CVWJ01000116.1	acrif4	acrif4_1	0.002808988764044944	PMID: 23242138	False	3	Pseudomonas_aeruginosa_P43_1_London_9_VIM_2_11_12_GCA_001181265.1	None	True	False	82.66666666666667	100	0.6666666666666666	-0.28300000000000003	False
YP_009285367.1	24309..24708	True	NC_031056.1	acriia4	acriia4_3	0.3333333333333333	PMID: 28041849	False	15	Bacillus_phage_Deep_Blue	None	False	False	155.2	132	0.4666666666666667	-0.4651515151515152	False
JTTU01000066.1_20	16189..16611	True	JTTU01000066.1	acrif3	acrif3_2	0.0024390243902439024	PMID: 23242138	False	2	Pseudomonas_aeruginosa_AZPAE14868_GCA_000790245.1	CAS-I-F	False	True	107.0	140	0.5	-0.3928571428571429	False
JTPJ01000055.1_20	9493..9915	True	JTPJ01000055.1	acrif3	acrif3_2	0.0024390243902439024	PMID: 23242138	False	3	Pseudomonas_aeruginosa_AZPAE14985_GCA_000792345.1	CAS-I-F	False	True	95.33333333333331	140	0.3333333333333333	-0.3928571428571429	True
JTPJ01000055.1_21	9912..10151	True	JTPJ01000055.1	acrif5	acrif5_1	0.00909090909090909	PMID: 23242138	False	3	Pseudomonas_aeruginosa_AZPAE14985_GCA_000792345.1	CAS-I-F	False	True	95.33333333333331	79	0.3333333333333333	-0.16835443037974682	True
JVBO01000017.1_52	51533..51871	True	JVBO01000017.1	acriia5	acriia5_1	0.09090909090909093	PMID: N/A	False	2	Granulicatella_572_rep1_STHE_572_rep1_STHE_GCA_001073445.1	CAS-II-A	False	True	121.0	112	0.0	-0.5642857142857144	False
PAERUG_P51_1_London_9_VIM_2_02_13_04869	14720..15022	True	CVWR01000263.1	acrif4	acrif4_1	0.002808988764044944	PMID: 23242138	False	3	Pseudomonas_aeruginosa_P51_1_London_9_VIM_2_02_13_GCA_001181485.1	None	True	False	82.66666666666667	100	0.6666666666666666	-0.28300000000000003	False
PAERUG_P51_1_London_9_VIM_2_02_13_04870	15019..15216	True	CVWR01000263.1	acrie3	acrie3_1	0.002652519893899204	PMID: 24736222	False	3	Pseudomonas_aeruginosa_P51_1_London_9_VIM_2_02_13_GCA_001181485.1	None	False	False	82.66666666666667	65	0.6666666666666666	-0.5661538461538462	False
LM701398_340074	69473..69844	True	CYVR01000028.1	acriia2	acriia2_1	0.0035211267605633804	PMID: 28041849	False	4	Listeria_monocytogenes_LM07_01398_GCA_001565015.1	CAS-I-B, CAS-II-A	False	True	128.5	123	0.25	-0.4739837398373984	True
LM701398_340075	69850..70299	True	CYVR01000028.1	acriia1	acriia1_1	0.004878048780487805	PMID: 28041849	False	4	Listeria_monocytogenes_LM07_01398_GCA_001565015.1	CAS-I-B, CAS-II-A	False	True	128.5	149	0.25	-0.3241610738255034	True
JTSI01000018.1_36	25646..26065	True	JTSI01000018.1	acrif3	acrif3_2	0.0024390243902439024	PMID: 23242138	False	4	Pseudomonas_aeruginosa_AZPAE14907_GCA_000793705.1	CAS-I-F	False	True	91.0	139	0.25	-0.3467625899280576	True
PAERUG_P13_London_14_VIM_2_12_09_06433	49218..49454	True	CVUL01000183.1	acrif1	acrif1_1	0.016393442622950817	PMID: 23242138	False	2	Pseudomonas_aeruginosa_P13_London_14_VIM_2_12_09_GCA_001180665.1	None	False	False	78.5	78	0.5	-0.5346153846153846	False
AW898_21410	270124..270426	True	LRYP01000033.1	acrif4	acrif4_1	0.002808988764044944	PMID: 23242138	False	3	Pseudomonas_aeruginosa_AU12175_GCA_001554535.1	CAS-I-F	True	True	82.33333333333333	100	0.6666666666666666	-0.30800000000000005	False
AW898_21415	270423..270620	True	LRYP01000033.1	acrie3	acrie3_1	0.002652519893899204	PMID: 24736222	False	3	Pseudomonas_aeruginosa_AU12175_GCA_001554535.1	CAS-I-F	False	True	82.33333333333333	65	0.6666666666666666	-0.5661538461538462	False
JTXD01000002.1_15	10303..10506	True	JTXD01000002.1	acrif7	acrif7_1	0.02127659574468085	PMID: 27573108	False	2	Pseudomonas_aeruginosa_AZPAE14702_GCA_000794785.1	CAS-I-C	False	False	70.0	67	0.5	-0.2641791044776121	True
CUXY01000111.1_34	29722..30045	True	CUXY01000111.1	acrie1	acrie1_1	0.005555555555555557	PMID: 24736222	False	2	Pseudomonas_aeruginosa_GCA_001374135.1	CAS-IV-A	False	False	121.0	107	0.0	-0.3168224299065419	False
CUXY01000111.1_35	30064..30471	True	CUXY01000111.1	acrif3	acrif3_1	0.002232142857142857	PMID: 23242138	False	2	Pseudomonas_aeruginosa_GCA_001374135.1	CAS-IV-A	False	False	121.0	135	0.0	-0.7822222222222224	False
T283_03790	1..375	True	AXDU01000002.1	acriia2	acriia2_1	0.0035211267605633804	PMID: 28041849	False	2	Listeria_monocytogenes_N53_1_GCA_000626575.1	CAS-I-B, CAS-II-A	False	True	136.5	124	0.0	-0.4983870967741936	True
T283_03795	380..829	True	AXDU01000002.1	acriia1	acriia1_1	0.004878048780487805	PMID: 28041849	False	2	Listeria_monocytogenes_N53_1_GCA_000626575.1	CAS-I-B, CAS-II-A	False	True	136.5	149	0.0	-0.3973154362416109	True
LDLR01000032.1_14	10210..10377	True	LDLR01000032.1	acrif4	acrif4_1	0.002808988764044944	PMID: 23242138	False	2	Pseudomonas_aeruginosa_Pae_CF67_04c_GCA_001024215.1	CAS-I-F	True	True	64.5	55	1.0	-0.42909090909090897	True
LDLR01000032.1_15	10509..10706	True	LDLR01000032.1	acrie3	acrie3_1	0.002652519893899204	PMID: 24736222	False	1	Pseudomonas_aeruginosa_Pae_CF67_04c_GCA_001024215.1	CAS-I-F	False	True	65.0	65	0.0	-0.5953846153846153	False
JUAU01000021.1_120	106156..106578	True	JUAU01000021.1	acrif3	acrif3_2	0.0024390243902439024	PMID: 23242138	False	2	Pseudomonas_aeruginosa_AZPAE12142_GCA_000796655.1	None	False	False	107.0	140	0.5	-0.3928571428571429	False
AWYQ01001792.1_12	5385..5648	True	AWYQ01001792.1	acrif7	acrif7_1	0.02127659574468085	PMID: 27573108	False	4	Pseudomonas_aeruginosa_JD312_GCA_000505945.1	None	False	False	126.5	87	0.75	-0.2666666666666668	False
APA88_17885	66456..66878	True	LLSH01000041.1	acrif3	acrif3_2	0.0024390243902439024	PMID: 23242138	False	2	Pseudomonas_aeruginosa_WH_SGI_V_07687_GCA_001452465.1	None	False	True	106.5	140	0.5	-0.3928571428571429	False
M783_09210	22..306	True	ATRG01000043.1	acriic2	acriic2_1	0.0008445945945945946	PMID: 27984730	False	2	Neisseria_gonorrhoeae_MU_NG18_GCA_001026475.1	None	False	False	90.5	94	0.0	-0.4606382978723405	False
LDKK01000008.1_208	210479..210676	True	LDKK01000008.1	acrie3	acrie3_1	0.002652519893899204	PMID: 24736222	False	1	Pseudomonas_aeruginosa_Pae_CF67_02h_GCA_001024375.1	CAS-I-F	False	True	65.0	65	0.0	-0.5953846153846153	False
LDKK01000008.1_209	210808..210975	True	LDKK01000008.1	acrif4	acrif4_1	0.002808988764044944	PMID: 23242138	False	2	Pseudomonas_aeruginosa_Pae_CF67_02h_GCA_001024375.1	CAS-I-F	True	True	64.5	55	1.0	-0.42909090909090897	True
AJ68_02590	36142..36465	True	KK212405.1	acrie1	acrie1_1	0.005555555555555557	PMID: 24736222	False	1	Pseudomonas_aeruginosa_3581_GCA_000629165.1	CAS-I-E	False	False	107.0	107	0.0	-0.3168224299065419	False
JUQN01000247.1_32	18014..18211	True	JUQN01000247.1	acrie3	acrie3_1	0.002652519893899204	PMID: 24736222	False	1	Pseudomonas_aeruginosa_852_PAER_GCA_001066615.1	None	False	True	65.0	65	0.0	-0.5661538461538462	False
JUQN01000247.1_33	18343..18510	True	JUQN01000247.1	acrif4	acrif4_1	0.002808988764044944	PMID: 23242138	False	2	Pseudomonas_aeruginosa_852_PAER_GCA_001066615.1	None	True	True	64.5	55	1.0	-0.42909090909090897	True
AJ71_05950	12981..13304	True	KK212260.1	acrie1	acrie1_1	0.005555555555555557	PMID: 24736222	False	1	Pseudomonas_aeruginosa_BWH031_GCA_000629105.1	CAS-I-F	False	True	107.0	107	0.0	-0.3168224299065421	False
KQ236171.1_25	18386..18721	True	KQ236171.1	acriic2	acriic2_1	0.0008445945945945946	PMID: 27984730	False	7	Neisseria_meningitidis_341215_GCA_001183075.1	CAS-II-C	False	True	146.42857142857142	111	0.5714285714285714	-0.7693693693693695	True
JTYF01000055.1_33	18338..18601	True	JTYF01000055.1	acrif7	acrif7_1	0.02127659574468085	PMID: 27573108	False	6	Pseudomonas_aeruginosa_AZPAE14453_GCA_000796345.1	CAS-IV-A	False	False	303.6666666666667	87	0.8333333333333334	-0.29195402298850576	True
YP_007676844.1	131767..132211	True	NC_020871.1	acriia4	acriia4_1	0.006289308176100628	PMID: 28041849	False	2	Listeria_phage_vB_LmoM_AG20	None	False	False	110.0	147	0.5	-0.4625850340136055	False
CCOO01000009.1_123	114362..114601	True	CCOO01000009.1	acrif5	acrif5_1	0.00909090909090909	PMID: 23242138	False	17	Pseudomonas_aeruginosa_Liverpool_Epidemic_GCA_000824165.1	None	False	True	185.64705882352942	79	0.5294117647058824	-0.2544303797468355	False
CCOO01000009.1_124	114598..115017	True	CCOO01000009.1	acrif3	acrif3_2	0.0024390243902439024	PMID: 23242138	False	17	Pseudomonas_aeruginosa_Liverpool_Epidemic_GCA_000824165.1	None	False	True	185.64705882352942	139	0.5294117647058824	-0.3575539568345324	False
CCOO01000009.1_125	115014..115238	True	CCOO01000009.1	acrie4	acrie4_1	0.011111111111111113	PMID: 24736222	False	17	Pseudomonas_aeruginosa_Liverpool_Epidemic_GCA_000824165.1	None	False	True	185.64705882352942	74	0.5294117647058824	-0.7621621621621621	False
NGO0731	729286..729570	True	AE004969.1	acriic2	acriic2_1	0.0008445945945945946	PMID: 27984730	False	4	Neisseria_gonorrhoeae_FA_1090_GCA_000006845.1	None	False	False	117.0	94	0.25	-0.4606382978723405	True
NM2002020_1045	909..1190	True	APTU01000061.1	acriic2	acriic2_1	0.0008445945945945946	PMID: 27984730	False	4	Neisseria_meningitidis_2002020_GCA_000386805.2	None	False	False	78.0	93	0.25	-0.5774193548387098	True
NMV_1371	1349431..1349757	True	FM999788.1	acriic2	acriic2_1	0.0008445945945945946	PMID: 27984730	False	3	Neisseria_meningitidis_8013_GCA_000026965.1	CAS-II-C	False	True	87.33333333333331	108	0.0	-0.7296296296296296	False
L2676_01337	1264480..1264929	True	CP007685.1	acriia1	acriia1_1	0.004878048780487805	PMID: 28041849	False	3	Listeria_monocytogenes_L2676_GCA_001027205.1	CAS-II-A	False	True	130.0	149	0.0	-0.3187919463087249	True
L2676_01338	1264934..1265284	True	CP007685.1	acriia2	acriia2_1	0.0035211267605633804	PMID: 28041849	False	3	Listeria_monocytogenes_L2676_GCA_001027205.1	CAS-II-A	False	True	130.0	116	0.0	-0.5405172413793105	True
L2676_01339	1265316..1265693	True	CP007685.1	acriia3	acriia3_1	0.002150537634408602	PMID: 28041849	False	3	Listeria_monocytogenes_L2676_GCA_001027205.1	CAS-II-A	False	True	130.0	125	0.0	-0.6	True
V560_00329	352420..352842	True	KK213173.1	acrif3	acrif3_2	0.0024390243902439024	PMID: 23242138	False	2	Pseudomonas_aeruginosa_BWH059_GCA_000629405.1	CAS-I-E	False	True	107.0	140	0.5	-0.3928571428571429	False
CCOT01000008.1_123	114380..114619	True	CCOT01000008.1	acrif5	acrif5_1	0.00909090909090909	PMID: 23242138	False	17	Pseudomonas_aeruginosa_Liverpool_Epidemic_GCA_000824225.1	None	False	True	185.64705882352942	79	0.5294117647058824	-0.2544303797468355	False
CCOT01000008.1_124	114616..115035	True	CCOT01000008.1	acrif3	acrif3_2	0.0024390243902439024	PMID: 23242138	False	17	Pseudomonas_aeruginosa_Liverpool_Epidemic_GCA_000824225.1	None	False	True	185.64705882352942	139	0.5294117647058824	-0.3575539568345324	False
CCOT01000008.1_125	115032..115256	True	CCOT01000008.1	acrie4	acrie4_1	0.011111111111111113	PMID: 24736222	False	17	Pseudomonas_aeruginosa_Liverpool_Epidemic_GCA_000824225.1	None	False	True	185.64705882352942	74	0.5294117647058824	-0.7621621621621621	False
JUAH01000009.1_126	115895..116218	True	JUAH01000009.1	acrie1	acrie1_1	0.005555555555555557	PMID: 24736222	False	2	Pseudomonas_aeruginosa_AZPAE12155_GCA_000796955.1	CAS-I-F	False	True	121.0	107	0.0	-0.3168224299065419	False
JUAH01000009.1_127	116237..116644	True	JUAH01000009.1	acrif3	acrif3_1	0.002232142857142857	PMID: 23242138	False	2	Pseudomonas_aeruginosa_AZPAE12155_GCA_000796955.1	CAS-I-F	False	True	121.0	135	0.0	-0.7866666666666668	False
LEGU01000065.1_34	18882..19079	True	LEGU01000065.1	acrie3	acrie3_1	0.002652519893899204	PMID: 24736222	False	1	Pseudomonas_aeruginosa_Pae_CF67_08j_GCA_001035065.1	CAS-I-F	False	True	65.0	65	0.0	-0.5953846153846153	False
LEGU01000065.1_35	19211..19378	True	LEGU01000065.1	acrif4	acrif4_1	0.002808988764044944	PMID: 23242138	False	2	Pseudomonas_aeruginosa_Pae_CF67_08j_GCA_001035065.1	CAS-I-F	True	True	64.5	55	1.0	-0.42909090909090897	True
LMBG_01682	80709..81158	True	AARJ02000004.1	acriia1	acriia1_1	0.004878048780487805	PMID: 28041849	False	3	Listeria_monocytogenes_FSL_J1_194_GCA_000168395.1	CAS-II-A	False	False	130.0	149	0.0	-0.3677852348993289	True
LMBG_01683	81163..81513	True	AARJ02000004.1	acriia2	acriia2_1	0.0035211267605633804	PMID: 28041849	False	3	Listeria_monocytogenes_FSL_J1_194_GCA_000168395.1	CAS-II-A	False	False	130.0	116	0.0	-0.5370689655172414	True
LMBG_01684	81547..81924	True	AARJ02000004.1	acriia3	acriia3_1	0.002150537634408602	PMID: 28041849	False	3	Listeria_monocytogenes_FSL_J1_194_GCA_000168395.1	CAS-II-A	False	False	130.0	125	0.0	-0.6464000000000001	True
LEIF01000041.1_61	53522..53719	True	LEIF01000041.1	acrie3	acrie3_1	0.002652519893899204	PMID: 24736222	False	1	Pseudomonas_aeruginosa_Pae_CF67_10g_GCA_001035795.1	CAS-I-F	False	True	65.0	65	0.0	-0.5953846153846153	False
LEIF01000041.1_62	53851..54018	True	LEIF01000041.1	acrif4	acrif4_1	0.002808988764044944	PMID: 23242138	False	2	Pseudomonas_aeruginosa_Pae_CF67_10g_GCA_001035795.1	CAS-I-F	True	True	64.5	55	1.0	-0.42909090909090897	True
NMEN2795_1068	17887..18168	True	ALXY01000012.1	acriic2	acriic2_1	0.0008445945945945946	PMID: 27984730	False	4	Neisseria_meningitidis_NM2795_GCA_000293625.1	None	False	False	78.0	93	0.25	-0.5408602150537636	True
RN01_10860	76653..77045	True	JWMB01000020.1	acriic2	acriic2_2	0.0026595744680851068	PMID: 27984730	False	3	Cupriavidus_SHE_SHE_GCA_000812445.1	None	False	False	392.33333333333326	130	0.6666666666666666	-0.4846153846153846	False
HS18_00360	2273..2644	True	JOYG01000003.1	acriia2	acriia2_1	0.0035211267605633804	PMID: 28041849	False	4	Listeria_monocytogenes_FSL_R8_6046_GCA_000726915.1	CAS-I-B	False	True	128.5	123	0.25	-0.4739837398373984	True
HS18_00365	2650..3099	True	JOYG01000003.1	acriia1	acriia1_1	0.004878048780487805	PMID: 28041849	False	4	Listeria_monocytogenes_FSL_R8_6046_GCA_000726915.1	CAS-I-B	False	True	128.5	149	0.25	-0.32684563758389273	True
PARN21_1005	219441..219863	True	CGFY01000008.1	acrif3	acrif3_2	0.0024390243902439024	PMID: 23242138	False	2	Pseudomonas_aeruginosa_GCA_001028745.1	CAS-I-E	False	True	107.0	140	0.5	-0.3928571428571429	False
JTTT01000085.1_35	29138..29461	True	JTTT01000085.1	acrie1	acrie1_1	0.005555555555555557	PMID: 24736222	False	2	Pseudomonas_aeruginosa_AZPAE14869_GCA_000790265.1	CAS-I-E	False	True	121.0	107	0.0	-0.3168224299065419	False
JTTT01000085.1_36	29480..29887	True	JTTT01000085.1	acrif3	acrif3_1	0.002232142857142857	PMID: 23242138	False	2	Pseudomonas_aeruginosa_AZPAE14869_GCA_000790265.1	CAS-I-E	False	True	121.0	135	0.0	-0.7896296296296298	False
ALOU01000091.1_60	84118..84549	True	ALOU01000091.1	acriic2	acriic2_2	0.0026595744680851068	PMID: 27984730	False	3	Cupriavidus_BIS7_BIS7_GCA_000292345.1	None	False	False	409.33333333333326	143	0.6666666666666666	-0.4769230769230771	False
HS61_06805	36718..37167	True	JPAT01000015.1	acriia1	acriia1_1	0.004878048780487805	PMID: 28041849	False	4	Listeria_monocytogenes_FSL_R8_7006_GCA_000728485.1	CAS-I-B	False	True	128.5	149	0.25	-0.32684563758389273	True
HS61_06810	37173..37544	True	JPAT01000015.1	acriia2	acriia2_1	0.0035211267605633804	PMID: 28041849	False	4	Listeria_monocytogenes_FSL_R8_7006_GCA_000728485.1	CAS-I-B	False	True	128.5	123	0.25	-0.4739837398373984	True
CWLH01000046.1_102	98257..98511	True	CWLH01000046.1	acriia2	acriia2_1	0.0035211267605633804	PMID: 28041849	False	2	Listeria_monocytogenes_GCA_001488015.1	CAS-I-B, CAS-II-A	False	True	83.0	85	0.0	-0.3964705882352941	False
AW924_23130	299579..299971	True	LRZQ01000044.1	acrif3	acrif3_1	0.002232142857142857	PMID: 23242138	False	1	Pseudomonas_aeruginosa_AU9899_GCA_001555325.1	CAS-I-F	False	False	130.0	130	0.0	-0.7476923076923078	False
M720_00835	8851..9135	True	ATQA01000035.1	acriic2	acriic2_1	0.0008445945945945946	PMID: 27984730	False	2	Neisseria_gonorrhoeae_SK39420_GCA_001026245.1	None	False	False	90.5	94	0.0	-0.4606382978723405	False
JTYS01000019.1_32	21515..21754	True	JTYS01000019.1	acrif5	acrif5_1	0.00909090909090909	PMID: 23242138	False	4	Pseudomonas_aeruginosa_AZPAE14394_GCA_000796045.1	None	False	True	92.25	79	0.25	-0.18734177215189865	True
JTYS01000019.1_33	21751..22170	True	JTYS01000019.1	acrif3	acrif3_2	0.0024390243902439024	PMID: 23242138	False	4	Pseudomonas_aeruginosa_AZPAE14394_GCA_000796045.1	None	False	True	92.25	139	0.25	-0.3179856115107914	True
JTYS01000019.1_34	22227..22481	True	JTYS01000019.1	acrie2	acrie2_1	0.029411764705882356	PMID: 24736222	False	4	Pseudomonas_aeruginosa_AZPAE14394_GCA_000796045.1	None	False	True	92.25	84	0.25	-0.6333333333333335	True
CDQJ01000001.1_62	50136..50528	True	CDQJ01000001.1	acriic2	acriic2_2	0.0026595744680851068	PMID: 27984730	False	1	Ralstonia_solanacearum_CFBP3858_GCA_001373335.1	CAS-I-E	False	True	130.0	130	0.0	-0.5246153846153845	False
PAERUG_P47_London_12_VIM_2_12_12_02206	49270..49506	True	CVWN01000110.1	acrif1	acrif1_1	0.016393442622950817	PMID: 23242138	False	2	Pseudomonas_aeruginosa_P47_London_12_VIM_2_12_12_GCA_001181385.1	None	False	False	78.5	78	0.5	-0.5346153846153846	False
JUKP01000120.1_24	19699..20022	True	JUKP01000120.1	acrie1	acrie1_1	0.005555555555555557	PMID: 24736222	False	2	Pseudomonas_aeruginosa_993_PAER_GCA_001068395.1	None	False	False	121.0	107	0.0	-0.3168224299065419	False
JUKP01000120.1_25	20041..20448	True	JUKP01000120.1	acrif3	acrif3_1	0.002232142857142857	PMID: 23242138	False	2	Pseudomonas_aeruginosa_993_PAER_GCA_001068395.1	None	False	False	121.0	135	0.0	-0.7866666666666668	False
M771_05750	8820..9104	True	ATQV01000333.1	acriic2	acriic2_1	0.0008445945945945946	PMID: 27984730	False	2	Neisseria_gonorrhoeae_MU_NG1_GCA_001026385.1	CAS-I-C	False	False	90.5	94	0.0	-0.4606382978723405	False
X843_0616	37345..37608	True	KK074031.1	acriia4	acriia4_1	0.006289308176100628	PMID: 28041849	False	2	Listeria_monocytogenes_Lm_1840_GCA_000585795.1	CAS-II-A	False	False	118.0	87	0.0	-0.820689655172414	True
X843_0617	37613..38062	True	KK074031.1	acriia1	acriia1_1	0.004878048780487805	PMID: 28041849	False	2	Listeria_monocytogenes_Lm_1840_GCA_000585795.1	CAS-II-A	False	False	118.0	149	0.0	-0.31275167785234903	True
LM7414_230036	37484..37861	True	CYVU01000016.1	acriia3	acriia3_1	0.002150537634408602	PMID: 28041849	False	4	Listeria_monocytogenes_LM07414_GCA_001565055.1	None	False	True	146.75	125	0.0	-0.6384	True
LM7414_230037	37895..38266	True	CYVU01000016.1	acriia2	acriia2_1	0.0035211267605633804	PMID: 28041849	False	4	Listeria_monocytogenes_LM07414_GCA_001565055.1	None	False	True	146.75	123	0.0	-0.4739837398373984	True
LM7414_230038	38272..38721	True	CYVU01000016.1	acriia1	acriia1_1	0.004878048780487805	PMID: 28041849	False	4	Listeria_monocytogenes_LM07414_GCA_001565055.1	None	False	True	146.75	149	0.0	-0.35100671140939604	True
JTYQ01000009.1_26	22083..22385	True	JTYQ01000009.1	acrif6	acrif6_1	0.008	PMID: 27573108	False	2	Pseudomonas_aeruginosa_AZPAE14398_GCA_000796095.1	CAS-I-E	False	False	86.0	100	0.5	-0.04400000000000002	False
CUYC01000056.1_45	34310..34468	True	CUYC01000056.1	acrie4	acrie4_1	0.011111111111111113	PMID: 24736222	False	1	Pseudomonas_aeruginosa_GCA_001374275.1	CAS-I-E	False	False	52.0	52	0.0	-0.6884615384615385	False
AO993_08080	35850..36242	True	LLPG01000004.1	acrif3	acrif3_1	0.002232142857142857	PMID: 23242138	False	1	Pseudomonas_aeruginosa_WH_SGI_V_07419_GCA_001451405.1	CAS-I-E	False	True	130.0	130	0.0	-0.7430769230769232	False
APB74_25670	13843..14115	True	LLVP01000038.1	acrif2	acrif2_1	0.02325581395348837	PMID: 23242138	False	1	Pseudomonas_aeruginosa_WH_SGI_V_07329_GCA_001454545.1	None	False	False	90.0	90	0.0	-0.5677777777777778	False
PAERUG_P33_London_28_VIM_2_02_12_04963	14719..15021	True	CVVG01000146.1	acrif4	acrif4_1	0.002808988764044944	PMID: 23242138	False	3	Pseudomonas_aeruginosa_P33_London_28_VIM_2_02_12_GCA_001181065.1	None	True	False	82.66666666666667	100	0.6666666666666666	-0.28300000000000003	False
PAERUG_P33_London_28_VIM_2_02_12_04964	15018..15215	True	CVVG01000146.1	acrie3	acrie3_1	0.002652519893899204	PMID: 24736222	False	3	Pseudomonas_aeruginosa_P33_London_28_VIM_2_02_12_GCA_001181065.1	None	False	False	82.66666666666667	65	0.6666666666666666	-0.5661538461538462	False
NMEN93003_0343	49645..49995	True	ALXM01000006.1	acriic3	acriic3_1	0.14285714285714285	PMID: 27984730	False	3	Neisseria_meningitidis_93003_GCA_000293265.1	CAS-II-C	False	True	102.66666666666669	116	0.0	-0.1948275862068966	True
NMEN93003_0344	50041..50412	True	ALXM01000006.1	acriic2	acriic2_3	0.04166666666666666	PMID: 27984730	False	3	Neisseria_meningitidis_93003_GCA_000293265.1	CAS-II-C	False	True	102.66666666666669	123	0.0	-0.6390243902439026	True
YP_009045111.1	35994..36441	True	NC_024392.1	acriia4	acriia4_2	0.06666666666666668	PMID: 28041849	False	9	Listeria_phage_LP-114	None	False	False	121.33333333333331	148	0.1111111111111111	-0.4162162162162163	False
NM1482_1084	787..1068	True	APTP01000064.1	acriic2	acriic2_1	0.0008445945945945946	PMID: 27984730	False	4	Neisseria_meningitidis_NM1482_GCA_000392715.2	None	False	False	83.25	93	0.25	-0.5365591397849463	True
KR96_14165	67786..68178	True	JQOI01000018.1	acriic2	acriic2_2	0.0026595744680851068	PMID: 27984730	False	1	Ralstonia_solanacearum_23_10BR_GCA_000749995.1	CAS-II-C	False	False	130.0	130	0.0	-0.5246153846153845	False
JTMD01000017.1_302	300548..300955	True	JTMD01000017.1	acrif3	acrif3_1	0.002232142857142857	PMID: 23242138	False	2	Pseudomonas_aeruginosa_AZPAE15069_GCA_000793455.1	None	False	False	121.0	135	0.0	-0.7822222222222224	False
JTMD01000017.1_303	300974..301297	True	JTMD01000017.1	acrie1	acrie1_1	0.005555555555555557	PMID: 24736222	False	2	Pseudomonas_aeruginosa_AZPAE15069_GCA_000793455.1	None	False	False	121.0	107	0.0	-0.3168224299065419	False
CWMV01000102.1_4	1054..1425	True	CWMV01000102.1	acriia2	acriia2_1	0.0035211267605633804	PMID: 28041849	False	4	Listeria_monocytogenes_GCA_001498575.1	CAS-I-B, CAS-II-A	False	True	129.5	123	0.25	-0.4739837398373984	True
CWMV01000102.1_5	1431..1880	True	CWMV01000102.1	acriia1	acriia1_1	0.004878048780487805	PMID: 28041849	False	4	Listeria_monocytogenes_GCA_001498575.1	CAS-I-B, CAS-II-A	False	True	129.5	149	0.25	-0.3241610738255034	True
AW892_24860	345713..346105	True	LRYJ01000037.1	acrif3	acrif3_1	0.002232142857142857	PMID: 23242138	False	1	Pseudomonas_aeruginosa_AU5471_GCA_001554325.1	None	False	False	130.0	130	0.0	-0.7430769230769232	False
LEGG01000043.1_14	10210..10377	True	LEGG01000043.1	acrif4	acrif4_1	0.002808988764044944	PMID: 23242138	False	2	Pseudomonas_aeruginosa_Pae_CF67_07p_GCA_001034875.1	CAS-I-F	True	True	64.5	55	1.0	-0.42909090909090897	True
LEGG01000043.1_15	10509..10706	True	LEGG01000043.1	acrie3	acrie3_1	0.002652519893899204	PMID: 24736222	False	1	Pseudomonas_aeruginosa_Pae_CF67_07p_GCA_001034875.1	CAS-I-F	False	True	65.0	65	0.0	-0.5953846153846153	False
PAERUG_P54_1_London_24_VIM_2_04_13_05812	8340..8642	True	CWFR01000610.1	acrif4	acrif4_1	0.002808988764044944	PMID: 23242138	False	3	Pseudomonas_aeruginosa_P54_1_London_24_VIM_2_04_13_GCA_001181605.1	None	True	False	82.66666666666667	100	0.6666666666666666	-0.28300000000000003	False
PAERUG_P54_1_London_24_VIM_2_04_13_05813	8639..8836	True	CWFR01000610.1	acrie3	acrie3_1	0.002652519893899204	PMID: 24736222	False	3	Pseudomonas_aeruginosa_P54_1_London_24_VIM_2_04_13_GCA_001181605.1	None	False	False	82.66666666666667	65	0.6666666666666666	-0.5661538461538462	False
BCPW01000023.1_26	30205..30600	True	BCPW01000023.1	acriic2	acriic2_2	0.0026595744680851068	PMID: 27984730	False	1	Ralstonia_pickettii_NBRC_102503_GCA_001544155.1	None	False	False	131.0	131	0.0	-0.5816793893129769	False
CDLW01000001.1_1408	1479091..1479483	True	CDLW01000001.1	acriic2	acriic2_2	0.0026595744680851068	PMID: 27984730	False	1	Ralstonia_solanacearum_Grenada_9_1_GCA_000825845.2	None	False	False	130.0	130	0.0	-0.5246153846153845	False
M678_05540	46..330	True	ATPH01000008.1	acriic2	acriic2_1	0.0008445945945945946	PMID: 27984730	False	2	Neisseria_gonorrhoeae_SK7461_GCA_001025465.1	None	False	False	90.5	94	0.0	-0.4606382978723405	False
LM6179_1606	1563286..1563735	True	HG813249.1	acriia1	acriia1_1	0.004878048780487805	PMID: 28041849	False	4	Listeria_monocytogenes_6179_GCA_000577745.1	CAS-I-B, CAS-II-A	False	True	118.5	149	0.25	-0.3523489932885906	True
LM6179_1802	1737342..1737791	True	HG813249.1	acriia1	acriia1_1	0.004878048780487805	PMID: 28041849	False	4	Listeria_monocytogenes_6179_GCA_000577745.1	CAS-I-B, CAS-II-A	False	True	128.5	149	0.25	-0.3241610738255034	True
LM6179_1803	1737797..1738168	True	HG813249.1	acriia2	acriia2_1	0.0035211267605633804	PMID: 28041849	False	4	Listeria_monocytogenes_6179_GCA_000577745.1	CAS-I-B, CAS-II-A	False	True	128.5	123	0.25	-0.4739837398373984	True
NM69100_0968	661..942	True	APSN01000055.1	acriic2	acriic2_1	0.0008445945945945946	PMID: 27984730	False	4	Neisseria_meningitidis_69100_GCA_000386245.2	CAS-II-C	False	True	78.0	93	0.25	-0.5408602150537636	True
YP_009043548.1	130559..131009	True	NC_024364.1	acriia4	acriia4_1	0.006289308176100628	PMID: 28041849	False	3	Listeria_phage_List-36	None	False	False	104.66666666666669	149	0.3333333333333333	-0.4718120805369127	False
Q039_02540	351682..352005	True	KI518984.1	acrie1	acrie1_1	0.005555555555555557	PMID: 24736222	False	1	Pseudomonas_aeruginosa_BWHPSA026_GCA_000481185.1	None	False	False	107.0	107	0.0	-0.3168224299065419	False
CTFO01000012.1_30	21229..21468	True	CTFO01000012.1	acrif5	acrif5_1	0.00909090909090909	PMID: 23242138	False	7	Pseudomonas_aeruginosa_GCA_001374395.1	CAS-I-C, CAS-I-F	False	True	116.71428571428572	79	0.2857142857142857	-0.17974683544303793	True
CTFO01000012.1_31	21481..21939	True	CTFO01000012.1	acrif3	acrif3_2	0.0024390243902439024	PMID: 23242138	False	7	Pseudomonas_aeruginosa_GCA_001374395.1	CAS-I-C, CAS-I-F	False	True	116.71428571428572	152	0.2857142857142857	-0.3947368421052632	True
YP_009152337.1	18812..19016	True	NC_027384.1	acrif7	acrif7_1	0.02127659574468085	PMID: 27573108	False	2	Pseudomonas_phage_H70	None	False	False	70.0	67	0.5	-0.2641791044776121	False
ALJH01000029.1_52	45351..45674	True	ALJH01000029.1	acrie1	acrie1_1	0.005555555555555557	PMID: 24736222	False	2	Pseudomonas_aeruginosa_AH16_GCA_000287875.1	None	False	False	121.0	107	0.0	-0.3168224299065419	False
ALJH01000029.1_53	45693..46100	True	ALJH01000029.1	acrif3	acrif3_1	0.002232142857142857	PMID: 23242138	False	2	Pseudomonas_aeruginosa_AH16_GCA_000287875.1	None	False	False	121.0	135	0.0	-0.7822222222222224	False
AO950_02145	448009..448248	True	LLNP01000001.1	acrif5	acrif5_1	0.00909090909090909	PMID: 23242138	False	3	Pseudomonas_aeruginosa_WH_SGI_V_07244_GCA_001450085.1	None	False	True	96.66666666666669	79	0.3333333333333333	-0.10632911392405073	True
AO950_02150	448245..448661	True	LLNP01000001.1	acrif3	acrif3_2	0.0024390243902439024	PMID: 23242138	False	3	Pseudomonas_aeruginosa_WH_SGI_V_07244_GCA_001450085.1	None	False	True	96.66666666666669	138	0.3333333333333333	-0.3246376811594203	True
ASL20_10920	279099..279476	True	LMVF01000021.1	acriic2	acriic2_2	0.0026595744680851068	PMID: 27984730	False	4	Cupriavidus_necator_PHE3_6_GCA_001481455.1	None	False	False	326.75	125	0.75	-0.5096	False
RZ58_00590	107363..107587	True	CP011220.1	acrif9	acrif9_1	0.01515151515151515	PMID: 27573108	False	1	Haemophilus_ducreyi_CLU3_GCA_001043235.1	None	False	False	74.0	74	0.0	-0.5837837837837838	False
APA97_20255	18350..18553	True	LLSQ01000046.1	acrif7	acrif7_1	0.02127659574468085	PMID: 27573108	False	2	Pseudomonas_aeruginosa_WH_SGI_V_07696_GCA_001453705.1	None	False	False	70.0	67	0.5	-0.2641791044776121	True
JTXP01000105.1_10	4457..4624	True	JTXP01000105.1	acrif4	acrif4_1	0.002808988764044944	PMID: 23242138	False	2	Pseudomonas_aeruginosa_AZPAE14689_GCA_000794545.1	None	True	False	64.5	55	1.0	-0.42909090909090897	True
JTXP01000105.1_11	4756..4953	True	JTXP01000105.1	acrie3	acrie3_1	0.002652519893899204	PMID: 24736222	False	1	Pseudomonas_aeruginosa_AZPAE14689_GCA_000794545.1	None	False	False	65.0	65	0.0	-0.5661538461538462	False
LEHA01000112.1_13	9915..10082	True	LEHA01000112.1	acrif4	acrif4_1	0.002808988764044944	PMID: 23242138	False	2	Pseudomonas_aeruginosa_Pae_CF67_08p_GCA_001035175.1	CAS-I-F	True	True	64.5	55	1.0	-0.42909090909090897	True
LEHA01000112.1_14	10214..10411	True	LEHA01000112.1	acrie3	acrie3_1	0.002652519893899204	PMID: 24736222	False	1	Pseudomonas_aeruginosa_Pae_CF67_08p_GCA_001035175.1	CAS-I-F	False	True	65.0	65	0.0	-0.5953846153846153	False
JTUN01000005.1_49	42071..42478	True	JTUN01000005.1	acrif3	acrif3_1	0.002232142857142857	PMID: 23242138	False	1	Pseudomonas_aeruginosa_AZPAE14847_GCA_000789755.1	CAS-I-F	False	True	135.0	135	0.0	-0.7503703703703704	False
NM94018_0974	812..1093	True	APSK01000045.1	acriic2	acriic2_1	0.0008445945945945946	PMID: 27984730	False	4	Neisseria_meningitidis_94018_GCA_000386185.2	CAS-II-C	False	True	77.25	93	0.25	-0.5408602150537636	False
HMPREF1071_00914	1228258..1228563	True	JH724307.1	acriia3	acriia3_5	0.2	PMID: 28041849	False	2	Bacteroides_salyersiae_CL02T12C01_GCA_000273235.1	CAS-I-B, CAS-III-D	False	False	111.5	101	0.0	-1.0405940594059406	False
NM2001068_1009	753..1034	True	APUH01000056.1	acriic2	acriic2_1	0.0008445945945945946	PMID: 27984730	False	4	Neisseria_meningitidis_2001068_GCA_000413175.2	None	False	False	83.25	93	0.25	-0.5365591397849463	True
KE007334.1_338	342949..343230	True	KE007334.1	acriic2	acriic2_1	0.0008445945945945946	PMID: 27984730	False	8	Neisseria_meningitidis_K1207_GCA_000144995.3	None	False	False	123.0	93	0.625	-0.5365591397849463	True
GO23_02240	27794..28243	True	JNGY01000012.1	acriia1	acriia1_1	0.004878048780487805	PMID: 28041849	False	2	Listeria_monocytogenes_2012_L5323_GCA_001466155.1	None	False	False	118.0	149	0.0	-0.31275167785234903	True
GO23_02245	28248..28511	True	JNGY01000012.1	acriia4	acriia4_1	0.006289308176100628	PMID: 28041849	False	2	Listeria_monocytogenes_2012_L5323_GCA_001466155.1	None	False	False	118.0	87	0.0	-0.820689655172414	True
CDLY01000001.1_3628	3900529..3900921	True	CDLY01000001.1	acriic2	acriic2_2	0.0026595744680851068	PMID: 27984730	False	1	Ralstonia_solanacearum_IBSBF1503_GCA_000825905.2	CAS-I-E	False	False	130.0	130	0.0	-0.4976923076923076	False
NM2001073_1068	635..916	True	APTZ01000062.1	acriic2	acriic2_1	0.0008445945945945946	PMID: 27984730	False	4	Neisseria_meningitidis_2001073_GCA_000386905.2	None	False	True	83.25	93	0.25	-0.5365591397849463	True
JVFW01000268.1_41	36489..36812	True	JVFW01000268.1	acrie1	acrie1_1	0.005555555555555557	PMID: 24736222	False	2	Pseudomonas_aeruginosa_468_PAER_GCA_001065075.1	None	False	False	121.0	107	0.0	-0.3168224299065419	False
JVFW01000268.1_42	36831..37238	True	JVFW01000268.1	acrif3	acrif3_1	0.002232142857142857	PMID: 23242138	False	2	Pseudomonas_aeruginosa_468_PAER_GCA_001065075.1	None	False	False	121.0	135	0.0	-0.7866666666666668	False
HT04_15405	30644..31093	True	JPBP01000019.1	acriia1	acriia1_1	0.004878048780487805	PMID: 28041849	False	3	Listeria_monocytogenes_FSL_R8_7489_GCA_000728725.1	None	False	False	130.0	149	0.0	-0.3496644295302014	True
HT04_15410	31098..31448	True	JPBP01000019.1	acriia2	acriia2_1	0.0035211267605633804	PMID: 28041849	False	3	Listeria_monocytogenes_FSL_R8_7489_GCA_000728725.1	None	False	False	130.0	116	0.0	-0.5629310344827586	True
HT04_15415	31480..31857	True	JPBP01000019.1	acriia3	acriia3_1	0.002150537634408602	PMID: 28041849	False	3	Listeria_monocytogenes_FSL_R8_7489_GCA_000728725.1	None	False	False	130.0	125	0.0	-0.6903999999999999	True
JPSS01000021.1_58	44883..45080	True	JPSS01000021.1	acrie3	acrie3_1	0.002652519893899204	PMID: 24736222	False	1	Pseudomonas_aeruginosa_ST277_GCA_000763245.1	CAS-I-C	False	False	65.0	65	0.0	-0.5661538461538462	False
JPSS01000021.1_59	45212..45379	True	JPSS01000021.1	acrif4	acrif4_1	0.002808988764044944	PMID: 23242138	False	2	Pseudomonas_aeruginosa_ST277_GCA_000763245.1	CAS-I-C	True	False	64.5	55	1.0	-0.42909090909090897	True
AUQ38_17670	3779624..3780016	True	LOJK01000001.1	acrif3	acrif3_1	0.002232142857142857	PMID: 23242138	False	1	Pseudomonas_aeruginosa_L6_1_GCA_001483235.1	None	False	False	130.0	130	0.0	-0.7476923076923078	False
PAERUG_P27_Wales_1_VIM_2_02_11_04930	24285..24587	True	CVVX01000246.1	acrif4	acrif4_1	0.002808988764044944	PMID: 23242138	False	3	Pseudomonas_aeruginosa_P27_Wales_1_VIM_2_02_11_GCA_001180945.1	CAS-IV-A	True	False	82.66666666666667	100	0.6666666666666666	-0.28300000000000003	False
PAERUG_P27_Wales_1_VIM_2_02_11_04931	24584..24781	True	CVVX01000246.1	acrie3	acrie3_1	0.002652519893899204	PMID: 24736222	False	3	Pseudomonas_aeruginosa_P27_Wales_1_VIM_2_02_11_GCA_001180945.1	CAS-IV-A	False	False	82.66666666666667	65	0.6666666666666666	-0.5661538461538462	False
V555_06625	7641..7880	True	KK213231.1	acrif5	acrif5_1	0.00909090909090909	PMID: 23242138	False	4	Pseudomonas_aeruginosa_BWH054_GCA_000629505.1	None	False	False	97.75	79	0.25	-0.2278481012658228	True
V555_06626	7877..8296	True	KK213231.1	acrif3	acrif3_2	0.0024390243902439024	PMID: 23242138	False	4	Pseudomonas_aeruginosa_BWH054_GCA_000629505.1	None	False	False	97.75	139	0.25	-0.3676258992805756	True
V555_06627	8319..8621	True	KK213231.1	acrie1	acrie1_1	0.005555555555555557	PMID: 24736222	False	4	Pseudomonas_aeruginosa_BWH054_GCA_000629505.1	None	False	False	97.75	100	0.25	-0.3250000000000001	True
LMOf6854_2336	330..701	True	AADQ01000014.1	acriia2	acriia2_1	0.0035211267605633804	PMID: 28041849	False	4	Listeria_monocytogenes_1_2a_F6854_GCA_000167135.1	CAS-I-B, CAS-II-A	False	True	132.0	123	0.25	-0.4739837398373984	True
LMOf6854_2337	707..1156	True	AADQ01000014.1	acriia1	acriia1_1	0.004878048780487805	PMID: 28041849	False	4	Listeria_monocytogenes_1_2a_F6854_GCA_000167135.1	CAS-I-B, CAS-II-A	False	True	132.0	149	0.25	-0.32684563758389273	True
LFMN01000014.1_145	150921..151244	True	LFMN01000014.1	acrie1	acrie1_1	0.005555555555555557	PMID: 24736222	False	2	Pseudomonas_aeruginosa_ATCC_27853_GCA_001086625.1	None	False	False	121.0	107	0.0	-0.3168224299065419	False
LFMN01000014.1_146	151263..151670	True	LFMN01000014.1	acrif3	acrif3_1	0.002232142857142857	PMID: 23242138	False	2	Pseudomonas_aeruginosa_ATCC_27853_GCA_001086625.1	None	False	False	121.0	135	0.0	-0.7822222222222224	False
GQ84_10780	992..1441	True	JNGJ01000027.1	acriia1	acriia1_1	0.004878048780487805	PMID: 28041849	False	4	Listeria_monocytogenes_J2692_GCA_001466015.1	CAS-II-A	False	True	118.5	149	0.25	-0.34362416107382543	True
AWZG01001811.1_2	402..641	True	AWZG01001811.1	acrif5	acrif5_1	0.00909090909090909	PMID: 23242138	False	17	Pseudomonas_aeruginosa_JD335_GCA_000506365.1	None	False	False	185.64705882352942	79	0.5294117647058824	-0.2544303797468355	False
AWZG01001811.1_3	638..1057	True	AWZG01001811.1	acrif3	acrif3_2	0.0024390243902439024	PMID: 23242138	False	17	Pseudomonas_aeruginosa_JD335_GCA_000506365.1	None	False	False	185.64705882352942	139	0.5294117647058824	-0.3575539568345324	False
AWZG01001811.1_4	1054..1278	True	AWZG01001811.1	acrie4	acrie4_1	0.011111111111111113	PMID: 24736222	False	17	Pseudomonas_aeruginosa_JD335_GCA_000506365.1	None	False	False	185.64705882352942	74	0.5294117647058824	-0.7621621621621621	False
JTYU01000037.1_7	5929..6135	True	JTYU01000037.1	acrie3	acrie3_1	0.002652519893899204	PMID: 24736222	False	2	Pseudomonas_aeruginosa_AZPAE14390_GCA_000795985.1	None	False	False	70.5	68	0.5	-0.5911764705882352	True
JFZH01000008.1_72	74846..75241	True	JFZH01000008.1	acriic2	acriic2_2	0.0026595744680851068	PMID: 27984730	False	1	Ralstonia_pickettii_CW2_GCA_000607185.1	None	False	False	131.0	131	0.0	-0.5633587786259541	False
LEJG01000027.1_14	10210..10377	True	LEJG01000027.1	acrif4	acrif4_1	0.002808988764044944	PMID: 23242138	False	2	Pseudomonas_aeruginosa_Pae_CF67_11l_GCA_001036335.1	CAS-I-F	True	True	64.5	55	1.0	-0.42909090909090897	True
LEJG01000027.1_15	10509..10706	True	LEJG01000027.1	acrie3	acrie3_1	0.002652519893899204	PMID: 24736222	False	1	Pseudomonas_aeruginosa_Pae_CF67_11l_GCA_001036335.1	CAS-I-F	False	True	65.0	65	0.0	-0.5953846153846153	False
LCUT01000004.1_137	187770..187937	True	LCUT01000004.1	acrif4	acrif4_1	0.002808988764044944	PMID: 23242138	False	2	Pseudomonas_aeruginosa_Pae_CF67_02c_GCA_001010535.1	CAS-I-F	True	True	64.5	55	1.0	-0.42909090909090897	True
LCUT01000004.1_138	188069..188266	True	LCUT01000004.1	acrie3	acrie3_1	0.002652519893899204	PMID: 24736222	False	1	Pseudomonas_aeruginosa_Pae_CF67_02c_GCA_001010535.1	CAS-I-F	False	True	65.0	65	0.0	-0.5953846153846153	False
JTYY01000002.1_356	365071..365373	True	JTYY01000002.1	acrif6	acrif6_1	0.008	PMID: 27573108	False	2	Pseudomonas_aeruginosa_AZPAE14372_GCA_000795845.1	CAS-I-E	False	True	86.0	100	0.5	-0.04400000000000002	False
KK211191.1_502	510378..510827	True	KK211191.1	acriia1	acriia1_1	0.004878048780487805	PMID: 28041849	False	4	Listeria_monocytogenes_Lm25180_GCA_000620885.1	None	False	False	118.5	149	0.25	-0.32684563758389273	True
APB65_15055	57774..58076	True	LLVG01000079.1	acrif6	acrif6_1	0.008	PMID: 27573108	False	2	Pseudomonas_aeruginosa_WH_SGI_V_07318_GCA_001454755.1	CAS-I-E	False	True	86.0	100	0.5	-0.04400000000000002	False
JTWX01000078.1_2	95..253	True	JTWX01000078.1	acrie4	acrie4_1	0.011111111111111113	PMID: 24736222	False	3	Pseudomonas_aeruginosa_AZPAE14708_GCA_000795815.1	CAS-I-C	False	True	59.33333333333334	52	0.3333333333333333	-0.6884615384615385	False
JTWX01000078.1_3	259..531	True	JTWX01000078.1	acrif2	acrif2_1	0.02325581395348837	PMID: 23242138	False	3	Pseudomonas_aeruginosa_AZPAE14708_GCA_000795815.1	CAS-I-C	False	True	59.33333333333334	90	0.3333333333333333	-0.5677777777777778	False
HS76_00360	2273..2644	True	JPAX01000003.1	acriia2	acriia2_1	0.0035211267605633804	PMID: 28041849	False	4	Listeria_monocytogenes_FSL_R8_7057_GCA_000728245.1	CAS-I-B	False	True	128.5	123	0.25	-0.4739837398373984	True
HS76_00365	2650..3099	True	JPAX01000003.1	acriia1	acriia1_1	0.004878048780487805	PMID: 28041849	False	4	Listeria_monocytogenes_FSL_R8_7057_GCA_000728245.1	CAS-I-B	False	True	128.5	149	0.25	-0.32684563758389273	True
JTWK01000010.1_204	211870..212193	True	JTWK01000010.1	acrie1	acrie1_1	0.005555555555555557	PMID: 24736222	False	2	Pseudomonas_aeruginosa_AZPAE14722_GCA_000796645.1	None	False	True	121.0	107	0.0	-0.3168224299065419	False
JTWK01000010.1_205	212212..212619	True	JTWK01000010.1	acrif3	acrif3_1	0.002232142857142857	PMID: 23242138	False	2	Pseudomonas_aeruginosa_AZPAE14722_GCA_000796645.1	None	False	True	121.0	135	0.0	-0.7822222222222224	False
LEFB01000047.1_34	18850..19047	True	LEFB01000047.1	acrie3	acrie3_1	0.002652519893899204	PMID: 24736222	False	1	Pseudomonas_aeruginosa_Pae_CF67_06d_GCA_001036915.1	CAS-I-F	False	True	65.0	65	0.0	-0.5953846153846153	False
LEFB01000047.1_35	19179..19346	True	LEFB01000047.1	acrif4	acrif4_1	0.002808988764044944	PMID: 23242138	False	2	Pseudomonas_aeruginosa_Pae_CF67_06d_GCA_001036915.1	CAS-I-F	True	True	64.5	55	1.0	-0.42909090909090897	True
APG05_00190	11609..12001	True	LKPU01000016.1	acrif3	acrif3_1	0.002232142857142857	PMID: 23242138	False	1	Pseudomonas_aeruginosa_14651_GCA_001414155.1	None	False	False	130.0	130	0.0	-0.7430769230769232	False
NM2001072_1039	493..774	True	APTY01000052.1	acriic2	acriic2_1	0.0008445945945945946	PMID: 27984730	False	4	Neisseria_meningitidis_2001072_GCA_000386885.2	None	False	False	83.25	93	0.25	-0.5365591397849463	True
CWMY01000300.1_2	675..1124	True	CWMY01000300.1	acriia1	acriia1_1	0.004878048780487805	PMID: 28041849	False	4	Listeria_monocytogenes_GCA_001492955.1	CAS-I-B	False	False	119.25	149	0.25	-0.32684563758389273	True
NP_049416.1	23295..23847	True	NC_002072.2	acriia6	acriia6_1	0.015873015873015872	PMID: N/A	False	2	Streptococcus_phage_DT1	None	True	False	109.5	183	1.0	-0.5016393442622952	False
JTNM01000006.1_60	59621..59944	True	JTNM01000006.1	acrie1	acrie1_1	0.005555555555555557	PMID: 24736222	False	2	Pseudomonas_aeruginosa_AZPAE15034_GCA_000793955.1	None	False	False	121.0	107	0.0	-0.3168224299065419	False
JTNM01000006.1_61	59963..60370	True	JTNM01000006.1	acrif3	acrif3_1	0.002232142857142857	PMID: 23242138	False	2	Pseudomonas_aeruginosa_AZPAE15034_GCA_000793955.1	None	False	False	121.0	135	0.0	-0.7866666666666668	False
NGCG_00947	232878..233144	True	EQ972657.1	acriic2	acriic2_1	0.0008445945945945946	PMID: 27984730	False	2	Neisseria_gonorrhoeae_DGI18_GCA_000156795.1	None	False	True	88.0	89	0.0	-0.4629213483146069	False
M778_08000	14..298	True	ATRB01000056.1	acriic2	acriic2_1	0.0008445945945945946	PMID: 27984730	False	2	Neisseria_gonorrhoeae_MU_NG9_GCA_001026405.1	None	False	False	90.5	94	0.0	-0.4606382978723405	False
SMU72_00550	58249..58671	True	AHSJ01000002.1	acriia5	acriia5_1	0.09090909090909093	PMID: N/A	False	2	Streptococcus_mutans_NLML9_GCA_000339915.1	CAS-II-A	False	False	141.5	140	0.0	-1.027857142857143	False
NP_463489.1	21975..22425	True	NC_003216.1	acriia1	acriia1_1	0.004878048780487805	PMID: 28041849	False	3	Listeria_phage_A118	None	False	False	130.0	149	0.0	-0.3087248322147652	True
NP_463490.1	22429..22780	True	NC_003216.1	acriia2	acriia2_1	0.0035211267605633804	PMID: 28041849	False	3	Listeria_phage_A118	None	False	False	130.0	116	0.0	-0.5491379310344828	True
NP_463491.1	22811..23189	True	NC_003216.1	acriia3	acriia3_1	0.002150537634408602	PMID: 28041849	False	3	Listeria_phage_A118	None	False	False	130.0	125	0.0	-0.6328	True
YP_001469158.1	17438..17735	True	NC_009818.1	acrie2	acrie2_1	0.029411764705882356	PMID: 24736222	False	8	Pseudomonas_phage_MP22	None	False	False	270.75	98	0.625	-0.7000000000000001	False
YP_001469159.1	17791..18214	True	NC_009818.1	acrif3	acrif3_2	0.0024390243902439024	PMID: 23242138	False	8	Pseudomonas_phage_MP22	None	False	False	270.75	140	0.625	-0.4121428571428571	False
JTTA01000001.1_22	18196..18618	True	JTTA01000001.1	acrif3	acrif3_2	0.0024390243902439024	PMID: 23242138	False	3	Pseudomonas_aeruginosa_AZPAE14888_GCA_000790785.1	None	False	False	99.33333333333331	140	0.3333333333333333	-0.4121428571428571	False
JTTA01000001.1_23	18675..18929	True	JTTA01000001.1	acrie2	acrie2_1	0.029411764705882356	PMID: 24736222	False	3	Pseudomonas_aeruginosa_AZPAE14888_GCA_000790785.1	None	False	False	99.33333333333331	84	0.3333333333333333	-0.5892857142857143	False
JVTQ01000297.1_21	17332..17568	True	JVTQ01000297.1	acrif1	acrif1_1	0.016393442622950817	PMID: 23242138	False	2	Pseudomonas_aeruginosa_1324_PAER_GCA_001061585.1	CAS-I-F	False	True	74.0	78	0.5	-0.6064102564102565	False
YP_009280354.1	21110..21662	True	NC_031023.1	acriia6	acriia6_1	0.015873015873015872	PMID: N/A	False	3	Streptococcus_virus_9874	None	True	False	130.0	183	0.6666666666666666	-0.6726775956284153	False
M730_08115	2981..3265	True	ATQI01000295.1	acriic2	acriic2_1	0.0008445945945945946	PMID: 27984730	False	2	Neisseria_gonorrhoeae_ATL_2011_01_21_GCA_001025595.1	None	False	False	90.5	94	0.0	-0.4606382978723405	False
AL512_04100	835709..836128	True	LORM01000001.1	acrif3	acrif3_2	0.0024390243902439024	PMID: 23242138	False	3	Pseudomonas_aeruginosa_FDAARGOS_154_GCA_001471355.1	CAS-I-F	False	True	97.0	139	0.3333333333333333	-0.3460431654676259	True
AL512_04105	836125..836364	True	LORM01000001.1	acrif5	acrif5_1	0.00909090909090909	PMID: 23242138	False	3	Pseudomonas_aeruginosa_FDAARGOS_154_GCA_001471355.1	CAS-I-F	False	True	97.0	79	0.3333333333333333	-0.2278481012658228	True
AJ63_05599	44502..44699	True	KK212851.1	acrie3	acrie3_1	0.002652519893899204	PMID: 24736222	False	3	Pseudomonas_aeruginosa_3576_GCA_000629265.1	None	False	False	82.66666666666667	65	0.6666666666666666	-0.5953846153846153	True
AJ63_05600	44696..44998	True	KK212851.1	acrif4	acrif4_1	0.002808988764044944	PMID: 23242138	False	3	Pseudomonas_aeruginosa_3576_GCA_000629265.1	None	True	False	82.66666666666667	100	0.6666666666666666	-0.30800000000000005	True
CWKM01000037.1_2	763..1212	True	CWKM01000037.1	acriia1	acriia1_1	0.004878048780487805	PMID: 28041849	False	4	Listeria_monocytogenes_GCA_001494575.1	CAS-I-B, CAS-II-A	False	True	120.25	149	0.25	-0.3523489932885906	True
JTSY01000011.1_232	221637..222044	True	JTSY01000011.1	acrif3	acrif3_1	0.002232142857142857	PMID: 23242138	False	2	Pseudomonas_aeruginosa_AZPAE14890_GCA_000790825.1	None	False	True	121.0	135	0.0	-0.7822222222222224	False
JTSY01000011.1_233	222063..222386	True	JTSY01000011.1	acrie1	acrie1_1	0.005555555555555557	PMID: 24736222	False	2	Pseudomonas_aeruginosa_AZPAE14890_GCA_000790825.1	None	False	True	121.0	107	0.0	-0.3168224299065419	False
YP_003344873.1	24763..25315	True	NC_013598.1	acriia6	acriia6_1	0.015873015873015872	PMID: N/A	False	1	Streptococcus_phage_Alq132	None	True	False	183.0	183	1.0	-0.601639344262295	False
X922_14660	17379..17576	True	AZHU01000081.1	acrie3	acrie3_1	0.002652519893899204	PMID: 24736222	False	2	Pseudomonas_aeruginosa_VRFPA08_GCA_000506885.1	None	False	False	82.5	65	0.5	-0.5661538461538462	False
X922_14665	17573..17875	True	AZHU01000081.1	acrif4	acrif4_1	0.002808988764044944	PMID: 23242138	False	2	Pseudomonas_aeruginosa_VRFPA08_GCA_000506885.1	None	True	False	82.5	100	0.5	-0.30800000000000005	False
KQ236193.1_15	15745..16080	True	KQ236193.1	acriic2	acriic2_1	0.0008445945945945946	PMID: 27984730	False	7	Neisseria_meningitidis_220601_GCA_001183095.1	CAS-II-C	False	True	146.42857142857142	111	0.5714285714285714	-0.7693693693693695	True
APB20_29030	302550..302942	True	LLTN01000062.1	acrif3	acrif3_1	0.002232142857142857	PMID: 23242138	False	1	Pseudomonas_aeruginosa_WH_SGI_V_07253_GCA_001452905.1	CAS-I-E, CAS-I-F	False	True	130.0	130	0.0	-0.7430769230769232	False
LEJR01000015.1_61	53321..53518	True	LEJR01000015.1	acrie3	acrie3_1	0.002652519893899204	PMID: 24736222	False	1	Pseudomonas_aeruginosa_Pae_CF67_12f_GCA_001036565.1	CAS-I-F	False	True	65.0	65	0.0	-0.5953846153846153	False
LEJR01000015.1_62	53650..53817	True	LEJR01000015.1	acrif4	acrif4_1	0.002808988764044944	PMID: 23242138	False	2	Pseudomonas_aeruginosa_Pae_CF67_12f_GCA_001036565.1	CAS-I-F	True	True	64.5	55	1.0	-0.42909090909090897	True
NM134_0997	646..927	True	APUL01000056.1	acriic2	acriic2_1	0.0008445945945945946	PMID: 27984730	False	4	Neisseria_meningitidis_NM134_GCA_000413215.2	CAS-II-C	False	True	77.25	93	0.25	-0.5365591397849463	False
AW903_19485	501988..502191	True	LRYV01000011.1	acrif7	acrif7_1	0.02127659574468085	PMID: 27573108	False	2	Pseudomonas_aeruginosa_AU15431_GCA_001554585.1	None	False	False	67.0	67	0.5	-0.3029850746268655	True
AO973_10445	146774..147190	True	LLOM01000058.1	acrif3	acrif3_2	0.0024390243902439024	PMID: 23242138	False	3	Pseudomonas_aeruginosa_WH_SGI_V_07388_GCA_001451255.1	None	False	True	96.66666666666669	138	0.3333333333333333	-0.3246376811594203	True
AO973_10450	147187..147426	True	LLOM01000058.1	acrif5	acrif5_1	0.00909090909090909	PMID: 23242138	False	3	Pseudomonas_aeruginosa_WH_SGI_V_07388_GCA_001451255.1	None	False	True	96.66666666666669	79	0.3333333333333333	-0.10632911392405073	True
CCVU01000003.1_192	189865..190287	True	CCVU01000003.1	acrif3	acrif3_2	0.0024390243902439024	PMID: 23242138	False	2	Pseudomonas_aeruginosa_GCA_000751715.1	CAS-I-E	False	True	107.0	140	0.5	-0.3928571428571429	False
CCOZ01000009.1_123	114380..114619	True	CCOZ01000009.1	acrif5	acrif5_1	0.00909090909090909	PMID: 23242138	False	17	Pseudomonas_aeruginosa_Liverpool_Epidemic_GCA_000824025.1	None	False	True	185.64705882352942	79	0.5294117647058824	-0.2544303797468355	False
CCOZ01000009.1_124	114616..115035	True	CCOZ01000009.1	acrif3	acrif3_2	0.0024390243902439024	PMID: 23242138	False	17	Pseudomonas_aeruginosa_Liverpool_Epidemic_GCA_000824025.1	None	False	True	185.64705882352942	139	0.5294117647058824	-0.3575539568345324	False
CCOZ01000009.1_125	115032..115256	True	CCOZ01000009.1	acrie4	acrie4_1	0.011111111111111113	PMID: 24736222	False	17	Pseudomonas_aeruginosa_Liverpool_Epidemic_GCA_000824025.1	None	False	True	185.64705882352942	74	0.5294117647058824	-0.7621621621621621	False
M677_10540	1299..1583	True	ATPG01000169.1	acriic2	acriic2_1	0.0008445945945945946	PMID: 27984730	False	4	Neisseria_gonorrhoeae_SK6987_GCA_001026165.1	None	False	False	129.5	94	0.5	-0.4606382978723405	False
HW05_00030-2	2924..3346	True	CP008861.1	acrif3	acrif3_2	0.0024390243902439024	PMID: 23242138	False	2	Pseudomonas_aeruginosa_H47921_GCA_001516345.1	None	False	False	112.0	140	0.0	-0.4121428571428571	False
HW05_00035	3403..3657	True	CP008861.1	acrie2	acrie2_1	0.029411764705882356	PMID: 24736222	False	2	Pseudomonas_aeruginosa_H47921_GCA_001516345.1	None	False	False	112.0	84	0.0	-0.5892857142857143	False
HW05_01305	263070..263366	True	CP008861.1	acrie2	acrie2_1	0.029411764705882356	PMID: 24736222	False	9	Pseudomonas_aeruginosa_H47921_GCA_001516345.1	None	False	False	248.88888888888889	98	0.6666666666666666	-0.7000000000000001	False
HW05_01310	263423..263845	True	CP008861.1	acrif3	acrif3_2	0.0024390243902439024	PMID: 23242138	False	9	Pseudomonas_aeruginosa_H47921_GCA_001516345.1	None	False	False	248.88888888888889	140	0.6666666666666666	-0.4121428571428571	False
HW05_26725	5779059..5779451	True	CP008861.1	acrif3	acrif3_1	0.002232142857142857	PMID: 23242138	False	1	Pseudomonas_aeruginosa_H47921_GCA_001516345.1	None	False	False	130.0	130	0.0	-0.7430769230769232	False
NM32_1068	705..986	True	APTH01000060.1	acriic2	acriic2_1	0.0008445945945945946	PMID: 27984730	False	4	Neisseria_meningitidis_NM32_GCA_000387345.2	None	False	False	83.25	93	0.25	-0.5365591397849463	True
HT41_10775	31382..31831	True	JPDB01000016.1	acriia1	acriia1_1	0.004878048780487805	PMID: 28041849	False	4	Listeria_monocytogenes_FSL_R8_7926_GCA_000729415.1	CAS-I-B	False	False	146.75	149	0.0	-0.371812080536913	True
HT41_10780	31837..32208	True	JPDB01000016.1	acriia2	acriia2_1	0.0035211267605633804	PMID: 28041849	False	4	Listeria_monocytogenes_FSL_R8_7926_GCA_000729415.1	CAS-I-B	False	False	146.75	123	0.0	-0.4682926829268293	True
HT41_10785	32242..32619	True	JPDB01000016.1	acriia3	acriia3_1	0.002150537634408602	PMID: 28041849	False	4	Listeria_monocytogenes_FSL_R8_7926_GCA_000729415.1	CAS-I-B	False	False	146.75	125	0.0	-0.6608	True
JTOA01000033.1_159	146155..146562	True	JTOA01000033.1	acrif3	acrif3_1	0.002232142857142857	PMID: 23242138	False	2	Pseudomonas_aeruginosa_AZPAE15020_GCA_000793055.1	CAS-I-E	False	True	121.0	135	0.0	-0.7822222222222224	False
JTOA01000033.1_160	146581..146904	True	JTOA01000033.1	acrie1	acrie1_1	0.005555555555555557	PMID: 24736222	False	2	Pseudomonas_aeruginosa_AZPAE15020_GCA_000793055.1	CAS-I-E	False	True	121.0	107	0.0	-0.3168224299065419	False
JTSQ01000061.1_31	25512..25670	True	JTSQ01000061.1	acrie4	acrie4_1	0.011111111111111113	PMID: 24736222	False	2	Pseudomonas_aeruginosa_AZPAE14899_GCA_000791065.1	CAS-I-E	False	False	71.0	52	0.0	-0.7365384615384616	False
JTSQ01000061.1_32	25676..25948	True	JTSQ01000061.1	acrif2	acrif2_1	0.02325581395348837	PMID: 23242138	False	2	Pseudomonas_aeruginosa_AZPAE14899_GCA_000791065.1	CAS-I-E	False	False	71.0	90	0.0	-0.5677777777777778	False
LDLD01000002.1_14	10210..10377	True	LDLD01000002.1	acrif4	acrif4_1	0.002808988764044944	PMID: 23242138	False	2	Pseudomonas_aeruginosa_Pae_CF67_03g_GCA_001024455.1	CAS-I-F	True	True	64.5	55	1.0	-0.42909090909090897	True
LDLD01000002.1_15	10509..10706	True	LDLD01000002.1	acrie3	acrie3_1	0.002652519893899204	PMID: 24736222	False	1	Pseudomonas_aeruginosa_Pae_CF67_03g_GCA_001024455.1	CAS-I-F	False	True	65.0	65	0.0	-0.5953846153846153	False
M791_00005	22..306	True	ATRM01000001.1	acriic2	acriic2_1	0.0008445945945945946	PMID: 27984730	False	2	Neisseria_gonorrhoeae_MU_NG26_GCA_001026615.1	None	False	False	90.5	94	0.0	-0.4606382978723405	False
JTOL01000015.1_29	23828..24064	True	JTOL01000015.1	acrif1	acrif1_1	0.016393442622950817	PMID: 23242138	False	2	Pseudomonas_aeruginosa_AZPAE15009_GCA_000792845.1	None	False	False	76.0	78	0.5	-0.5346153846153846	False
JTVU01000003.1_49	43870..44292	True	JTVU01000003.1	acrif3	acrif3_2	0.0024390243902439024	PMID: 23242138	False	2	Pseudomonas_aeruginosa_AZPAE14814_GCA_000795105.1	CAS-I-E	False	True	107.0	140	0.5	-0.3928571428571429	False
CWLB01000128.1_4	1882..2331	True	CWLB01000128.1	acriia1	acriia1_1	0.004878048780487805	PMID: 28041849	False	4	Listeria_monocytogenes_GCA_001492755.1	CAS-I-B	False	True	119.25	149	0.25	-0.32684563758389273	True
BBQK01000065.1_5	2837..3244	True	BBQK01000065.1	acrif3	acrif3_1	0.002232142857142857	PMID: 23242138	False	2	Pseudomonas_aeruginosa_KF702_GCA_000974565.1	None	False	False	121.0	135	0.0	-0.7822222222222224	False
BBQK01000065.1_6	3263..3586	True	BBQK01000065.1	acrie1	acrie1_1	0.005555555555555557	PMID: 24736222	False	2	Pseudomonas_aeruginosa_KF702_GCA_000974565.1	None	False	False	121.0	107	0.0	-0.3168224299065419	False
CTFF01000052.1_24	18515..18673	True	CTFF01000052.1	acrie4	acrie4_1	0.011111111111111113	PMID: 24736222	False	3	Pseudomonas_aeruginosa_GCA_001375315.1	None	False	False	72.0	52	0.3333333333333333	-0.6884615384615385	True
CTFF01000052.1_25	18679..18951	True	CTFF01000052.1	acrif2	acrif2_1	0.02325581395348837	PMID: 23242138	False	3	Pseudomonas_aeruginosa_GCA_001375315.1	None	False	False	72.0	90	0.3333333333333333	-0.5677777777777778	True
PAERUG_P32_London_17_VIM_2_10_11_04786	14880..15116	True	CVVJ01000148.1	acrif1	acrif1_1	0.016393442622950817	PMID: 23242138	False	2	Pseudomonas_aeruginosa_P32_London_17_VIM_2_10_11_GCA_001181045.1	None	False	False	78.5	78	0.5	-0.5346153846153846	False
LEHO01000022.1_61	54757..54954	True	LEHO01000022.1	acrie3	acrie3_1	0.002652519893899204	PMID: 24736222	False	1	Pseudomonas_aeruginosa_Pae_CF67_09j_GCA_001035465.1	CAS-I-F	False	True	65.0	65	0.0	-0.5953846153846153	False
LEHO01000022.1_62	55086..55253	True	LEHO01000022.1	acrif4	acrif4_1	0.002808988764044944	PMID: 23242138	False	2	Pseudomonas_aeruginosa_Pae_CF67_09j_GCA_001035465.1	CAS-I-F	True	True	64.5	55	1.0	-0.42909090909090897	True
JUOS01000129.1_6	4136..4687	True	JUOS01000129.1	acriia6	acriia6_1	0.015873015873015872	PMID: N/A	False	2	Streptococcus_oralis_900_SORA_GCA_001075875.1	None	True	False	190.5	183	1.0	-0.6814207650273223	False
JTWS01000067.1_1	242..439	True	JTWS01000067.1	acrie3	acrie3_1	0.002652519893899204	PMID: 24736222	False	3	Pseudomonas_aeruginosa_AZPAE14714_GCA_000796845.1	None	False	False	79.66666666666667	65	0.6666666666666666	-0.5661538461538462	False
JTWS01000067.1_2	436..738	True	JTWS01000067.1	acrif4	acrif4_1	0.002808988764044944	PMID: 23242138	False	3	Pseudomonas_aeruginosa_AZPAE14714_GCA_000796845.1	None	True	False	79.66666666666667	100	0.6666666666666666	-0.28300000000000003	False
YP_001468863.1	20801..21251	True	NC_009815.1	acriia1	acriia1_1	0.004878048780487805	PMID: 28041849	False	4	Listeria_phage_A006	None	False	False	118.5	149	0.25	-0.32684563758389273	True
LDMA01000046.1_34	18853..19050	True	LDMA01000046.1	acrie3	acrie3_1	0.002652519893899204	PMID: 24736222	False	1	Pseudomonas_aeruginosa_Pae_CF67_04l_GCA_001024285.1	CAS-I-F	False	True	65.0	65	0.0	-0.5953846153846153	False
LDMA01000046.1_35	19182..19349	True	LDMA01000046.1	acrif4	acrif4_1	0.002808988764044944	PMID: 23242138	False	2	Pseudomonas_aeruginosa_Pae_CF67_04l_GCA_001024285.1	CAS-I-F	True	True	64.5	55	1.0	-0.42909090909090897	True
Q019_04407	16099..16422	True	KI519146.1	acrie1	acrie1_1	0.005555555555555557	PMID: 24736222	False	1	Pseudomonas_aeruginosa_BWHPSA006_GCA_000481585.1	None	False	False	107.0	107	0.0	-0.35514018691588783	False
GQ84_02750	1091..1540	True	JNGJ01000012.1	acriia1	acriia1_1	0.004878048780487805	PMID: 28041849	False	3	Listeria_monocytogenes_J2692_GCA_001466015.1	CAS-II-A	False	True	130.0	149	0.0	-0.314765100671141	True
GQ84_02755	1545..1895	True	JNGJ01000012.1	acriia2	acriia2_1	0.0035211267605633804	PMID: 28041849	False	3	Listeria_monocytogenes_J2692_GCA_001466015.1	CAS-II-A	False	True	130.0	116	0.0	-0.5405172413793105	True
GQ84_02760	1927..2304	True	JNGJ01000012.1	acriia3	acriia3_1	0.002150537634408602	PMID: 28041849	False	3	Listeria_monocytogenes_J2692_GCA_001466015.1	CAS-II-A	False	True	130.0	125	0.0	-0.6	True
JTWA01000019.1_29	15571..15777	True	JTWA01000019.1	acrie3	acrie3_1	0.002652519893899204	PMID: 24736222	False	2	Pseudomonas_aeruginosa_AZPAE14732_GCA_000794985.1	None	False	False	70.5	68	0.5	-0.5911764705882352	False
DT75_01955	16385..16669	True	JIBZ01000003.1	acriic2	acriic2_1	0.0008445945945945946	PMID: 27984730	False	6	Neisseria_gonorrhoeae_n01_08_GCA_000705675.1	None	False	False	147.66666666666666	94	0.5	-0.4606382978723405	True
CDSB01000001.1_2021	2141986..2142378	True	CDSB01000001.1	acriic2	acriic2_2	0.0026595744680851068	PMID: 27984730	False	1	Ralstonia_solanacearum_UW181_GCA_001373315.1	None	False	False	130.0	130	0.0	-0.5246153846153845	False
LM900373_150484	490050..490313	True	CYWS01000007.1	acriia4	acriia4_1	0.006289308176100628	PMID: 28041849	False	3	Listeria_monocytogenes_LM09_00373_GCA_001565455.1	CAS-I-B, CAS-II-A	False	True	142.0	87	0.0	-0.7045977011494253	True
LM900373_150485	490317..490766	True	CYWS01000007.1	acriia1	acriia1_1	0.004878048780487805	PMID: 28041849	False	3	Listeria_monocytogenes_LM09_00373_GCA_001565455.1	CAS-I-B, CAS-II-A	False	True	142.0	149	0.0	-0.34697986577181217	True
AN280_18045	55163..55555	True	LJNU01000024.1	acrif3	acrif3_1	0.002232142857142857	PMID: 23242138	False	1	Pseudomonas_aeruginosa_ATCC_33348_GCA_001420225.1	CAS-I-F	False	True	130.0	130	0.0	-0.7476923076923078	False
PAERUG_P51_2_London_11_VIM_2_02_13_02836	18979..19176	True	CVWU01000118.1	acrie3	acrie3_1	0.002652519893899204	PMID: 24736222	False	3	Pseudomonas_aeruginosa_P51_2_London_11_VIM_2_02_13_GCA_001181545.1	None	False	False	82.66666666666667	65	0.6666666666666666	-0.5661538461538462	False
PAERUG_P51_2_London_11_VIM_2_02_13_02837	19173..19475	True	CVWU01000118.1	acrif4	acrif4_1	0.002808988764044944	PMID: 23242138	False	3	Pseudomonas_aeruginosa_P51_2_London_11_VIM_2_02_13_GCA_001181545.1	None	True	False	82.66666666666667	100	0.6666666666666666	-0.28300000000000003	False
LEHS01000034.1_47	33558..33755	True	LEHS01000034.1	acrie3	acrie3_1	0.002652519893899204	PMID: 24736222	False	1	Pseudomonas_aeruginosa_Pae_CF67_09n_GCA_001035535.1	CAS-I-F	False	True	65.0	65	0.0	-0.5953846153846153	False
LEHS01000034.1_48	33887..34054	True	LEHS01000034.1	acrif4	acrif4_1	0.002808988764044944	PMID: 23242138	False	2	Pseudomonas_aeruginosa_Pae_CF67_09n_GCA_001035535.1	CAS-I-F	True	True	64.5	55	1.0	-0.42909090909090897	True
APB10_19775	11970..12362	True	LLTD01000042.1	acrif3	acrif3_1	0.002232142857142857	PMID: 23242138	False	1	Pseudomonas_aeruginosa_WH_SGI_V_07709_GCA_001452755.1	CAS-I-F	False	False	130.0	130	0.0	-0.7476923076923078	False
LBLT01000005.1_38	23248..23445	True	LBLT01000005.1	acrie3	acrie3_1	0.002652519893899204	PMID: 24736222	False	1	Pseudomonas_aeruginosa_Pae_CF67_01a_GCA_000987945.1	CAS-I-F	False	True	65.0	65	0.0	-0.5953846153846153	False
LBLT01000005.1_39	23577..23744	True	LBLT01000005.1	acrif4	acrif4_1	0.002808988764044944	PMID: 23242138	False	2	Pseudomonas_aeruginosa_Pae_CF67_01a_GCA_000987945.1	CAS-I-F	True	True	64.5	55	1.0	-0.42909090909090897	True
M779_04265	20..304	True	ATRC01000301.1	acriic2	acriic2_1	0.0008445945945945946	PMID: 27984730	False	2	Neisseria_gonorrhoeae_MU_NG12_GCA_001026105.1	None	False	False	90.5	94	0.0	-0.4606382978723405	False
NGIG_02045	1..267	True	EQ972942.1	acriic2	acriic2_1	0.0008445945945945946	PMID: 27984730	False	2	Neisseria_gonorrhoeae_PID24_1_GCA_000156915.1	None	False	True	88.0	89	0.0	-0.4629213483146069	False
AO981_21615	17979..18401	True	LLOU01000026.1	acrif3	acrif3_2	0.0024390243902439024	PMID: 23242138	False	9	Pseudomonas_aeruginosa_WH_SGI_V_07407_GCA_001451145.1	CAS-I-F	False	True	248.88888888888889	140	0.6666666666666666	-0.4121428571428571	False
AO981_21620	18458..18754	True	LLOU01000026.1	acrie2	acrie2_1	0.029411764705882356	PMID: 24736222	False	9	Pseudomonas_aeruginosa_WH_SGI_V_07407_GCA_001451145.1	CAS-I-F	False	True	248.88888888888889	98	0.6666666666666666	-0.7000000000000001	False
AKCG01000002.1_104	99123..99407	True	AKCG01000002.1	acriic2	acriic2_1	0.0008445945945945946	PMID: 27984730	False	6	Neisseria_gonorrhoeae_FA19_GCA_000273665.1	CAS-I-C	False	False	152.5	94	0.5	-0.4606382978723405	True
AO920_13110	292393..292629	True	LLML01000059.1	acrif1	acrif1_1	0.016393442622950817	PMID: 23242138	False	2	Pseudomonas_aeruginosa_WH_SGI_V_07181_GCA_001449725.1	CAS-I-E	False	True	78.5	78	0.5	-0.5346153846153846	True
BBQN01000176.1_2	356..790	True	BBQN01000176.1	acriic2	acriic2_2	0.0026595744680851068	PMID: 27984730	False	2	Cupriavidus_pauculus_KF709_GCA_000974605.1	None	False	False	122.0	144	0.5	-0.4972222222222222	False
JQNP01000001.1_1409	1612656..1612883	True	JQNP01000001.1	acrif7	acrif7_1	0.02127659574468085	PMID: 27573108	False	2	Janthinobacterium_RA13_RA13_GCA_000745325.1	None	False	False	132.0	75	0.5	-0.232	False
M641_01585	286892..287341	True	CP006594.1	acriia1	acriia1_1	0.004878048780487805	PMID: 28041849	False	4	Listeria_monocytogenes_R2_502_GCA_000438585.1	CAS-I-B, CAS-II-A	False	True	118.5	149	0.25	-0.32684563758389273	True
M641_07335	1440477..1440854	True	CP006594.1	acriia3	acriia3_1	0.002150537634408602	PMID: 28041849	False	3	Listeria_monocytogenes_R2_502_GCA_000438585.1	CAS-I-B, CAS-II-A	False	True	130.0	125	0.0	-0.6295999999999999	True
M641_07340	1440886..1441236	True	CP006594.1	acriia2	acriia2_1	0.0035211267605633804	PMID: 28041849	False	3	Listeria_monocytogenes_R2_502_GCA_000438585.1	CAS-I-B, CAS-II-A	False	True	130.0	116	0.0	-0.5594827586206896	True
M641_07345	1441241..1441690	True	CP006594.1	acriia1	acriia1_1	0.004878048780487805	PMID: 28041849	False	3	Listeria_monocytogenes_R2_502_GCA_000438585.1	CAS-I-B, CAS-II-A	False	True	130.0	149	0.0	-0.314765100671141	True
Q050_02270	2466683..2467006	True	KI914476.1	acrie1	acrie1_1	0.005555555555555557	PMID: 24736222	False	1	Pseudomonas_aeruginosa_BWHPSA045_GCA_000520295.1	CAS-I-E	False	True	107.0	107	0.0	-0.3168224299065419	False
M777_09760	8822..9106	True	ATRA01000091.1	acriic2	acriic2_1	0.0008445945945945946	PMID: 27984730	False	2	Neisseria_gonorrhoeae_MU_NG8_GCA_001026085.1	None	False	False	90.5	94	0.0	-0.4606382978723405	False
LNPQ01000011.1_181	162329..162811	True	LNPQ01000011.1	acriia4	acriia4_1	0.006289308176100628	PMID: 28041849	False	3	Listeria_monocytogenes_FDA00008715_GCA_001555605.1	None	False	False	96.33333333333331	160	0.0	-0.6968749999999999	True
NGBG_01153	1142106..1142372	True	DS999962.1	acriic2	acriic2_1	0.0008445945945945946	PMID: 27984730	False	2	Neisseria_gonorrhoeae_35_02_GCA_000156775.1	None	False	False	88.0	89	0.0	-0.4629213483146069	False
APB70_31325	1871..2143	True	LLVL01000124.1	acrif2	acrif2_1	0.02325581395348837	PMID: 23242138	False	1	Pseudomonas_aeruginosa_WH_SGI_V_07325_GCA_001454495.1	None	False	False	90.0	90	0.0	-0.5677777777777778	False
NM96023_0876	24775..25056	True	ANRX01000009.1	acriic2	acriic2_1	0.0008445945945945946	PMID: 27984730	False	4	Neisseria_meningitidis_96023_GCA_000327605.2	CAS-II-C	False	True	77.25	93	0.25	-0.5408602150537636	False
LEJP01000046.1_14	10210..10377	True	LEJP01000046.1	acrif4	acrif4_1	0.002808988764044944	PMID: 23242138	False	2	Pseudomonas_aeruginosa_Pae_CF67_12d_GCA_001036495.1	CAS-I-F	True	True	64.5	55	1.0	-0.42909090909090897	True
LEJP01000046.1_15	10509..10706	True	LEJP01000046.1	acrie3	acrie3_1	0.002652519893899204	PMID: 24736222	False	1	Pseudomonas_aeruginosa_Pae_CF67_12d_GCA_001036495.1	CAS-I-F	False	True	65.0	65	0.0	-0.5953846153846153	False
AJ66_06361	451..744	True	KK212634.1	acrif2	acrif2_1	0.02325581395348837	PMID: 23242138	False	3	Pseudomonas_aeruginosa_3579_GCA_000629205.1	CAS-I-C	False	False	76.66666666666667	97	0.3333333333333333	-0.5917525773195876	False
LCSU01000002.1_137	187822..187989	True	LCSU01000002.1	acrif4	acrif4_1	0.002808988764044944	PMID: 23242138	False	2	Pseudomonas_aeruginosa_Pae_CF67_01k_GCA_001007275.1	CAS-I-F	True	True	64.5	55	1.0	-0.42909090909090897	True
LCSU01000002.1_138	188121..188318	True	LCSU01000002.1	acrie3	acrie3_1	0.002652519893899204	PMID: 24736222	False	1	Pseudomonas_aeruginosa_Pae_CF67_01k_GCA_001007275.1	CAS-I-F	False	True	65.0	65	0.0	-0.5953846153846153	False
LMOG_03147	2360216..2360587	True	CP002001.1	acriia2	acriia2_1	0.0035211267605633804	PMID: 28041849	False	4	Listeria_monocytogenes_J0161_GCA_000168635.2	CAS-I-B, CAS-II-A	False	True	129.5	123	0.25	-0.4739837398373984	True
LMOG_03146	2360593..2361042	True	CP002001.1	acriia1	acriia1_1	0.004878048780487805	PMID: 28041849	False	4	Listeria_monocytogenes_J0161_GCA_000168635.2	CAS-I-B, CAS-II-A	False	True	129.5	149	0.25	-0.32684563758389273	True
LMOG_02993	2682416..2682679	True	CP002001.1	acriia4	acriia4_1	0.006289308176100628	PMID: 28041849	False	2	Listeria_monocytogenes_J0161_GCA_000168635.2	CAS-I-B, CAS-II-A	False	True	118.0	87	0.0	-0.8080459770114945	True
LMOG_02992	2682684..2683133	True	CP002001.1	acriia1	acriia1_1	0.004878048780487805	PMID: 28041849	False	2	Listeria_monocytogenes_J0161_GCA_000168635.2	CAS-I-B, CAS-II-A	False	True	118.0	149	0.0	-0.45704697986577203	True
AWI72_12720	20895..21344	True	LSPX01000005.1	acriia1	acriia1_1	0.004878048780487805	PMID: 28041849	False	4	Listeria_monocytogenes_CFSAN026580_GCA_001577875.1	None	False	False	146.75	149	0.0	-0.35100671140939604	True
AWI72_12725	21350..21721	True	LSPX01000005.1	acriia2	acriia2_1	0.0035211267605633804	PMID: 28041849	False	4	Listeria_monocytogenes_CFSAN026580_GCA_001577875.1	None	False	False	146.75	123	0.0	-0.4853658536585367	True
AWI72_12730	21755..22132	True	LSPX01000005.1	acriia3	acriia3_1	0.002150537634408602	PMID: 28041849	False	4	Listeria_monocytogenes_CFSAN026580_GCA_001577875.1	None	False	False	146.75	125	0.0	-0.6384	True
NM2007056_1130	38524..38805	True	ANSE01000007.1	acriic2	acriic2_1	0.0008445945945945946	PMID: 27984730	False	4	Neisseria_meningitidis_2007056_GCA_000327725.2	CAS-II-C	False	True	77.25	93	0.25	-0.5408602150537636	False
NMEN2781_1164	96682..96963	True	ALXR01000009.1	acriic2	acriic2_1	0.0008445945945945946	PMID: 27984730	False	4	Neisseria_meningitidis_NM2781_GCA_000293345.1	CAS-II-C	False	True	78.0	93	0.25	-0.5365591397849463	True
LEIO01000030.1_14	10210..10377	True	LEIO01000030.1	acrif4	acrif4_1	0.002808988764044944	PMID: 23242138	False	2	Pseudomonas_aeruginosa_Pae_CF67_10p_GCA_001035975.1	CAS-I-F	True	True	64.5	55	1.0	-0.42909090909090897	True
LEIO01000030.1_15	10509..10706	True	LEIO01000030.1	acrie3	acrie3_1	0.002652519893899204	PMID: 24736222	False	1	Pseudomonas_aeruginosa_Pae_CF67_10p_GCA_001035975.1	CAS-I-F	False	True	65.0	65	0.0	-0.5953846153846153	False
PaWS136_4873	58241..58531	True	CBXZ010000059.1	acrif2	acrif2_1	0.02325581395348837	PMID: 23242138	False	3	Pseudomonas_aeruginosa_WS136_GCA_000820805.1	None	False	False	74.0	96	0.3333333333333333	-0.5854166666666668	True
PaWS136_4874	58537..58695	True	CBXZ010000059.1	acrie4	acrie4_1	0.011111111111111113	PMID: 24736222	False	3	Pseudomonas_aeruginosa_WS136_GCA_000820805.1	None	False	False	74.0	52	0.3333333333333333	-0.6884615384615385	True
NMEN93003_0953	16901..17182	True	ALXM01000014.1	acriic2	acriic2_1	0.0008445945945945946	PMID: 27984730	False	4	Neisseria_meningitidis_93003_GCA_000293265.1	CAS-II-C	False	True	78.0	93	0.25	-0.5408602150537636	True
CDRX01000001.1_713	810150..810542	True	CDRX01000001.1	acriic2	acriic2_2	0.0026595744680851068	PMID: 27984730	False	1	Ralstonia_solanacearum_RS2_GCA_001373295.1	None	False	False	130.0	130	0.0	-0.5246153846153845	False
JTWZ01000070.1_28	15493..15747	True	JTWZ01000070.1	acrie2	acrie2_1	0.029411764705882356	PMID: 24736222	False	3	Pseudomonas_aeruginosa_AZPAE14706_GCA_000796165.1	CAS-I-C	False	False	99.0	84	0.3333333333333333	-0.5892857142857143	False
JTWZ01000070.1_29	15804..16223	True	JTWZ01000070.1	acrif3	acrif3_2	0.0024390243902439024	PMID: 23242138	False	3	Pseudomonas_aeruginosa_AZPAE14706_GCA_000796165.1	CAS-I-C	False	False	99.0	139	0.3333333333333333	-0.2805755395683453	False
V552_03464	324842..325165	True	KK213261.1	acrie1	acrie1_1	0.005555555555555557	PMID: 24736222	False	1	Pseudomonas_aeruginosa_BWH051_GCA_000629565.1	CAS-I-F	False	True	107.0	107	0.0	-0.3168224299065421	False
JF31_09165	3390..3839	True	JPTW01000005.1	acriia1	acriia1_1	0.004878048780487805	PMID: 28041849	False	4	Listeria_monocytogenes_G6054_GCA_001466265.1	CAS-I-B, CAS-II-A	False	True	118.5	149	0.25	-0.32684563758389273	True
AW903_24655	313526..313918	True	LRYV01000035.1	acrif3	acrif3_1	0.002232142857142857	PMID: 23242138	False	1	Pseudomonas_aeruginosa_AU15431_GCA_001554585.1	None	False	False	130.0	130	0.0	-0.7507692307692309	False
PAERUG_P34_London_28_VIM_2_02_12_01576	330893..331195	True	CVVF01000099.1	acrif4	acrif4_1	0.002808988764044944	PMID: 23242138	False	3	Pseudomonas_aeruginosa_P34_London_28_VIM_2_02_12_GCA_001181085.1	None	True	False	82.66666666666667	100	0.6666666666666666	-0.28300000000000003	False
PAERUG_P34_London_28_VIM_2_02_12_01577	331192..331389	True	CVVF01000099.1	acrie3	acrie3_1	0.002652519893899204	PMID: 24736222	False	3	Pseudomonas_aeruginosa_P34_London_28_VIM_2_02_12_GCA_001181085.1	None	False	False	82.66666666666667	65	0.6666666666666666	-0.5661538461538462	False
LEHD01000028.1_14	10210..10377	True	LEHD01000028.1	acrif4	acrif4_1	0.002808988764044944	PMID: 23242138	False	2	Pseudomonas_aeruginosa_Pae_CF67_08s_GCA_001035235.1	CAS-I-F	True	True	64.5	55	1.0	-0.42909090909090897	True
LEHD01000028.1_15	10509..10706	True	LEHD01000028.1	acrie3	acrie3_1	0.002652519893899204	PMID: 24736222	False	1	Pseudomonas_aeruginosa_Pae_CF67_08s_GCA_001035235.1	CAS-I-F	False	True	65.0	65	0.0	-0.5953846153846153	False
CCOJ01000010.1_123	114380..114619	True	CCOJ01000010.1	acrif5	acrif5_1	0.00909090909090909	PMID: 23242138	False	17	Pseudomonas_aeruginosa_Liverpool_Epidemic_GCA_000824505.1	None	False	True	185.64705882352942	79	0.5294117647058824	-0.2544303797468355	False
CCOJ01000010.1_124	114616..115035	True	CCOJ01000010.1	acrif3	acrif3_2	0.0024390243902439024	PMID: 23242138	False	17	Pseudomonas_aeruginosa_Liverpool_Epidemic_GCA_000824505.1	None	False	True	185.64705882352942	139	0.5294117647058824	-0.3575539568345324	False
CCOJ01000010.1_125	115032..115256	True	CCOJ01000010.1	acrie4	acrie4_1	0.011111111111111113	PMID: 24736222	False	17	Pseudomonas_aeruginosa_Liverpool_Epidemic_GCA_000824505.1	None	False	True	185.64705882352942	74	0.5294117647058824	-0.7621621621621621	False
CCOP01000008.1_123	114380..114619	True	CCOP01000008.1	acrif5	acrif5_1	0.00909090909090909	PMID: 23242138	False	17	Pseudomonas_aeruginosa_Liverpool_Epidemic_GCA_000824185.1	None	False	True	185.64705882352942	79	0.5294117647058824	-0.2544303797468355	False
CCOP01000008.1_124	114616..115035	True	CCOP01000008.1	acrif3	acrif3_2	0.0024390243902439024	PMID: 23242138	False	17	Pseudomonas_aeruginosa_Liverpool_Epidemic_GCA_000824185.1	None	False	True	185.64705882352942	139	0.5294117647058824	-0.3575539568345324	False
CCOP01000008.1_125	115032..115256	True	CCOP01000008.1	acrie4	acrie4_1	0.011111111111111113	PMID: 24736222	False	17	Pseudomonas_aeruginosa_Liverpool_Epidemic_GCA_000824185.1	None	False	True	185.64705882352942	74	0.5294117647058824	-0.7621621621621621	False
JTXP01000093.1_9	4039..4206	True	JTXP01000093.1	acrif4	acrif4_1	0.002808988764044944	PMID: 23242138	False	2	Pseudomonas_aeruginosa_AZPAE14689_GCA_000794545.1	None	True	False	64.5	55	1.0	-0.42909090909090897	True
JTXP01000093.1_10	4338..4535	True	JTXP01000093.1	acrie3	acrie3_1	0.002652519893899204	PMID: 24736222	False	1	Pseudomonas_aeruginosa_AZPAE14689_GCA_000794545.1	None	False	False	65.0	65	0.0	-0.5953846153846153	False
LM601614_60503	507190..507567	True	CYVF01000015.1	acriia3	acriia3_1	0.002150537634408602	PMID: 28041849	False	3	Listeria_monocytogenes_LM06_01614_GCA_001564775.1	CAS-I-B	False	True	130.0	125	0.0	-0.5608	True
LM601614_60504	507601..507951	True	CYVF01000015.1	acriia2	acriia2_1	0.0035211267605633804	PMID: 28041849	False	3	Listeria_monocytogenes_LM06_01614_GCA_001564775.1	CAS-I-B	False	True	130.0	116	0.0	-0.5818965517241379	True
LM601614_60505	507956..508405	True	CYVF01000015.1	acriia1	acriia1_1	0.004878048780487805	PMID: 28041849	False	3	Listeria_monocytogenes_LM06_01614_GCA_001564775.1	CAS-I-B	False	True	130.0	149	0.0	-0.3677852348993289	True
LDKS01000050.1_14	10210..10377	True	LDKS01000050.1	acrif4	acrif4_1	0.002808988764044944	PMID: 23242138	False	2	Pseudomonas_aeruginosa_Pae_CF67_02p_GCA_001023975.1	CAS-I-F	True	True	64.5	55	1.0	-0.42909090909090897	True
LDKS01000050.1_15	10509..10706	True	LDKS01000050.1	acrie3	acrie3_1	0.002652519893899204	PMID: 24736222	False	1	Pseudomonas_aeruginosa_Pae_CF67_02p_GCA_001023975.1	CAS-I-F	False	True	65.0	65	0.0	-0.5953846153846153	False
LEHQ01000025.1_14	10210..10377	True	LEHQ01000025.1	acrif4	acrif4_1	0.002808988764044944	PMID: 23242138	False	2	Pseudomonas_aeruginosa_Pae_CF67_09l_GCA_001035495.1	CAS-I-F	True	True	64.5	55	1.0	-0.42909090909090897	True
LEHQ01000025.1_15	10509..10706	True	LEHQ01000025.1	acrie3	acrie3_1	0.002652519893899204	PMID: 24736222	False	1	Pseudomonas_aeruginosa_Pae_CF67_09l_GCA_001035495.1	CAS-I-F	False	True	65.0	65	0.0	-0.5953846153846153	False
NM607_0980	694..975	True	APTE01000057.1	acriic2	acriic2_1	0.0008445945945945946	PMID: 27984730	False	4	Neisseria_meningitidis_NM607_GCA_000386545.2	CAS-II-C	False	True	77.25	93	0.25	-0.5408602150537636	False
T226_08180	1701252..1701416	True	CP006985.1	acrie4	acrie4_1	0.011111111111111113	PMID: 24736222	False	4	Pseudomonas_aeruginosa_LESlike4_GCA_000583995.1	None	False	True	79.25	54	0.25	-0.8314814814814816	False
T226_08185	1701413..1701832	True	CP006985.1	acrif3	acrif3_2	0.0024390243902439024	PMID: 23242138	False	4	Pseudomonas_aeruginosa_LESlike4_GCA_000583995.1	None	False	True	79.25	139	0.25	-0.3575539568345324	False
T226_08190	1701913..1702068	True	CP006985.1	acrif5	acrif5_1	0.00909090909090909	PMID: 23242138	False	4	Pseudomonas_aeruginosa_LESlike4_GCA_000583995.1	None	False	True	79.25	51	0.25	0.096078431372549	False
CWNG01000336.1_1	152..415	True	CWNG01000336.1	acriia4	acriia4_1	0.006289308176100628	PMID: 28041849	False	2	Listeria_monocytogenes_GCA_001492915.1	CAS-II-A	False	False	118.0	87	0.0	-0.820689655172414	True
CWNG01000336.1_2	420..869	True	CWNG01000336.1	acriia1	acriia1_1	0.004878048780487805	PMID: 28041849	False	2	Listeria_monocytogenes_GCA_001492915.1	CAS-II-A	False	False	118.0	149	0.0	-0.31275167785234903	True
CWMJ01000181.1_4	1018..1389	True	CWMJ01000181.1	acriia2	acriia2_1	0.0035211267605633804	PMID: 28041849	False	4	Listeria_monocytogenes_GCA_001497995.1	CAS-I-B, CAS-II-A	False	True	129.5	123	0.25	-0.4739837398373984	True
CWMJ01000181.1_5	1395..1844	True	CWMJ01000181.1	acriia1	acriia1_1	0.004878048780487805	PMID: 28041849	False	4	Listeria_monocytogenes_GCA_001497995.1	CAS-I-B, CAS-II-A	False	True	129.5	149	0.25	-0.3241610738255034	True
LDKT01000046.1_14	10210..10377	True	LDKT01000046.1	acrif4	acrif4_1	0.002808988764044944	PMID: 23242138	False	2	Pseudomonas_aeruginosa_Pae_CF67_02q_GCA_001024445.1	CAS-I-F	True	True	64.5	55	1.0	-0.42909090909090897	True
LDKT01000046.1_15	10509..10706	True	LDKT01000046.1	acrie3	acrie3_1	0.002652519893899204	PMID: 24736222	False	1	Pseudomonas_aeruginosa_Pae_CF67_02q_GCA_001024445.1	CAS-I-F	False	True	65.0	65	0.0	-0.5953846153846153	False
LM701014_410487	490013..490276	True	CYVJ01000036.1	acriia4	acriia4_1	0.006289308176100628	PMID: 28041849	False	3	Listeria_monocytogenes_LM07_01014_GCA_001564875.1	CAS-I-B, CAS-II-A	False	True	142.0	87	0.0	-0.7045977011494253	True
LM701014_410488	490280..490729	True	CYVJ01000036.1	acriia1	acriia1_1	0.004878048780487805	PMID: 28041849	False	3	Listeria_monocytogenes_LM07_01014_GCA_001564875.1	CAS-I-B, CAS-II-A	False	True	142.0	149	0.0	-0.34697986577181217	True
AO946_31285	3088..3480	True	LLNL01000132.1	acrif3	acrif3_1	0.002232142857142857	PMID: 23242138	False	1	Pseudomonas_aeruginosa_WH_SGI_V_07240_GCA_001450045.1	CAS-IV-A	False	False	130.0	130	0.0	-0.7476923076923078	False
LEFP01000081.1_34	18893..19090	True	LEFP01000081.1	acrie3	acrie3_1	0.002652519893899204	PMID: 24736222	False	1	Pseudomonas_aeruginosa_Pae_CF67_06s_GCA_001037145.1	CAS-I-F	False	True	65.0	65	0.0	-0.5953846153846153	False
LEFP01000081.1_35	19222..19389	True	LEFP01000081.1	acrif4	acrif4_1	0.002808988764044944	PMID: 23242138	False	2	Pseudomonas_aeruginosa_Pae_CF67_06s_GCA_001037145.1	CAS-I-F	True	True	64.5	55	1.0	-0.42909090909090897	True
LEGY01000026.1_14	10210..10377	True	LEGY01000026.1	acrif4	acrif4_1	0.002808988764044944	PMID: 23242138	False	2	Pseudomonas_aeruginosa_Pae_CF67_08n_GCA_001035145.1	CAS-I-F	True	True	64.5	55	1.0	-0.42909090909090897	True
LEGY01000026.1_15	10509..10706	True	LEGY01000026.1	acrie3	acrie3_1	0.002652519893899204	PMID: 24736222	False	1	Pseudomonas_aeruginosa_Pae_CF67_08n_GCA_001035145.1	CAS-I-F	False	True	65.0	65	0.0	-0.5953846153846153	False
KQ236498.1_11	11705..12040	True	KQ236498.1	acriic2	acriic2_1	0.0008445945945945946	PMID: 27984730	False	8	Neisseria_meningitidis_420718_GCA_001183325.1	CAS-II-C	False	True	129.625	111	0.625	-0.7693693693693695	True
JWDS01000002.1_2	295..462	True	JWDS01000002.1	acrif4	acrif4_1	0.002808988764044944	PMID: 23242138	False	2	Pseudomonas_aeruginosa_1079_PAER_GCA_001061875.1	None	True	True	64.5	55	1.0	-0.42909090909090897	False
JWDS01000002.1_3	594..791	True	JWDS01000002.1	acrie3	acrie3_1	0.002652519893899204	PMID: 24736222	False	1	Pseudomonas_aeruginosa_1079_PAER_GCA_001061875.1	None	False	True	65.0	65	0.0	-0.5661538461538462	False
JVJX01000263.1_13	9250..9417	True	JVJX01000263.1	acrif4	acrif4_1	0.002808988764044944	PMID: 23242138	False	2	Pseudomonas_aeruginosa_367_PAER_GCA_001063225.1	CAS-I-E	True	True	64.5	55	1.0	-0.42909090909090897	True
JVJX01000263.1_14	9549..9746	True	JVJX01000263.1	acrie3	acrie3_1	0.002652519893899204	PMID: 24736222	False	1	Pseudomonas_aeruginosa_367_PAER_GCA_001063225.1	CAS-I-E	False	True	65.0	65	0.0	-0.5953846153846153	False
AO931_10930	53284..53523	True	LLMW01000049.1	acrif5	acrif5_1	0.00909090909090909	PMID: 23242138	False	3	Pseudomonas_aeruginosa_WH_SGI_V_07225_GCA_001449835.1	None	False	False	97.0	79	0.3333333333333333	-0.2278481012658228	True
AO931_10935	53520..53939	True	LLMW01000049.1	acrif3	acrif3_2	0.0024390243902439024	PMID: 23242138	False	3	Pseudomonas_aeruginosa_WH_SGI_V_07225_GCA_001449835.1	None	False	False	97.0	139	0.3333333333333333	-0.318705035971223	True
AO899_29255	301431..301823	True	LLLQ01000067.1	acrif3	acrif3_1	0.002232142857142857	PMID: 23242138	False	1	Pseudomonas_aeruginosa_WH_SGI_V_07066_GCA_001449395.1	None	False	False	130.0	130	0.0	-0.7430769230769232	False
JTYU01000036.1_7	5897..6094	True	JTYU01000036.1	acrie3	acrie3_1	0.002652519893899204	PMID: 24736222	False	1	Pseudomonas_aeruginosa_AZPAE14390_GCA_000795985.1	None	False	False	65.0	65	0.0	-0.5661538461538462	False
JTYU01000036.1_8	6226..6393	True	JTYU01000036.1	acrif4	acrif4_1	0.002808988764044944	PMID: 23242138	False	2	Pseudomonas_aeruginosa_AZPAE14390_GCA_000795985.1	None	True	False	64.5	55	1.0	-0.42909090909090897	False
JTZJ01000004.1_59	43374..43796	True	JTZJ01000004.1	acrif3	acrif3_2	0.0024390243902439024	PMID: 23242138	False	2	Pseudomonas_aeruginosa_AZPAE13860_GCA_000795525.1	None	False	False	107.0	140	0.5	-0.3928571428571429	False
LEGN01000043.1_13	9916..10083	True	LEGN01000043.1	acrif4	acrif4_1	0.002808988764044944	PMID: 23242138	False	2	Pseudomonas_aeruginosa_Pae_CF67_08c_GCA_001034915.1	CAS-I-F	True	True	64.5	55	1.0	-0.42909090909090897	True
LEGN01000043.1_14	10215..10412	True	LEGN01000043.1	acrie3	acrie3_1	0.002652519893899204	PMID: 24736222	False	1	Pseudomonas_aeruginosa_Pae_CF67_08c_GCA_001034915.1	CAS-I-F	False	True	65.0	65	0.0	-0.5953846153846153	False
AO879_16170	16681..16920	True	LLKW01000020.1	acrif5	acrif5_1	0.00909090909090909	PMID: 23242138	False	3	Pseudomonas_aeruginosa_WH_SGI_V_07056_GCA_001450325.1	CAS-I-F	False	False	106.33333333333331	79	0.0	-0.1215189873417722	False
AO879_16175	16917..17339	True	LLKW01000020.1	acrif3	acrif3_2	0.0024390243902439024	PMID: 23242138	False	3	Pseudomonas_aeruginosa_WH_SGI_V_07056_GCA_001450325.1	CAS-I-F	False	False	106.33333333333331	140	0.0	-0.2835714285714286	False
AO879_16180	17362..17664	True	LLKW01000020.1	acrie1	acrie1_1	0.005555555555555557	PMID: 24736222	False	3	Pseudomonas_aeruginosa_WH_SGI_V_07056_GCA_001450325.1	CAS-I-F	False	False	106.33333333333331	100	0.0	-0.3140000000000001	False
NM3147_1046	788..1069	True	APTX01000053.1	acriic2	acriic2_1	0.0008445945945945946	PMID: 27984730	False	4	Neisseria_meningitidis_NM3147_GCA_000386865.2	None	False	False	83.25	93	0.25	-0.5365591397849463	True
BN492_00039	5146..5958	True	FR878988.1	acrif6	acrif6_2	0.04	PMID: 27573108	False	4	Proteobacteria_bacterium_CAG_139_GCA_000434815.1	None	False	False	398.25	270	0.75	-0.3814814814814814	True
CCOA01000007.1_123	114380..114619	True	CCOA01000007.1	acrif5	acrif5_1	0.00909090909090909	PMID: 23242138	False	17	Pseudomonas_aeruginosa_Liverpool_Epidemic_GCA_000824085.1	None	False	True	185.64705882352942	79	0.5294117647058824	-0.2544303797468355	False
CCOA01000007.1_124	114616..115035	True	CCOA01000007.1	acrif3	acrif3_2	0.0024390243902439024	PMID: 23242138	False	17	Pseudomonas_aeruginosa_Liverpool_Epidemic_GCA_000824085.1	None	False	True	185.64705882352942	139	0.5294117647058824	-0.3575539568345324	False
CCOA01000007.1_125	115032..115256	True	CCOA01000007.1	acrie4	acrie4_1	0.011111111111111113	PMID: 24736222	False	17	Pseudomonas_aeruginosa_Liverpool_Epidemic_GCA_000824085.1	None	False	True	185.64705882352942	74	0.5294117647058824	-0.7621621621621621	False
AO883_31605	46209..46601	True	LLLA01000089.1	acrif3	acrif3_1	0.002232142857142857	PMID: 23242138	False	1	Pseudomonas_aeruginosa_WH_SGI_V_07074_GCA_001449175.1	None	False	False	130.0	130	0.0	-0.7430769230769232	False
NM0552_1053	727..1008	True	AVNS01000061.1	acriic2	acriic2_1	0.0008445945945945946	PMID: 27984730	False	4	Neisseria_meningitidis_NM0552_GCA_000448165.1	None	False	False	105.0	93	0.25	-0.5408602150537636	True
APB20_27455	8786..9088	True	LLTN01000059.1	acrie1	acrie1_1	0.005555555555555557	PMID: 24736222	False	5	Pseudomonas_aeruginosa_WH_SGI_V_07253_GCA_001452905.1	CAS-I-E, CAS-I-F	False	True	96.2	100	0.2	-0.30800000000000005	True
APB20_27460	9111..9524	True	LLTN01000059.1	acrif3	acrif3_2	0.0024390243902439024	PMID: 23242138	False	5	Pseudomonas_aeruginosa_WH_SGI_V_07253_GCA_001452905.1	CAS-I-E, CAS-I-F	False	True	96.2	137	0.2	-0.37737226277372266	True
APB20_27465	9537..9776	True	LLTN01000059.1	acrif5	acrif5_1	0.00909090909090909	PMID: 23242138	False	5	Pseudomonas_aeruginosa_WH_SGI_V_07253_GCA_001452905.1	CAS-I-E, CAS-I-F	False	True	96.2	79	0.2	-0.15569620253164562	True
JVNG01000036.1_249	264916..265491	True	JVNG01000036.1	acriia6	acriia6_1	0.015873015873015872	PMID: N/A	False	1	Streptococcus_pseudopneumoniae_277_SPSE_GCA_001070805.1	CAS-II-A, CAS-III-A	True	True	191.0	191	1.0	-0.6256544502617801	False
LEIQ01000031.1_61	53522..53719	True	LEIQ01000031.1	acrie3	acrie3_1	0.002652519893899204	PMID: 24736222	False	1	Pseudomonas_aeruginosa_Pae_CF67_10r_GCA_001036025.1	CAS-I-F	False	True	65.0	65	0.0	-0.5953846153846153	False
LEIQ01000031.1_62	53851..54018	True	LEIQ01000031.1	acrif4	acrif4_1	0.002808988764044944	PMID: 23242138	False	2	Pseudomonas_aeruginosa_Pae_CF67_10r_GCA_001036025.1	CAS-I-F	True	True	64.5	55	1.0	-0.42909090909090897	True
LEJX01000021.1_61	53522..53719	True	LEJX01000021.1	acrie3	acrie3_1	0.002652519893899204	PMID: 24736222	False	1	Pseudomonas_aeruginosa_Pae_CF67_12l_GCA_001036675.1	CAS-I-F	False	True	65.0	65	0.0	-0.5953846153846153	False
LEJX01000021.1_62	53851..54018	True	LEJX01000021.1	acrif4	acrif4_1	0.002808988764044944	PMID: 23242138	False	2	Pseudomonas_aeruginosa_Pae_CF67_12l_GCA_001036675.1	CAS-I-F	True	True	64.5	55	1.0	-0.42909090909090897	True
BW37_04052	141135..141362	True	JFYR01000023.1	acrif7	acrif7_1	0.02127659574468085	PMID: 27573108	False	1	Janthinobacterium_lividum_RIT308_GCA_000632025.1	None	False	False	75.0	75	0.0	-0.2373333333333334	False
PAERUG_P53_London_9_VIM_2_02_13_04665	14724..15026	True	CWER01000319.1	acrif4	acrif4_1	0.002808988764044944	PMID: 23242138	False	3	Pseudomonas_aeruginosa_P53_London_9_VIM_2_02_13_GCA_001181585.1	None	True	False	82.66666666666667	100	0.6666666666666666	-0.28300000000000003	False
PAERUG_P53_London_9_VIM_2_02_13_04666	15023..15220	True	CWER01000319.1	acrie3	acrie3_1	0.002652519893899204	PMID: 24736222	False	3	Pseudomonas_aeruginosa_P53_London_9_VIM_2_02_13_GCA_001181585.1	None	False	False	82.66666666666667	65	0.6666666666666666	-0.5661538461538462	False
CCOS01000008.1_123	114293..114532	True	CCOS01000008.1	acrif5	acrif5_1	0.00909090909090909	PMID: 23242138	False	17	Pseudomonas_aeruginosa_Liverpool_Epidemic_GCA_000824585.1	None	False	True	185.64705882352942	79	0.5294117647058824	-0.2544303797468355	False
CCOS01000008.1_124	114529..114948	True	CCOS01000008.1	acrif3	acrif3_2	0.0024390243902439024	PMID: 23242138	False	17	Pseudomonas_aeruginosa_Liverpool_Epidemic_GCA_000824585.1	None	False	True	185.64705882352942	139	0.5294117647058824	-0.3575539568345324	False
CCOS01000008.1_125	114945..115169	True	CCOS01000008.1	acrie4	acrie4_1	0.011111111111111113	PMID: 24736222	False	17	Pseudomonas_aeruginosa_Liverpool_Epidemic_GCA_000824585.1	None	False	True	185.64705882352942	74	0.5294117647058824	-0.7621621621621621	False
AO989_23905	7254..7676	True	LLPC01000058.1	acrif3	acrif3_2	0.0024390243902439024	PMID: 23242138	False	2	Pseudomonas_aeruginosa_WH_SGI_V_07415_GCA_001451225.1	None	False	True	106.5	140	0.5	-0.3928571428571429	False
AW934_20995	27181..27378	True	LSAA01000015.1	acrie3	acrie3_1	0.002652519893899204	PMID: 24736222	False	3	Pseudomonas_aeruginosa_AU18132_GCA_001555095.1	None	False	False	82.33333333333333	65	0.6666666666666666	-0.5953846153846153	True
AW934_21000	27375..27677	True	LSAA01000015.1	acrif4	acrif4_1	0.002808988764044944	PMID: 23242138	False	3	Pseudomonas_aeruginosa_AU18132_GCA_001555095.1	None	True	False	82.33333333333333	100	0.6666666666666666	-0.30800000000000005	True
LDLQ01000061.1_61	53522..53719	True	LDLQ01000061.1	acrie3	acrie3_1	0.002652519893899204	PMID: 24736222	False	1	Pseudomonas_aeruginosa_Pae_CF67_04b_GCA_001024545.1	CAS-I-F	False	True	65.0	65	0.0	-0.5953846153846153	False
LDLQ01000061.1_62	53851..54018	True	LDLQ01000061.1	acrif4	acrif4_1	0.002808988764044944	PMID: 23242138	False	2	Pseudomonas_aeruginosa_Pae_CF67_04b_GCA_001024545.1	CAS-I-F	True	True	64.5	55	1.0	-0.42909090909090897	True
Q021_01511	1692876..1693199	True	KI519134.1	acrie1	acrie1_1	0.005555555555555557	PMID: 24736222	False	1	Pseudomonas_aeruginosa_BWHPSA008_GCA_000481545.1	CAS-I-F	False	True	107.0	107	0.0	-0.3168224299065419	False
AO965_21435	382..684	True	LLOE01000055.1	acrif4	acrif4_1	0.002808988764044944	PMID: 23242138	False	3	Pseudomonas_aeruginosa_WH_SGI_V_07380_GCA_001450305.1	None	True	False	82.33333333333333	100	0.6666666666666666	-0.30800000000000005	False
AO965_21440	681..878	True	LLOE01000055.1	acrie3	acrie3_1	0.002652519893899204	PMID: 24736222	False	3	Pseudomonas_aeruginosa_WH_SGI_V_07380_GCA_001450305.1	None	False	False	82.33333333333333	65	0.6666666666666666	-0.5661538461538462	False
HMPREF9021_01755	112351..112743	True	JH815304.1	acriic5	acriic5_2	0.5	PMID: N/A	False	5	Simonsiella_muelleri_ATCC_29453_GCA_000163775.2	CAS-II-C	False	False	175.6	130	0.2	-0.8200000000000001	True
JVZW01000114.1_32	18014..18211	True	JVZW01000114.1	acrie3	acrie3_1	0.002652519893899204	PMID: 24736222	False	1	Pseudomonas_denitrificans_1184_PDEN_GCA_001062205.1	None	False	True	65.0	65	0.0	-0.5661538461538462	False
JVZW01000114.1_33	18343..18510	True	JVZW01000114.1	acrif4	acrif4_1	0.002808988764044944	PMID: 23242138	False	2	Pseudomonas_denitrificans_1184_PDEN_GCA_001062205.1	None	True	True	64.5	55	1.0	-0.42909090909090897	True
ASQS01000001.1_33	29637..29960	True	ASQS01000001.1	acrie1	acrie1_1	0.005555555555555557	PMID: 24736222	False	2	Pseudomonas_aeruginosa_C_763_GCA_000412355.1	None	False	False	121.0	107	0.0	-0.3168224299065419	False
ASQS01000001.1_34	29979..30386	True	ASQS01000001.1	acrif3	acrif3_1	0.002232142857142857	PMID: 23242138	False	2	Pseudomonas_aeruginosa_C_763_GCA_000412355.1	None	False	False	121.0	135	0.0	-0.7822222222222224	False
HT00_00475	2273..2644	True	JPBG01000004.1	acriia2	acriia2_1	0.0035211267605633804	PMID: 28041849	False	4	Listeria_monocytogenes_FSL_R8_7348_GCA_000728775.1	CAS-I-B	False	True	128.5	123	0.25	-0.4739837398373984	True
HT00_00480	2650..3099	True	JPBG01000004.1	acriia1	acriia1_1	0.004878048780487805	PMID: 28041849	False	4	Listeria_monocytogenes_FSL_R8_7348_GCA_000728775.1	CAS-I-B	False	True	128.5	149	0.25	-0.32684563758389273	True
LM601598_130002	810..1187	True	CYVE01000005.1	acriia3	acriia3_1	0.002150537634408602	PMID: 28041849	False	3	Listeria_monocytogenes_LM06_01598_GCA_001564755.1	CAS-II-A	False	True	130.0	125	0.0	-0.6295999999999999	True
LM601598_130003	1219..1569	True	CYVE01000005.1	acriia2	acriia2_1	0.0035211267605633804	PMID: 28041849	False	3	Listeria_monocytogenes_LM06_01598_GCA_001564755.1	CAS-II-A	False	True	130.0	116	0.0	-0.5594827586206896	True
LM601598_130004	1574..2023	True	CYVE01000005.1	acriia1	acriia1_1	0.004878048780487805	PMID: 28041849	False	3	Listeria_monocytogenes_LM06_01598_GCA_001564755.1	CAS-II-A	False	True	130.0	149	0.0	-0.314765100671141	True
C75L2_00630005	8412..8762	True	JH660555.1	acriic2	acriic2_4	0.0625	PMID: 27984730	False	2	Leptospirillum_Group_II_C75_GCA_000262365.1	CAS-I-E	False	False	257.0	116	0.5	-0.5198275862068966	False
KE503227.1_43	35591..35998	True	KE503227.1	acrif3	acrif3_1	0.002232142857142857	PMID: 23242138	False	2	Pseudomonas_aeruginosa_LCT_PA41_GCA_000439875.1	None	False	False	121.0	135	0.0	-0.7822222222222224	False
KE503227.1_44	36017..36340	True	KE503227.1	acrie1	acrie1_1	0.005555555555555557	PMID: 24736222	False	2	Pseudomonas_aeruginosa_LCT_PA41_GCA_000439875.1	None	False	False	121.0	107	0.0	-0.3168224299065419	False
LEHX01000018.1_14	10210..10377	True	LEHX01000018.1	acrif4	acrif4_1	0.002808988764044944	PMID: 23242138	False	2	Pseudomonas_aeruginosa_Pae_CF67_09s_GCA_001035635.1	CAS-I-F	True	True	64.5	55	1.0	-0.42909090909090897	True
LEHX01000018.1_15	10509..10706	True	LEHX01000018.1	acrie3	acrie3_1	0.002652519893899204	PMID: 24736222	False	1	Pseudomonas_aeruginosa_Pae_CF67_09s_GCA_001035635.1	CAS-I-F	False	True	65.0	65	0.0	-0.5953846153846153	False
JUYD01000403.1_12	7133..7339	True	JUYD01000403.1	acrie3	acrie3_1	0.002652519893899204	PMID: 24736222	False	2	Pseudomonas_aeruginosa_660_PAER_GCA_001077135.1	None	False	False	67.5	68	0.5	-0.5911764705882352	True
PAERUG_E5_London_17_VIM_2_12_12_03117	14878..15114	True	CVWE01000222.1	acrif1	acrif1_1	0.016393442622950817	PMID: 23242138	False	2	Pseudomonas_aeruginosa_E5_London_17_VIM_2_12_12_GCA_001181325.1	None	False	False	78.5	78	0.5	-0.5346153846153846	False
JTMF01000002.1_28	26654..27061	True	JTMF01000002.1	acrif3	acrif3_1	0.002232142857142857	PMID: 23242138	False	2	Pseudomonas_aeruginosa_AZPAE15067_GCA_000793415.1	CAS-I-E	False	True	121.0	135	0.0	-0.7896296296296298	False
JTMF01000002.1_29	27080..27403	True	JTMF01000002.1	acrie1	acrie1_1	0.005555555555555557	PMID: 24736222	False	2	Pseudomonas_aeruginosa_AZPAE15067_GCA_000793415.1	CAS-I-E	False	True	121.0	107	0.0	-0.3168224299065419	False
ASRD01000064.1_130	134607..135014	True	ASRD01000064.1	acrif3	acrif3_1	0.002232142857142857	PMID: 23242138	False	1	Pseudomonas_aeruginosa_C_1426_GCA_000412555.1	None	False	False	135.0	135	0.0	-0.7503703703703704	False
LDLC01000032.1_61	53522..53719	True	LDLC01000032.1	acrie3	acrie3_1	0.002652519893899204	PMID: 24736222	False	1	Pseudomonas_aeruginosa_Pae_CF67_03f_GCA_001024075.1	CAS-I-F	False	True	65.0	65	0.0	-0.5953846153846153	False
LDLC01000032.1_62	53851..54018	True	LDLC01000032.1	acrif4	acrif4_1	0.002808988764044944	PMID: 23242138	False	2	Pseudomonas_aeruginosa_Pae_CF67_03f_GCA_001024075.1	CAS-I-F	True	True	64.5	55	1.0	-0.42909090909090897	True
M0579_01911	2017508..2017789	True	CP007668.1	acriic2	acriic2_1	0.0008445945945945946	PMID: 27984730	False	4	Neisseria_meningitidis_M0579_GCA_001029835.1	None	False	False	105.0	93	0.25	-0.5408602150537636	True
APA27_15130	48317..48520	True	LLPZ01000030.1	acrif7	acrif7_1	0.02127659574468085	PMID: 27573108	False	2	Pseudomonas_aeruginosa_WH_SGI_V_07493_GCA_001451725.1	None	False	False	70.0	67	0.5	-0.2641791044776121	True
LDMQ01000072.1_14	10210..10377	True	LDMQ01000072.1	acrif4	acrif4_1	0.002808988764044944	PMID: 23242138	False	2	Pseudomonas_aeruginosa_Pae_CF67_05h_GCA_001024845.1	CAS-I-F	True	True	64.5	55	1.0	-0.42909090909090897	True
LDMQ01000072.1_15	10509..10706	True	LDMQ01000072.1	acrie3	acrie3_1	0.002652519893899204	PMID: 24736222	False	1	Pseudomonas_aeruginosa_Pae_CF67_05h_GCA_001024845.1	CAS-I-F	False	True	65.0	65	0.0	-0.5953846153846153	False
JUAH01000019.1_60	52855..53013	True	JUAH01000019.1	acrie4	acrie4_1	0.011111111111111113	PMID: 24736222	False	3	Pseudomonas_aeruginosa_AZPAE12155_GCA_000796955.1	CAS-I-F	False	True	72.0	52	0.3333333333333333	-0.6884615384615385	True
JUAH01000019.1_61	53019..53291	True	JUAH01000019.1	acrif2	acrif2_1	0.02325581395348837	PMID: 23242138	False	3	Pseudomonas_aeruginosa_AZPAE12155_GCA_000796955.1	CAS-I-F	False	True	72.0	90	0.3333333333333333	-0.6300000000000002	True
CWLD01000013.1_4	2062..2511	True	CWLD01000013.1	acriia1	acriia1_1	0.004878048780487805	PMID: 28041849	False	3	Listeria_monocytogenes_GCA_001491615.1	CAS-I-B, CAS-II-A	False	True	142.0	149	0.0	-0.34697986577181217	True
CWLD01000013.1_5	2515..2778	True	CWLD01000013.1	acriia4	acriia4_1	0.006289308176100628	PMID: 28041849	False	3	Listeria_monocytogenes_GCA_001491615.1	CAS-I-B, CAS-II-A	False	True	142.0	87	0.0	-0.7045977011494253	True
JTYO01000009.1_44	38104..38511	True	JTYO01000009.1	acrif3	acrif3_1	0.002232142857142857	PMID: 23242138	False	2	Pseudomonas_aeruginosa_AZPAE14403_GCA_000796125.1	None	False	True	121.0	135	0.0	-0.7822222222222224	False
JTYO01000009.1_45	38530..38853	True	JTYO01000009.1	acrie1	acrie1_1	0.005555555555555557	PMID: 24736222	False	2	Pseudomonas_aeruginosa_AZPAE14403_GCA_000796125.1	None	False	True	121.0	107	0.0	-0.3168224299065419	False
AO933_30620	36647..37039	True	LLMY01000103.1	acrif3	acrif3_1	0.002232142857142857	PMID: 23242138	False	1	Pseudomonas_aeruginosa_WH_SGI_V_07227_GCA_001450675.1	None	False	False	130.0	130	0.0	-0.7476923076923078	False
LEHL01000036.1_14	10210..10377	True	LEHL01000036.1	acrif4	acrif4_1	0.002808988764044944	PMID: 23242138	False	2	Pseudomonas_aeruginosa_Pae_CF67_09g_GCA_001035395.1	CAS-I-F	True	True	64.5	55	1.0	-0.42909090909090897	True
LEHL01000036.1_15	10509..10706	True	LEHL01000036.1	acrie3	acrie3_1	0.002652519893899204	PMID: 24736222	False	1	Pseudomonas_aeruginosa_Pae_CF67_09g_GCA_001035395.1	CAS-I-F	False	True	65.0	65	0.0	-0.5953846153846153	False
NGEG_00834	1287747..1288031	True	KI391931.1	acriic2	acriic2_1	0.0008445945945945946	PMID: 27984730	False	6	Neisseria_gonorrhoeae_FA19_GCA_000156835.2	None	False	False	152.5	94	0.5	-0.4606382978723405	True
NM97027_0998	812..1093	True	APSU01000049.1	acriic2	acriic2_1	0.0008445945945945946	PMID: 27984730	False	4	Neisseria_meningitidis_97027_GCA_000386365.2	CAS-II-C	False	True	77.25	93	0.25	-0.5408602150537636	False
AJ76_00570	199410..199829	True	KK211932.1	acrif3	acrif3_2	0.0024390243902439024	PMID: 23242138	False	2	Pseudomonas_aeruginosa_BWH036_GCA_000629025.1	CAS-I-F	False	True	104.5	139	0.5	-0.27913669064748203	False
LEHM01000050.1_14	10210..10377	True	LEHM01000050.1	acrif4	acrif4_1	0.002808988764044944	PMID: 23242138	False	2	Pseudomonas_aeruginosa_Pae_CF67_09h_GCA_001035415.1	CAS-I-F	True	True	64.5	55	1.0	-0.42909090909090897	True
LEHM01000050.1_15	10509..10706	True	LEHM01000050.1	acrie3	acrie3_1	0.002652519893899204	PMID: 24736222	False	1	Pseudomonas_aeruginosa_Pae_CF67_09h_GCA_001035415.1	CAS-I-F	False	True	65.0	65	0.0	-0.5953846153846153	False
JTRD01000021.1_121	132068..132391	True	JTRD01000021.1	acrie1	acrie1_1	0.005555555555555557	PMID: 24736222	False	2	Pseudomonas_aeruginosa_AZPAE14938_GCA_000793645.1	None	False	True	121.0	107	0.0	-0.3168224299065419	False
JTRD01000021.1_122	132410..132817	True	JTRD01000021.1	acrif3	acrif3_1	0.002232142857142857	PMID: 23242138	False	2	Pseudomonas_aeruginosa_AZPAE14938_GCA_000793645.1	None	False	True	121.0	135	0.0	-0.7822222222222224	False
NM97018_0998	644..925	True	APSO01000060.1	acriic2	acriic2_1	0.0008445945945945946	PMID: 27984730	False	4	Neisseria_meningitidis_97018_GCA_000392355.1	CAS-II-C	False	True	77.25	93	0.25	-0.5408602150537636	False
JTSB01000050.1_33	21710..21946	True	JTSB01000050.1	acrif1	acrif1_1	0.016393442622950817	PMID: 23242138	False	3	Pseudomonas_aeruginosa_AZPAE14914_GCA_000793885.1	CAS-I-F	False	True	65.0	78	0.3333333333333333	-0.6064102564102565	False
CM002757.1_1500	1559207..1559599	True	CM002757.1	acriic2	acriic2_2	0.0026595744680851068	PMID: 27984730	False	1	Ralstonia_solanacearum_Rs_09_161_GCA_000671335.1	CAS-I-E	False	False	130.0	130	0.0	-0.526153846153846	False
JTZU01000001.1_135	143026..143349	True	JTZU01000001.1	acrie1	acrie1_1	0.005555555555555557	PMID: 24736222	False	2	Pseudomonas_aeruginosa_AZPAE12420_GCA_000797285.1	CAS-I-E, CAS-I-F	False	True	121.0	107	0.0	-0.3168224299065419	False
JTZU01000001.1_136	143368..143775	True	JTZU01000001.1	acrif3	acrif3_1	0.002232142857142857	PMID: 23242138	False	2	Pseudomonas_aeruginosa_AZPAE12420_GCA_000797285.1	CAS-I-E, CAS-I-F	False	True	121.0	135	0.0	-0.7822222222222224	False
AJ65_06394	451..744	True	KK212747.1	acrif2	acrif2_1	0.02325581395348837	PMID: 23242138	False	3	Pseudomonas_aeruginosa_3578_GCA_000629225.1	CAS-I-C	False	False	76.66666666666667	97	0.3333333333333333	-0.5917525773195876	False
NM73704_1036	738..1019	True	APTS01000055.1	acriic2	acriic2_1	0.0008445945945945946	PMID: 27984730	False	4	Neisseria_meningitidis_73704_GCA_000386765.2	None	False	False	83.25	93	0.25	-0.5365591397849463	True
Q043_04729	5122159..5122482	True	KI914540.1	acrie1	acrie1_1	0.005555555555555557	PMID: 24736222	False	1	Pseudomonas_aeruginosa_BWHPSA038_GCA_000520435.1	CAS-I-F	False	True	107.0	107	0.0	-0.3168224299065419	False
JTYJ01000033.1_60	59344..59667	True	JTYJ01000033.1	acrie1	acrie1_1	0.005555555555555557	PMID: 24736222	False	2	Pseudomonas_aeruginosa_AZPAE14437_GCA_000796255.1	None	False	False	121.0	107	0.0	-0.3168224299065419	False
JTYJ01000033.1_61	59686..60093	True	JTYJ01000033.1	acrif3	acrif3_1	0.002232142857142857	PMID: 23242138	False	2	Pseudomonas_aeruginosa_AZPAE14437_GCA_000796255.1	None	False	False	121.0	135	0.0	-0.7866666666666668	False
AW902_19315	577043..577246	True	LRYU01000011.1	acrif7	acrif7_1	0.02127659574468085	PMID: 27573108	False	1	Pseudomonas_aeruginosa_AU7032_GCA_001555135.1	None	False	False	67.0	67	0.0	-0.3029850746268655	False
CCPD01000007.1_123	114380..114619	True	CCPD01000007.1	acrif5	acrif5_1	0.00909090909090909	PMID: 23242138	False	17	Pseudomonas_aeruginosa_Liverpool_Epidemic_GCA_000824525.1	None	False	True	185.64705882352942	79	0.5294117647058824	-0.2544303797468355	False
CCPD01000007.1_124	114616..115035	True	CCPD01000007.1	acrif3	acrif3_2	0.0024390243902439024	PMID: 23242138	False	17	Pseudomonas_aeruginosa_Liverpool_Epidemic_GCA_000824525.1	None	False	True	185.64705882352942	139	0.5294117647058824	-0.3575539568345324	False
CCPD01000007.1_125	115032..115256	True	CCPD01000007.1	acrie4	acrie4_1	0.011111111111111113	PMID: 24736222	False	17	Pseudomonas_aeruginosa_Liverpool_Epidemic_GCA_000824525.1	None	False	True	185.64705882352942	74	0.5294117647058824	-0.7621621621621621	False
M786_08360	8818..9102	True	ATRJ01000022.1	acriic2	acriic2_1	0.0008445945945945946	PMID: 27984730	False	2	Neisseria_gonorrhoeae_MU_NG21_GCA_001026115.1	None	False	False	90.5	94	0.0	-0.4606382978723405	False
AO954_29790	17877..18113	True	LLNT01000178.1	acrif1	acrif1_1	0.016393442622950817	PMID: 23242138	False	2	Pseudomonas_aeruginosa_WH_SGI_V_07369_GCA_001450145.1	CAS-I-E	False	True	78.5	78	0.5	-0.5346153846153846	True
LFMV01000010.1_297	291494..291691	True	LFMV01000010.1	acrie3	acrie3_1	0.002652519893899204	PMID: 24736222	False	1	Pseudomonas_aeruginosa_BTP038_GCA_001086725.1	None	False	False	65.0	65	0.0	-0.5661538461538462	False
LFMV01000010.1_298	291823..291990	True	LFMV01000010.1	acrif4	acrif4_1	0.002808988764044944	PMID: 23242138	False	2	Pseudomonas_aeruginosa_BTP038_GCA_001086725.1	None	True	False	64.5	55	1.0	-0.42909090909090897	True
NM2001213_1027	439..720	True	APUD01000051.1	acriic2	acriic2_1	0.0008445945945945946	PMID: 27984730	False	4	Neisseria_meningitidis_2001213_GCA_000386985.2	None	False	False	83.25	93	0.25	-0.5365591397849463	True
JFZE01000036.1_137	133899..134291	True	JFZE01000036.1	acriic2	acriic2_2	0.0026595744680851068	PMID: 27984730	False	3	Cupriavidus_metallidurans_NA4_GCA_000709045.1	CAS-IV-A	False	False	413.0	130	0.6666666666666666	-0.5069230769230768	False
JTTK01000032.1_32	17484..17738	True	JTTK01000032.1	acrie2	acrie2_1	0.029411764705882356	PMID: 24736222	False	3	Pseudomonas_aeruginosa_AZPAE14878_GCA_000790505.1	None	False	False	99.33333333333331	84	0.3333333333333333	-0.5892857142857143	False
JTTK01000032.1_33	17795..18217	True	JTTK01000032.1	acrif3	acrif3_2	0.0024390243902439024	PMID: 23242138	False	3	Pseudomonas_aeruginosa_AZPAE14878_GCA_000790505.1	None	False	False	99.33333333333331	140	0.3333333333333333	-0.4121428571428571	False
APA65_19820	35817..36209	True	LLRK01000125.1	acrif3	acrif3_1	0.002232142857142857	PMID: 23242138	False	1	Pseudomonas_aeruginosa_WH_SGI_V_07639_GCA_001453465.1	None	False	False	130.0	130	0.0	-0.7430769230769232	False
LEIS01000036.1_47	31522..31719	True	LEIS01000036.1	acrie3	acrie3_1	0.002652519893899204	PMID: 24736222	False	1	Pseudomonas_aeruginosa_Pae_CF67_10t_GCA_001036065.1	CAS-I-F	False	True	65.0	65	0.0	-0.5953846153846153	False
LEIS01000036.1_48	31851..32018	True	LEIS01000036.1	acrif4	acrif4_1	0.002808988764044944	PMID: 23242138	False	2	Pseudomonas_aeruginosa_Pae_CF67_10t_GCA_001036065.1	CAS-I-F	True	True	64.5	55	1.0	-0.42909090909090897	True
AO988_15665	46247..46639	True	LLPB01000014.1	acrif3	acrif3_1	0.002232142857142857	PMID: 23242138	False	1	Pseudomonas_aeruginosa_WH_SGI_V_07414_GCA_001451205.1	None	False	False	130.0	130	0.0	-0.7430769230769232	False
JTWD01000026.1_34	19058..19255	True	JTWD01000026.1	acrie3	acrie3_1	0.002652519893899204	PMID: 24736222	False	1	Pseudomonas_aeruginosa_AZPAE14729_GCA_000794925.1	None	False	False	65.0	65	0.0	-0.5661538461538462	False
JTWD01000026.1_35	19387..19554	True	JTWD01000026.1	acrif4	acrif4_1	0.002808988764044944	PMID: 23242138	False	2	Pseudomonas_aeruginosa_AZPAE14729_GCA_000794925.1	None	True	False	64.5	55	1.0	-0.42909090909090897	True
LEJO01000025.1_14	10210..10377	True	LEJO01000025.1	acrif4	acrif4_1	0.002808988764044944	PMID: 23242138	False	2	Pseudomonas_aeruginosa_Pae_CF67_12c_GCA_001036505.1	CAS-I-F	True	True	64.5	55	1.0	-0.42909090909090897	True
LEJO01000025.1_15	10509..10706	True	LEJO01000025.1	acrie3	acrie3_1	0.002652519893899204	PMID: 24736222	False	1	Pseudomonas_aeruginosa_Pae_CF67_12c_GCA_001036505.1	CAS-I-F	False	True	65.0	65	0.0	-0.5953846153846153	False
Q062_03762	1474878..1475201	True	KI518898.1	acrie1	acrie1_1	0.005555555555555557	PMID: 24736222	False	1	Pseudomonas_aeruginosa_BL08_GCA_000480985.1	None	False	False	107.0	107	0.0	-0.3168224299065419	False
CCOW01000008.1_123	114380..114619	True	CCOW01000008.1	acrif5	acrif5_1	0.00909090909090909	PMID: 23242138	False	17	Pseudomonas_aeruginosa_Liverpool_Epidemic_GCA_000824285.1	None	False	True	185.64705882352942	79	0.5294117647058824	-0.2544303797468355	False
CCOW01000008.1_124	114616..115035	True	CCOW01000008.1	acrif3	acrif3_2	0.0024390243902439024	PMID: 23242138	False	17	Pseudomonas_aeruginosa_Liverpool_Epidemic_GCA_000824285.1	None	False	True	185.64705882352942	139	0.5294117647058824	-0.3575539568345324	False
CCOW01000008.1_125	115032..115256	True	CCOW01000008.1	acrie4	acrie4_1	0.011111111111111113	PMID: 24736222	False	17	Pseudomonas_aeruginosa_Liverpool_Epidemic_GCA_000824285.1	None	False	True	185.64705882352942	74	0.5294117647058824	-0.7621621621621621	False
AO983_21520	18515..18937	True	LLOW01000073.1	acrif3	acrif3_2	0.0024390243902439024	PMID: 23242138	False	2	Pseudomonas_aeruginosa_WH_SGI_V_07409_GCA_001451335.1	CAS-I-F	False	True	106.5	140	0.5	-0.3928571428571429	False
NGLG_02162	1352..1618	True	EQ973094.1	acriic2	acriic2_1	0.0008445945945945946	PMID: 27984730	False	2	Neisseria_gonorrhoeae_SK_93_1035_GCA_000156975.1	None	False	False	88.0	89	0.0	-0.4629213483146069	False
VC40_13365	418976..419425	True	JZCT01000021.1	acriia1	acriia1_1	0.004878048780487805	PMID: 28041849	False	4	Listeria_monocytogenes_13KSM_GCA_000960575.1	None	False	False	128.5	149	0.25	-0.32684563758389273	True
VC40_13370	419431..419802	True	JZCT01000021.1	acriia2	acriia2_1	0.0035211267605633804	PMID: 28041849	False	4	Listeria_monocytogenes_13KSM_GCA_000960575.1	None	False	False	128.5	123	0.25	-0.5024390243902439	True
CCPI01000009.1_123	114293..114532	True	CCPI01000009.1	acrif5	acrif5_1	0.00909090909090909	PMID: 23242138	False	17	Pseudomonas_aeruginosa_Liverpool_Epidemic_GCA_000824625.1	None	False	True	185.64705882352942	79	0.5294117647058824	-0.2544303797468355	False
CCPI01000009.1_124	114529..114948	True	CCPI01000009.1	acrif3	acrif3_2	0.0024390243902439024	PMID: 23242138	False	17	Pseudomonas_aeruginosa_Liverpool_Epidemic_GCA_000824625.1	None	False	True	185.64705882352942	139	0.5294117647058824	-0.3575539568345324	False
CCPI01000009.1_125	114945..115169	True	CCPI01000009.1	acrie4	acrie4_1	0.011111111111111113	PMID: 24736222	False	17	Pseudomonas_aeruginosa_Liverpool_Epidemic_GCA_000824625.1	None	False	True	185.64705882352942	74	0.5294117647058824	-0.7621621621621621	False
X844_1102	24710..25006	True	KK073997.1	acriia1	acriia1_1	0.004878048780487805	PMID: 28041849	False	1	Listeria_monocytogenes_Lm_1823_GCA_000585755.1	None	False	False	98.0	98	0.0	-0.15816326530612246	True
JTRJ01000011.1_138	150603..150857	True	JTRJ01000011.1	acrie2	acrie2_1	0.029411764705882356	PMID: 24736222	False	3	Pseudomonas_aeruginosa_AZPAE14932_GCA_000793685.1	None	False	False	59.66666666666666	84	0.0	-0.6333333333333335	False
AO898_20760	1217..1630	True	LLLP01000031.1	acrif3	acrif3_2	0.0024390243902439024	PMID: 23242138	False	2	Pseudomonas_aeruginosa_WH_SGI_V_07072_GCA_001449385.1	None	False	True	118.5	137	0.0	-0.35766423357664234	False
AO898_20765	1653..1955	True	LLLP01000031.1	acrie1	acrie1_1	0.005555555555555557	PMID: 24736222	False	2	Pseudomonas_aeruginosa_WH_SGI_V_07072_GCA_001449385.1	None	False	True	118.5	100	0.0	-0.30800000000000005	False
JTPE01000005.1_52	54972..55274	True	JTPE01000005.1	acrif6	acrif6_1	0.008	PMID: 27573108	False	2	Pseudomonas_aeruginosa_AZPAE14990_GCA_000792465.1	CAS-I-E	False	True	86.0	100	0.5	-0.04400000000000002	False
CCOG01000007.1_123	114293..114532	True	CCOG01000007.1	acrif5	acrif5_1	0.00909090909090909	PMID: 23242138	False	17	Pseudomonas_aeruginosa_Liverpool_Epidemic_GCA_000824645.1	None	False	True	185.64705882352942	79	0.5294117647058824	-0.2544303797468355	False
CCOG01000007.1_124	114529..114948	True	CCOG01000007.1	acrif3	acrif3_2	0.0024390243902439024	PMID: 23242138	False	17	Pseudomonas_aeruginosa_Liverpool_Epidemic_GCA_000824645.1	None	False	True	185.64705882352942	139	0.5294117647058824	-0.3575539568345324	False
CCOG01000007.1_125	114945..115169	True	CCOG01000007.1	acrie4	acrie4_1	0.011111111111111113	PMID: 24736222	False	17	Pseudomonas_aeruginosa_Liverpool_Epidemic_GCA_000824645.1	None	False	True	185.64705882352942	74	0.5294117647058824	-0.7621621621621621	False
KQ236464.1_86	76172..76507	True	KQ236464.1	acriic2	acriic2_1	0.0008445945945945946	PMID: 27984730	False	7	Neisseria_meningitidis_100601_GCA_001183335.1	CAS-II-C	False	True	146.42857142857142	111	0.5714285714285714	-0.7693693693693695	True
AWYV01001866.1_27	13748..13972	True	AWYV01001866.1	acrie4	acrie4_1	0.011111111111111113	PMID: 24736222	False	17	Pseudomonas_aeruginosa_JD322_GCA_000506185.1	None	False	False	185.64705882352942	74	0.5294117647058824	-0.7621621621621621	False
AWYV01001866.1_28	13969..14388	True	AWYV01001866.1	acrif3	acrif3_2	0.0024390243902439024	PMID: 23242138	False	17	Pseudomonas_aeruginosa_JD322_GCA_000506185.1	None	False	False	185.64705882352942	139	0.5294117647058824	-0.3575539568345324	False
AWYV01001866.1_29	14385..14624	True	AWYV01001866.1	acrif5	acrif5_1	0.00909090909090909	PMID: 23242138	False	17	Pseudomonas_aeruginosa_JD322_GCA_000506185.1	None	False	False	185.64705882352942	79	0.5294117647058824	-0.2544303797468355	False
CCOU01000008.1_123	114380..114619	True	CCOU01000008.1	acrif5	acrif5_1	0.00909090909090909	PMID: 23242138	False	17	Pseudomonas_aeruginosa_Liverpool_Epidemic_GCA_000824245.1	None	False	True	185.64705882352942	79	0.5294117647058824	-0.2544303797468355	False
CCOU01000008.1_124	114616..115035	True	CCOU01000008.1	acrif3	acrif3_2	0.0024390243902439024	PMID: 23242138	False	17	Pseudomonas_aeruginosa_Liverpool_Epidemic_GCA_000824245.1	None	False	True	185.64705882352942	139	0.5294117647058824	-0.3575539568345324	False
CCOU01000008.1_125	115032..115256	True	CCOU01000008.1	acrie4	acrie4_1	0.011111111111111113	PMID: 24736222	False	17	Pseudomonas_aeruginosa_Liverpool_Epidemic_GCA_000824245.1	None	False	True	185.64705882352942	74	0.5294117647058824	-0.7621621621621621	False
JTWT01000090.1_3	793..996	True	JTWT01000090.1	acrif7	acrif7_1	0.02127659574468085	PMID: 27573108	False	2	Pseudomonas_aeruginosa_AZPAE14713_GCA_000797085.1	None	False	False	70.0	67	0.5	-0.2641791044776121	True
PAERUG_P61_London_9_VIM_2_11_13_02179	62211..62513	True	CVXB01000125.1	acrif4	acrif4_1	0.002808988764044944	PMID: 23242138	False	3	Pseudomonas_aeruginosa_P61_London_9_VIM_2_11_13_GCA_001181925.1	None	True	False	82.66666666666667	100	0.6666666666666666	-0.28300000000000003	False
PAERUG_P61_London_9_VIM_2_11_13_02180	62510..62707	True	CVXB01000125.1	acrie3	acrie3_1	0.002652519893899204	PMID: 24736222	False	3	Pseudomonas_aeruginosa_P61_London_9_VIM_2_11_13_GCA_001181925.1	None	False	False	82.66666666666667	65	0.6666666666666666	-0.5661538461538462	False
CDRW01000001.1_4024	4245276..4245668	True	CDRW01000001.1	acriic2	acriic2_2	0.0026595744680851068	PMID: 27984730	False	1	Ralstonia_solanacearum_IBSBF1900_GCA_001373275.1	CAS-I-E	False	False	130.0	130	0.0	-0.5246153846153845	False
ARYG01000036.1_28	18678..18959	True	ARYG01000036.1	acriic2	acriic2_1	0.0008445945945945946	PMID: 27984730	False	6	Neisseria_meningitidis_Nm9418_GCA_000471885.1	None	False	True	105.16666666666669	93	0.5	-0.5365591397849463	False
APB40_23795	38023..38415	True	LLUH01000143.1	acrif3	acrif3_1	0.002232142857142857	PMID: 23242138	False	1	Pseudomonas_aeruginosa_WH_SGI_V_07281_GCA_001454645.1	None	False	False	130.0	130	0.0	-0.7430769230769232	False
JTXA01000014.1_232	222770..222976	True	JTXA01000014.1	acrie3	acrie3_1	0.002652519893899204	PMID: 24736222	False	2	Pseudomonas_aeruginosa_AZPAE14705_GCA_000795805.1	CAS-I-C	False	False	70.5	68	0.5	-0.5911764705882352	True
Rpic12D_1754	1869079..1869474	True	CP001644.1	acriic2	acriic2_2	0.0026595744680851068	PMID: 27984730	False	1	Ralstonia_pickettii_12D_GCA_000023425.1	None	False	False	131.0	131	0.0	-0.5816793893129769	False
RALTA_A2013	2140617..2140997	True	CU633749.1	acriic2	acriic2_2	0.0026595744680851068	PMID: 27984730	False	4	Cupriavidus_taiwanensis_LMG_19424_GCA_000069785.1	None	False	False	327.75	126	0.75	-0.5285714285714286	False
CCPL01000010.1_123	114380..114619	True	CCPL01000010.1	acrif5	acrif5_1	0.00909090909090909	PMID: 23242138	False	17	Pseudomonas_aeruginosa_Liverpool_Epidemic_GCA_000823905.1	None	False	True	185.64705882352942	79	0.5294117647058824	-0.2544303797468355	False
CCPL01000010.1_124	114616..115035	True	CCPL01000010.1	acrif3	acrif3_2	0.0024390243902439024	PMID: 23242138	False	17	Pseudomonas_aeruginosa_Liverpool_Epidemic_GCA_000823905.1	None	False	True	185.64705882352942	139	0.5294117647058824	-0.3575539568345324	False
CCPL01000010.1_125	115032..115256	True	CCPL01000010.1	acrie4	acrie4_1	0.011111111111111113	PMID: 24736222	False	17	Pseudomonas_aeruginosa_Liverpool_Epidemic_GCA_000823905.1	None	False	True	185.64705882352942	74	0.5294117647058824	-0.7621621621621621	False
Q056_00514	561848..562150	True	KI518949.1	acrif4	acrif4_1	0.002808988764044944	PMID: 23242138	False	3	Pseudomonas_aeruginosa_BL02_GCA_000481105.1	CAS-I-F	True	True	82.66666666666667	100	0.6666666666666666	-0.30800000000000005	True
Q056_00515	562147..562344	True	KI518949.1	acrie3	acrie3_1	0.002652519893899204	PMID: 24736222	False	3	Pseudomonas_aeruginosa_BL02_GCA_000481105.1	CAS-I-F	False	True	82.66666666666667	65	0.6666666666666666	-0.5661538461538462	True
LM600918_100499	461008..461457	True	CYVA01000002.1	acriia1	acriia1_1	0.004878048780487805	PMID: 28041849	False	4	Listeria_monocytogenes_LM06_00918_GCA_001564675.1	CAS-I-B	False	False	128.5	149	0.25	-0.32684563758389273	True
LM600918_100500	461463..461834	True	CYVA01000002.1	acriia2	acriia2_1	0.0035211267605633804	PMID: 28041849	False	4	Listeria_monocytogenes_LM06_00918_GCA_001564675.1	CAS-I-B	False	False	128.5	123	0.25	-0.5024390243902439	True
NMEN3081_1288	137111..137392	True	ALXZ01000030.1	acriic2	acriic2_1	0.0008445945945945946	PMID: 27984730	False	4	Neisseria_meningitidis_NM3081_GCA_000293645.1	None	False	True	78.0	93	0.25	-0.5408602150537636	True
LMMG_01067	490094..490426	True	AARU02000002.1	acriia2	acriia2_1	0.0035211267605633804	PMID: 28041849	False	4	Listeria_monocytogenes_F6900_GCA_000168615.1	CAS-I-B, CAS-II-A	False	True	126.25	110	0.25	-0.4309090909090909	True
LMMG_01068	490432..490881	True	AARU02000002.1	acriia1	acriia1_1	0.004878048780487805	PMID: 28041849	False	4	Listeria_monocytogenes_F6900_GCA_000168615.1	CAS-I-B, CAS-II-A	False	True	126.25	149	0.25	-0.32684563758389273	True
YP_008240385.1	8186..8633	True	NC_021785.1	acriia4	acriia4_2	0.06666666666666668	PMID: 28041849	False	8	Listeria_phage_LP-110	None	False	False	123.875	148	0.25	-0.5256756756756759	False
APB17_31495	303316..303708	True	LLTK01000079.1	acrif3	acrif3_1	0.002232142857142857	PMID: 23242138	False	1	Pseudomonas_aeruginosa_WH_SGI_V_07250_GCA_001452865.1	None	False	False	130.0	130	0.0	-0.7430769230769232	False
AGBN01000065.1_10	5045..5326	True	AGBN01000065.1	acriic2	acriic2_1	0.0008445945945945946	PMID: 27984730	False	7	Neisseria_meningitidis_Nm8187_GCA_000240545.2	CAS-II-C	False	True	141.71428571428572	93	0.5714285714285714	-0.5365591397849463	True
NM2002038_1010	414..695	True	ANRH01000018.1	acriic2	acriic2_1	0.0008445945945945946	PMID: 27984730	False	4	Neisseria_meningitidis_2002038_GCA_000328205.2	CAS-II-C	False	True	77.25	93	0.25	-0.5365591397849463	False
AW895_05765	30135..30527	True	LRYM01000028.1	acrif3	acrif3_1	0.002232142857142857	PMID: 23242138	False	1	Pseudomonas_aeruginosa_AU9739_GCA_001555165.1	None	False	False	130.0	130	0.0	-0.7430769230769232	False
CUYG01000025.1_8	4267..4674	True	CUYG01000025.1	acrif3	acrif3_1	0.002232142857142857	PMID: 23242138	False	2	Pseudomonas_aeruginosa_GCA_001374335.1	CAS-I-E, CAS-I-F	False	True	121.0	135	0.0	-0.7822222222222224	False
CUYG01000025.1_9	4693..5016	True	CUYG01000025.1	acrie1	acrie1_1	0.005555555555555557	PMID: 24736222	False	2	Pseudomonas_aeruginosa_GCA_001374335.1	CAS-I-E, CAS-I-F	False	True	121.0	107	0.0	-0.3168224299065419	False
LNPM01000004.1_148	150337..150819	True	LNPM01000004.1	acriia4	acriia4_1	0.006289308176100628	PMID: 28041849	False	3	Listeria_monocytogenes_FDA00008711_GCA_001555535.1	None	False	False	96.33333333333331	160	0.0	-0.6968749999999999	True
ASV59_12025	35943..36335	True	LNBU01000003.1	acrif3	acrif3_1	0.002232142857142857	PMID: 23242138	False	1	Pseudomonas_aeruginosa_0C2E_GCA_001500235.1	CAS-I-E	False	True	130.0	130	0.0	-0.7430769230769232	False
AO964_01160	253066..253368	True	LLOD01000001.1	acrif6	acrif6_1	0.008	PMID: 27573108	False	2	Pseudomonas_aeruginosa_WH_SGI_V_07379_GCA_001450275.1	CAS-I-F	False	True	86.0	100	0.5	-0.04400000000000002	False
V562_05803	48515..48817	True	KK213165.1	acrie1	acrie1_1	0.005555555555555557	PMID: 24736222	False	4	Pseudomonas_aeruginosa_PS75_GCA_000629365.1	CAS-I-F	False	True	95.75	100	0.25	-0.30800000000000005	True
V562_05804	48840..49253	True	KK213165.1	acrif3	acrif3_2	0.0024390243902439024	PMID: 23242138	False	4	Pseudomonas_aeruginosa_PS75_GCA_000629365.1	CAS-I-F	False	True	95.75	137	0.25	-0.37737226277372266	True
V562_05805	49266..49505	True	KK213165.1	acrif5	acrif5_1	0.00909090909090909	PMID: 23242138	False	4	Pseudomonas_aeruginosa_PS75_GCA_000629365.1	CAS-I-F	False	True	95.75	79	0.25	-0.15569620253164562	True
CUXU01000078.1_310	308072..308326	True	CUXU01000078.1	acrie2	acrie2_1	0.029411764705882356	PMID: 24736222	False	3	Pseudomonas_aeruginosa_GCA_001375275.1	CAS-I-F	False	True	99.33333333333331	84	0.3333333333333333	-0.5892857142857143	False
CUXU01000078.1_311	308383..308805	True	CUXU01000078.1	acrif3	acrif3_2	0.0024390243902439024	PMID: 23242138	False	3	Pseudomonas_aeruginosa_GCA_001375275.1	CAS-I-F	False	True	99.33333333333331	140	0.3333333333333333	-0.4121428571428571	False
JTMF01000023.1_24	22767..23039	True	JTMF01000023.1	acrif2	acrif2_1	0.02325581395348837	PMID: 23242138	False	2	Pseudomonas_aeruginosa_AZPAE15067_GCA_000793415.1	CAS-I-E	False	True	71.0	90	0.0	-0.6300000000000002	False
JTMF01000023.1_25	23045..23203	True	JTMF01000023.1	acrie4	acrie4_1	0.011111111111111113	PMID: 24736222	False	2	Pseudomonas_aeruginosa_AZPAE15067_GCA_000793415.1	CAS-I-E	False	True	71.0	52	0.0	-0.6884615384615385	False
LDKG01000018.1_208	210476..210673	True	LDKG01000018.1	acrie3	acrie3_1	0.002652519893899204	PMID: 24736222	False	1	Pseudomonas_aeruginosa_Pae_CF67_02d_GCA_001023625.1	CAS-I-F	False	True	65.0	65	0.0	-0.5953846153846153	False
LDKG01000018.1_209	210805..210972	True	LDKG01000018.1	acrif4	acrif4_1	0.002808988764044944	PMID: 23242138	False	2	Pseudomonas_aeruginosa_Pae_CF67_02d_GCA_001023625.1	CAS-I-F	True	True	64.5	55	1.0	-0.42909090909090897	True
LLVR01000001.1_136	78760..79101	True	LLVR01000001.1	acriia3	acriia3_1	0.002150537634408602	PMID: 28041849	False	1	Listeria_monocytogenes_LMO10_GCA_001483225.1	CAS-II-A	False	True	113.0	113	0.0	-0.823008849557522	False
LLVR01000001.1_137	79368..79553	True	LLVR01000001.1	acriia2	acriia2_1	0.0035211267605633804	PMID: 28041849	False	2	Listeria_monocytogenes_LMO10_GCA_001483225.1	CAS-II-A	False	True	110.0	61	0.0	-0.8852459016393444	True
LLVR01000001.1_138	79558..80037	True	LLVR01000001.1	acriia1	acriia1_1	0.004878048780487805	PMID: 28041849	False	2	Listeria_monocytogenes_LMO10_GCA_001483225.1	CAS-II-A	False	True	110.0	159	0.0	-0.43018867924528303	True
NMEN2657_1014	830..1111	True	ALXX01000013.1	acriic2	acriic2_1	0.0008445945945945946	PMID: 27984730	False	4	Neisseria_meningitidis_NM2657_GCA_000293465.1	CAS-II-C	False	True	77.25	93	0.25	-0.5365591397849463	False
NM87255_1043	31563..31844	True	ANQZ01000010.1	acriic2	acriic2_1	0.0008445945945945946	PMID: 27984730	False	4	Neisseria_meningitidis_87255_GCA_000327705.2	None	False	False	83.25	93	0.25	-0.5365591397849463	True
PARN21_4685	36059..36382	True	CGFY01000070.1	acrie1	acrie1_1	0.005555555555555557	PMID: 24736222	False	1	Pseudomonas_aeruginosa_GCA_001028745.1	CAS-I-E	False	True	107.0	107	0.0	-0.28224299065420555	False
JTON01000064.1_28	23897..24133	True	JTON01000064.1	acrif1	acrif1_1	0.016393442622950817	PMID: 23242138	False	2	Pseudomonas_aeruginosa_AZPAE15007_GCA_000792805.1	None	False	False	76.0	78	0.5	-0.5346153846153846	False
AO966_16495	73783..74175	True	LLOF01000061.1	acrif3	acrif3_1	0.002232142857142857	PMID: 23242138	False	1	Pseudomonas_aeruginosa_WH_SGI_V_07381_GCA_001450925.1	CAS-I-E	False	True	130.0	130	0.0	-0.7430769230769232	False
JTPH01000019.1_148	163047..163370	True	JTPH01000019.1	acrie1	acrie1_1	0.005555555555555557	PMID: 24736222	False	2	Pseudomonas_aeruginosa_AZPAE14987_GCA_000792385.1	None	False	False	121.0	107	0.0	-0.3168224299065419	False
JTPH01000019.1_149	163389..163796	True	JTPH01000019.1	acrif3	acrif3_1	0.002232142857142857	PMID: 23242138	False	2	Pseudomonas_aeruginosa_AZPAE14987_GCA_000792385.1	None	False	False	121.0	135	0.0	-0.7866666666666668	False
GO17_11350	1083..1454	True	JNGK01000043.1	acriia2	acriia2_1	0.0035211267605633804	PMID: 28041849	False	4	Listeria_monocytogenes_F4235_GCA_001466035.1	CAS-I-B, CAS-II-A	False	True	108.25	123	0.0	-0.4739837398373984	True
GO17_11355	1460..1909	True	JNGK01000043.1	acriia1	acriia1_1	0.004878048780487805	PMID: 28041849	False	4	Listeria_monocytogenes_F4235_GCA_001466035.1	CAS-I-B, CAS-II-A	False	True	108.25	149	0.0	-0.32684563758389273	True
M784_00835	8820..9104	True	ATRH01000024.1	acriic2	acriic2_1	0.0008445945945945946	PMID: 27984730	False	2	Neisseria_gonorrhoeae_MU_NG19_GCA_001026625.1	None	False	False	90.5	94	0.0	-0.4606382978723405	False
Q013_06013	92136..92294	True	KI519204.1	acrie4	acrie4_1	0.011111111111111113	PMID: 24736222	False	3	Pseudomonas_aeruginosa_X13273_GCA_000481705.1	None	False	False	74.0	52	0.3333333333333333	-0.6519230769230769	True
Q013_06014	92300..92590	True	KI519204.1	acrif2	acrif2_1	0.02325581395348837	PMID: 23242138	False	3	Pseudomonas_aeruginosa_X13273_GCA_000481705.1	None	False	False	74.0	96	0.3333333333333333	-0.5854166666666668	True
YP_007392304.1	43913..44465	True	NC_020197.1	acriia6	acriia6_1	0.015873015873015872	PMID: N/A	False	5	Streptococcus_phage_TP-J34	None	True	False	115.2	183	0.8	-0.5770491803278689	False
SC1083_0445	38633..38866	True	AEJM01000014.1	acrif9	acrif9_1	0.01515151515151515	PMID: 27573108	False	1	Aggregatibacter_actinomycetemcomitans_e_SC1083_GCA_000226755.2	CAS-I-C	False	False	77.0	77	0.0	-0.5311688311688312	False
ALPS01000021.1_36	29829..30152	True	ALPS01000021.1	acrie1	acrie1_1	0.005555555555555557	PMID: 24736222	False	2	Pseudomonas_aeruginosa_PABL056_GCA_000290555.2	None	False	False	121.0	107	0.0	-0.3168224299065419	False
ALPS01000021.1_37	30171..30578	True	ALPS01000021.1	acrif3	acrif3_1	0.002232142857142857	PMID: 23242138	False	2	Pseudomonas_aeruginosa_PABL056_GCA_000290555.2	None	False	False	121.0	135	0.0	-0.7822222222222224	False
AWJ02_15500	72..443	True	LSPO01000054.1	acriia2	acriia2_1	0.0035211267605633804	PMID: 28041849	False	2	Listeria_monocytogenes_CFSAN026612_GCA_001578025.1	CAS-II-A	False	False	100.0	123	0.0	-0.4739837398373984	False
LEKA01000035.1_62	53107..53304	True	LEKA01000035.1	acrie3	acrie3_1	0.002652519893899204	PMID: 24736222	False	1	Pseudomonas_aeruginosa_Pae_CF67_12o_GCA_001036735.1	CAS-I-F	False	True	65.0	65	0.0	-0.5953846153846153	False
LEKA01000035.1_63	53436..53603	True	LEKA01000035.1	acrif4	acrif4_1	0.002808988764044944	PMID: 23242138	False	2	Pseudomonas_aeruginosa_Pae_CF67_12o_GCA_001036735.1	CAS-I-F	True	True	64.5	55	1.0	-0.42909090909090897	True
JVUW01000069.1_156	158848..159054	True	JVUW01000069.1	acrie3	acrie3_1	0.002652519893899204	PMID: 24736222	False	2	Pseudomonas_aeruginosa_130_PAER_GCA_001061475.1	CAS-I-F	False	False	70.5	68	0.5	-0.5911764705882352	True
CWMB01000082.1_4	1124..1495	True	CWMB01000082.1	acriia2	acriia2_1	0.0035211267605633804	PMID: 28041849	False	4	Listeria_monocytogenes_GCA_001490455.1	CAS-I-B, CAS-II-A	False	True	129.5	123	0.25	-0.4739837398373984	True
CWMB01000082.1_5	1501..1950	True	CWMB01000082.1	acriia1	acriia1_1	0.004878048780487805	PMID: 28041849	False	4	Listeria_monocytogenes_GCA_001490455.1	CAS-I-B, CAS-II-A	False	True	129.5	149	0.25	-0.3241610738255034	True
JTZW01000018.1_22	17885..18091	True	JTZW01000018.1	acrie3	acrie3_1	0.002652519893899204	PMID: 24736222	False	2	Pseudomonas_aeruginosa_AZPAE12418_GCA_000797245.1	CAS-I-E	False	True	70.5	68	0.5	-0.5911764705882352	True
JWBE01000239.1_6	3718..4041	True	JWBE01000239.1	acrie1	acrie1_1	0.005555555555555557	PMID: 24736222	False	2	Pseudomonas_aeruginosa_1152_PAER_GCA_001069315.1	None	False	False	121.0	107	0.0	-0.3168224299065419	False
JWBE01000239.1_7	4060..4467	True	JWBE01000239.1	acrif3	acrif3_1	0.002232142857142857	PMID: 23242138	False	2	Pseudomonas_aeruginosa_1152_PAER_GCA_001069315.1	None	False	False	121.0	135	0.0	-0.7822222222222224	False
LEFI01000085.1_14	10210..10377	True	LEFI01000085.1	acrif4	acrif4_1	0.002808988764044944	PMID: 23242138	False	2	Pseudomonas_aeruginosa_Pae_CF67_06l_GCA_001037045.1	CAS-I-F	True	True	64.5	55	1.0	-0.42909090909090897	True
LEFI01000085.1_15	10509..10706	True	LEFI01000085.1	acrie3	acrie3_1	0.002652519893899204	PMID: 24736222	False	1	Pseudomonas_aeruginosa_Pae_CF67_06l_GCA_001037045.1	CAS-I-F	False	True	65.0	65	0.0	-0.5953846153846153	False
AANUM_1912	1885995..1886252	True	AP014520.1	acrif9	acrif9_1	0.01515151515151515	PMID: 27573108	False	4	Aggregatibacter_actinomycetemcomitans_NUM4039_GCA_001547775.1	CAS-I-C, CAS-I-F	False	True	133.25	85	0.25	-0.6976470588235294	False
JTOP01000016.1_179	171145..171381	True	JTOP01000016.1	acrif1	acrif1_1	0.016393442622950817	PMID: 23242138	False	2	Pseudomonas_aeruginosa_AZPAE15005_GCA_000792765.1	None	False	True	76.0	78	0.5	-0.5346153846153846	True
LM801050_510004	2351..2800	True	CYWH01000047.1	acriia1	acriia1_1	0.004878048780487805	PMID: 28041849	False	3	Listeria_monocytogenes_LM08_01050_GCA_001565295.1	CAS-I-B, CAS-II-A	False	True	142.0	149	0.0	-0.34697986577181217	True
LM801050_510005	2804..3067	True	CYWH01000047.1	acriia4	acriia4_1	0.006289308176100628	PMID: 28041849	False	3	Listeria_monocytogenes_LM08_01050_GCA_001565295.1	CAS-I-B, CAS-II-A	False	True	142.0	87	0.0	-0.7045977011494253	True
APA74_10795	94988..95191	True	LLRT01000096.1	acrif7	acrif7_1	0.02127659574468085	PMID: 27573108	False	2	Pseudomonas_aeruginosa_WH_SGI_V_07648_GCA_001453495.1	None	False	False	70.0	67	0.5	-0.2641791044776121	True
HS93_00020	1977..2426	True	JPBI01000001.1	acriia1	acriia1_1	0.004878048780487805	PMID: 28041849	False	4	Listeria_monocytogenes_FSL_R8_7389_GCA_000728885.1	CAS-I-B	False	True	128.5	149	0.25	-0.32684563758389273	True
HS93_00025	2432..2803	True	JPBI01000001.1	acriia2	acriia2_1	0.0035211267605633804	PMID: 28041849	False	4	Listeria_monocytogenes_FSL_R8_7389_GCA_000728885.1	CAS-I-B	False	True	128.5	123	0.25	-0.4739837398373984	True
AW882_23805	136203..136595	True	LRSH01000008.1	acrif3	acrif3_1	0.002232142857142857	PMID: 23242138	False	2	Pseudomonas_aeruginosa_AU13626_GCA_001545175.1	CAS-I-E, CAS-I-F	False	False	118.5	130	0.0	-0.7253846153846154	False
AW882_23810	136614..136937	True	LRSH01000008.1	acrie1	acrie1_1	0.005555555555555557	PMID: 24736222	False	2	Pseudomonas_aeruginosa_AU13626_GCA_001545175.1	CAS-I-E, CAS-I-F	False	False	118.5	107	0.0	-0.3168224299065421	False
YP_009044140.1	28794..29250	True	NC_024375.1	acriia4	acriia4_2	0.06666666666666668	PMID: 28041849	False	8	Listeria_phage_LP-026	None	False	False	125.75	151	0.25	-0.476158940397351	False
LFE_0599	580888..581238	True	AP012342.1	acriic2	acriic2_4	0.0625	PMID: 27984730	False	3	Leptospirillum_ferrooxidans_C2_3_GCA_000284315.1	None	False	False	313.3333333333333	116	0.3333333333333333	-0.32844827586206904	False
JTXV01000006.1_232	234889..235125	True	JTXV01000006.1	acrif1	acrif1_1	0.016393442622950817	PMID: 23242138	False	2	Pseudomonas_aeruginosa_AZPAE14554_GCA_000794405.1	None	False	False	76.0	78	0.5	-0.5346153846153846	False
HT35_09020	2050..2499	True	JPCS01000025.1	acriia1	acriia1_1	0.004878048780487805	PMID: 28041849	False	4	Listeria_monocytogenes_FSL_T1_0946_GCA_000729625.1	CAS-I-B	False	True	146.75	149	0.0	-0.371812080536913	True
HT35_09025	2505..2876	True	JPCS01000025.1	acriia2	acriia2_1	0.0035211267605633804	PMID: 28041849	False	4	Listeria_monocytogenes_FSL_T1_0946_GCA_000729625.1	CAS-I-B	False	True	146.75	123	0.0	-0.4682926829268293	True
HT35_09030	2910..3287	True	JPCS01000025.1	acriia3	acriia3_1	0.002150537634408602	PMID: 28041849	False	4	Listeria_monocytogenes_FSL_T1_0946_GCA_000729625.1	CAS-I-B	False	True	146.75	125	0.0	-0.6608	True
JUQJ01000495.1_30	22883..23290	True	JUQJ01000495.1	acrif3	acrif3_1	0.002232142857142857	PMID: 23242138	False	2	Pseudomonas_aeruginosa_857_PAER_GCA_001066625.1	None	False	False	121.0	135	0.0	-0.7822222222222224	False
JUQJ01000495.1_31	23309..23632	True	JUQJ01000495.1	acrie1	acrie1_1	0.005555555555555557	PMID: 24736222	False	2	Pseudomonas_aeruginosa_857_PAER_GCA_001066625.1	None	False	False	121.0	107	0.0	-0.3168224299065419	False
JTYQ01000015.1_170	165805..166107	True	JTYQ01000015.1	acrie1	acrie1_1	0.005555555555555557	PMID: 24736222	False	4	Pseudomonas_aeruginosa_AZPAE14398_GCA_000796095.1	CAS-I-E	False	False	97.75	100	0.25	-0.3250000000000001	True
JTYQ01000015.1_171	166130..166549	True	JTYQ01000015.1	acrif3	acrif3_2	0.0024390243902439024	PMID: 23242138	False	4	Pseudomonas_aeruginosa_AZPAE14398_GCA_000796095.1	CAS-I-E	False	False	97.75	139	0.25	-0.3676258992805756	True
JTYQ01000015.1_172	166546..166785	True	JTYQ01000015.1	acrif5	acrif5_1	0.00909090909090909	PMID: 23242138	False	4	Pseudomonas_aeruginosa_AZPAE14398_GCA_000796095.1	CAS-I-E	False	False	97.75	79	0.25	-0.2278481012658228	True
LEIH01000018.1_61	53501..53698	True	LEIH01000018.1	acrie3	acrie3_1	0.002652519893899204	PMID: 24736222	False	1	Pseudomonas_aeruginosa_Pae_CF67_10i_GCA_001035845.1	CAS-I-F	False	True	65.0	65	0.0	-0.5953846153846153	False
LEIH01000018.1_62	53830..53997	True	LEIH01000018.1	acrif4	acrif4_1	0.002808988764044944	PMID: 23242138	False	2	Pseudomonas_aeruginosa_Pae_CF67_10i_GCA_001035845.1	CAS-I-F	True	True	64.5	55	1.0	-0.42909090909090897	True
JTTV01000102.1_7	5657..5959	True	JTTV01000102.1	acrif6	acrif6_1	0.008	PMID: 27573108	False	1	Pseudomonas_aeruginosa_AZPAE14867_GCA_000790215.1	CAS-I-F	False	True	100.0	100	0.0	-0.04400000000000002	False
NP_938237.1	18926..19199	True	NC_005178.1	acrif2	acrif2_1	0.02325581395348837	PMID: 23242138	False	2	Pseudomonas_phage_D3112	None	False	False	71.0	90	0.0	-0.5677777777777778	False
NP_938238.1	19204..19363	True	NC_005178.1	acrie4	acrie4_1	0.011111111111111113	PMID: 24736222	False	2	Pseudomonas_phage_D3112	None	False	False	71.0	52	0.0	-0.6519230769230769	False
AXYB01000019.1_39	33190..33585	True	AXYB01000019.1	acriic2	acriic2_2	0.0026595744680851068	PMID: 27984730	False	1	Ralstonia_JGI_0001001_B07_JGI_0001001_B07_GCA_000483225.1	CAS-I-B	False	False	131.0	131	0.0	-0.5633587786259541	False
RZ61_00575	105158..105382	True	CP011222.1	acrif9	acrif9_1	0.01515151515151515	PMID: 27573108	False	2	Haemophilus_ducreyi_GU1_GCA_001043315.1	None	False	False	97.5	74	0.0	-0.5837837837837838	False
M726_10215	8818..9102	True	ATQH01000089.1	acriic2	acriic2_1	0.0008445945945945946	PMID: 27984730	False	2	Neisseria_gonorrhoeae_ATL_2011_01_17_GCA_001026255.1	None	False	False	90.5	94	0.0	-0.4606382978723405	False
LDMR01000048.1_14	10210..10377	True	LDMR01000048.1	acrif4	acrif4_1	0.002808988764044944	PMID: 23242138	False	2	Pseudomonas_aeruginosa_Pae_CF67_05i_GCA_001024855.1	CAS-I-F	True	True	64.5	55	1.0	-0.42909090909090897	True
LDMR01000048.1_15	10509..10706	True	LDMR01000048.1	acrie3	acrie3_1	0.002652519893899204	PMID: 24736222	False	1	Pseudomonas_aeruginosa_Pae_CF67_05i_GCA_001024855.1	CAS-I-F	False	True	65.0	65	0.0	-0.5953846153846153	False
LEFQ01000017.1_15	10192..10359	True	LEFQ01000017.1	acrif4	acrif4_1	0.002808988764044944	PMID: 23242138	False	2	Pseudomonas_aeruginosa_Pae_CF67_06t_GCA_001034695.1	CAS-I-F	True	True	64.5	55	1.0	-0.42909090909090897	True
LEFQ01000017.1_16	10491..10688	True	LEFQ01000017.1	acrie3	acrie3_1	0.002652519893899204	PMID: 24736222	False	1	Pseudomonas_aeruginosa_Pae_CF67_06t_GCA_001034695.1	CAS-I-F	False	True	65.0	65	0.0	-0.5953846153846153	False
Alide_3533	3687035..3687436	True	CP002449.1	acriic1	acriic1_1	0.03125	PMID: 27984730	False	4	Alicycliphilus_denitrificans_BC_GCA_000179015.2	CAS-II-C	False	True	93.0	133	0.0	-0.048872180451127886	True
NP_056701.1	27689..28241	True	NC_002214.1	acriia6	acriia6_1	0.015873015873015872	PMID: N/A	False	5	Streptococcus_phage_Sfi11	None	True	False	118.6	183	0.8	-0.5770491803278689	False
APB37_24710	145630..145926	True	LLUE01000058.1	acrie2	acrie2_1	0.029411764705882356	PMID: 24736222	False	9	Pseudomonas_aeruginosa_WH_SGI_V_07278_GCA_001453915.1	CAS-I-F	False	True	248.77777777777766	98	0.6666666666666666	-0.7000000000000001	False
APB37_24715	145983..146405	True	LLUE01000058.1	acrif3	acrif3_2	0.0024390243902439024	PMID: 23242138	False	9	Pseudomonas_aeruginosa_WH_SGI_V_07278_GCA_001453915.1	CAS-I-F	False	True	248.77777777777766	140	0.6666666666666666	-0.4121428571428571	False
JTPJ01000084.1_26	20464..20880	True	JTPJ01000084.1	acrif3	acrif3_2	0.0024390243902439024	PMID: 23242138	False	3	Pseudomonas_aeruginosa_AZPAE14985_GCA_000792345.1	CAS-I-F	False	True	198.66666666666663	138	0.3333333333333333	-0.4630434782608695	False
CWMA01000054.1_18	15170..15619	True	CWMA01000054.1	acriia1	acriia1_1	0.004878048780487805	PMID: 28041849	False	3	Listeria_monocytogenes_GCA_001490035.1	CAS-I-B, CAS-II-A	False	True	142.0	149	0.0	-0.34697986577181217	True
CWMA01000054.1_19	15623..15886	True	CWMA01000054.1	acriia4	acriia4_1	0.006289308176100628	PMID: 28041849	False	3	Listeria_monocytogenes_GCA_001490035.1	CAS-I-B, CAS-II-A	False	True	142.0	87	0.0	-0.7045977011494253	True
CWMR01000297.1_2	323..772	True	CWMR01000297.1	acriia1	acriia1_1	0.004878048780487805	PMID: 28041849	False	2	Listeria_monocytogenes_GCA_001497715.1	CAS-II-A	False	False	118.0	149	0.0	-0.31275167785234903	True
CWMR01000297.1_3	777..1040	True	CWMR01000297.1	acriia4	acriia4_1	0.006289308176100628	PMID: 28041849	False	2	Listeria_monocytogenes_GCA_001497715.1	CAS-II-A	False	False	118.0	87	0.0	-0.820689655172414	True
LM7416_220036	37484..37861	True	CYVW01000015.1	acriia3	acriia3_1	0.002150537634408602	PMID: 28041849	False	4	Listeria_monocytogenes_LM07416_GCA_001565075.1	None	False	True	146.75	125	0.0	-0.6384	True
LM7416_220037	37895..38266	True	CYVW01000015.1	acriia2	acriia2_1	0.0035211267605633804	PMID: 28041849	False	4	Listeria_monocytogenes_LM07416_GCA_001565075.1	None	False	True	146.75	123	0.0	-0.4739837398373984	True
LM7416_220038	38272..38721	True	CYVW01000015.1	acriia1	acriia1_1	0.004878048780487805	PMID: 28041849	False	4	Listeria_monocytogenes_LM07416_GCA_001565075.1	None	False	True	146.75	149	0.0	-0.35100671140939604	True
JTZP01000013.1_125	114344..114583	True	JTZP01000013.1	acrif5	acrif5_1	0.00909090909090909	PMID: 23242138	False	16	Pseudomonas_aeruginosa_AZPAE13757_GCA_000795405.1	None	False	True	191.0625	79	0.5625	-0.2544303797468355	False
JTZP01000013.1_126	114580..114999	True	JTZP01000013.1	acrif3	acrif3_2	0.0024390243902439024	PMID: 23242138	False	16	Pseudomonas_aeruginosa_AZPAE13757_GCA_000795405.1	None	False	True	191.0625	139	0.5625	-0.3575539568345324	False
JTZP01000013.1_127	114996..115220	True	JTZP01000013.1	acrie4	acrie4_1	0.011111111111111113	PMID: 24736222	False	16	Pseudomonas_aeruginosa_AZPAE13757_GCA_000795405.1	None	False	True	191.0625	74	0.5625	-0.7621621621621621	False
NMY220_0974	494..775	True	AGRR01000171.1	acriic2	acriic2_1	0.0008445945945945946	PMID: 27984730	False	3	Neisseria_meningitidis_NM220_GCA_000242755.2	CAS-II-C	False	True	79.66666666666667	93	0.0	-0.5408602150537636	True
JTVG01000045.1_35	18961..19383	True	JTVG01000045.1	acrif3	acrif3_2	0.0024390243902439024	PMID: 23242138	False	2	Pseudomonas_aeruginosa_AZPAE14828_GCA_000795385.1	None	False	False	107.0	140	0.5	-0.3928571428571429	False
D17P3_0307865	10094..10321	True	ADOA02000055.1	acrif9	acrif9_1	0.01515151515151515	PMID: 27573108	False	1	Aggregatibacter_actinomycetemcomitans_D17P_3_GCA_000240985.3	CAS-I-C, CAS-I-F	False	True	75.0	75	0.0	-0.5853333333333334	False
LEHU01000044.1_14	10210..10377	True	LEHU01000044.1	acrif4	acrif4_1	0.002808988764044944	PMID: 23242138	False	2	Pseudomonas_aeruginosa_Pae_CF67_09p_GCA_001035575.1	CAS-I-F	True	True	64.5	55	1.0	-0.42909090909090897	True
LEHU01000044.1_15	10509..10706	True	LEHU01000044.1	acrie3	acrie3_1	0.002652519893899204	PMID: 24736222	False	1	Pseudomonas_aeruginosa_Pae_CF67_09p_GCA_001035575.1	CAS-I-F	False	True	65.0	65	0.0	-0.5953846153846153	False
GO16_12760	38783..39232	True	JNGR01000042.1	acriia1	acriia1_1	0.004878048780487805	PMID: 28041849	False	3	Listeria_monocytogenes_L1181_GCA_001466255.1	None	False	False	103.0	149	0.0	-0.34765100671140936	True
PAERUG_P56_London_12_VIM_2_07_13_02643	43118..43354	True	CVXC01000148.1	acrif1	acrif1_1	0.016393442622950817	PMID: 23242138	False	2	Pseudomonas_aeruginosa_P56_London_12_VIM_2_07_13_GCA_001181805.1	None	False	False	78.5	78	0.5	-0.5346153846153846	False
JPKS01000025.1_2	578..784	True	JPKS01000025.1	acrif9	acrif9_2	0.1111111111111111	PMID: 27573108	False	2	Vibrio_parahaemolyticus_NCKU_TV_3HP_GCA_000736335.1	None	False	False	93.5	68	0.0	-0.5661764705882352	True
Q058_06532	242950..243252	True	KI518940.1	acrif4	acrif4_1	0.002808988764044944	PMID: 23242138	False	3	Pseudomonas_aeruginosa_BL04_GCA_000481065.1	CAS-I-E	True	False	82.66666666666667	100	0.6666666666666666	-0.30800000000000005	True
Q058_06533	243249..243446	True	KI518940.1	acrie3	acrie3_1	0.002652519893899204	PMID: 24736222	False	3	Pseudomonas_aeruginosa_BL04_GCA_000481065.1	CAS-I-E	False	False	82.66666666666667	65	0.6666666666666666	-0.5953846153846153	True
NM97014_1134	34990..35271	True	ANRI01000011.1	acriic2	acriic2_1	0.0008445945945945946	PMID: 27984730	False	4	Neisseria_meningitidis_97014_GCA_000327645.2	CAS-II-C	False	True	77.25	93	0.25	-0.5365591397849463	False
LEIC01000054.1_61	53522..53719	True	LEIC01000054.1	acrie3	acrie3_1	0.002652519893899204	PMID: 24736222	False	1	Pseudomonas_aeruginosa_Pae_CF67_10d_GCA_001035725.1	CAS-I-F	False	True	65.0	65	0.0	-0.5953846153846153	False
LEIC01000054.1_62	53851..54018	True	LEIC01000054.1	acrif4	acrif4_1	0.002808988764044944	PMID: 23242138	False	2	Pseudomonas_aeruginosa_Pae_CF67_10d_GCA_001035725.1	CAS-I-F	True	True	64.5	55	1.0	-0.42909090909090897	True
AWI86_13740	15206..15466	True	LSPU01000011.1	acriia4	acriia4_1	0.006289308176100628	PMID: 28041849	False	2	Listeria_monocytogenes_CFSAN026594_GCA_001577855.1	None	False	False	81.5	86	0.0	-0.8604651162790696	False
CWMM01000196.1_4	1049..1420	True	CWMM01000196.1	acriia2	acriia2_1	0.0035211267605633804	PMID: 28041849	False	3	Listeria_monocytogenes_GCA_001492715.1	CAS-I-B, CAS-II-A	False	True	117.66666666666669	123	0.0	-0.4707317073170731	True
CWMM01000196.1_5	1425..1874	True	CWMM01000196.1	acriia1	acriia1_1	0.004878048780487805	PMID: 28041849	False	3	Listeria_monocytogenes_GCA_001492715.1	CAS-I-B, CAS-II-A	False	True	117.66666666666669	149	0.0	-0.3973154362416109	True
LEGB01000037.1_14	10209..10376	True	LEGB01000037.1	acrif4	acrif4_1	0.002808988764044944	PMID: 23242138	False	2	Pseudomonas_aeruginosa_Pae_CF67_07k_GCA_001037305.1	CAS-I-F	True	True	64.5	55	1.0	-0.42909090909090897	True
LEGB01000037.1_15	10508..10705	True	LEGB01000037.1	acrie3	acrie3_1	0.002652519893899204	PMID: 24736222	False	1	Pseudomonas_aeruginosa_Pae_CF67_07k_GCA_001037305.1	CAS-I-F	False	True	65.0	65	0.0	-0.5953846153846153	False
AO937_19525	19896..20288	True	LLNC01000035.1	acrif3	acrif3_1	0.002232142857142857	PMID: 23242138	False	1	Pseudomonas_aeruginosa_WH_SGI_V_07231_GCA_001449925.1	None	False	False	130.0	130	0.0	-0.7507692307692309	False
JTMW01000034.1_181	150512..150715	True	JTMW01000034.1	acrif7	acrif7_1	0.02127659574468085	PMID: 27573108	False	1	Pseudomonas_aeruginosa_AZPAE15050_GCA_000791665.1	CAS-I-F	False	True	67.0	67	0.0	-0.2611940298507463	False
AW937_02580	205576..205773	True	LSAD01000044.1	acrie3	acrie3_1	0.002652519893899204	PMID: 24736222	False	3	Pseudomonas_aeruginosa_AU10756_GCA_001555335.1	None	False	False	82.33333333333333	65	0.6666666666666666	-0.5953846153846153	True
AW937_02585	205770..206072	True	LSAD01000044.1	acrif4	acrif4_1	0.002808988764044944	PMID: 23242138	False	3	Pseudomonas_aeruginosa_AU10756_GCA_001555335.1	None	True	False	82.33333333333333	100	0.6666666666666666	-0.30800000000000005	True
LEFA01000022.1_14	10210..10377	True	LEFA01000022.1	acrif4	acrif4_1	0.002808988764044944	PMID: 23242138	False	2	Pseudomonas_aeruginosa_Pae_CF67_06c_GCA_001036895.1	CAS-I-F	True	True	64.5	55	1.0	-0.42909090909090897	True
LEFA01000022.1_15	10509..10706	True	LEFA01000022.1	acrie3	acrie3_1	0.002652519893899204	PMID: 24736222	False	1	Pseudomonas_aeruginosa_Pae_CF67_06c_GCA_001036895.1	CAS-I-F	False	True	65.0	65	0.0	-0.5953846153846153	False
LDKN01000032.1_61	53522..53719	True	LDKN01000032.1	acrie3	acrie3_1	0.002652519893899204	PMID: 24736222	False	1	Pseudomonas_aeruginosa_Pae_CF67_02k_GCA_001023675.1	CAS-I-F	False	True	65.0	65	0.0	-0.5953846153846153	False
LDKN01000032.1_62	53851..54018	True	LDKN01000032.1	acrif4	acrif4_1	0.002808988764044944	PMID: 23242138	False	2	Pseudomonas_aeruginosa_Pae_CF67_02k_GCA_001023675.1	CAS-I-F	True	True	64.5	55	1.0	-0.42909090909090897	True
JTOS01000001.1_270	238708..239130	True	JTOS01000001.1	acrif3	acrif3_2	0.0024390243902439024	PMID: 23242138	False	2	Pseudomonas_aeruginosa_AZPAE15002_GCA_000792705.1	None	False	False	107.0	140	0.5	-0.3928571428571429	False
JTMC01000031.1_49	43870..44292	True	JTMC01000031.1	acrif3	acrif3_2	0.0024390243902439024	PMID: 23242138	False	2	Pseudomonas_aeruginosa_AZPAE15070_GCA_000793485.1	CAS-I-E	False	True	107.0	140	0.5	-0.3928571428571429	False
APA51_06820	117205..117627	True	LLQW01000035.1	acrif3	acrif3_2	0.0024390243902439024	PMID: 23242138	False	2	Pseudomonas_aeruginosa_WH_SGI_V_07625_GCA_001453365.1	None	False	False	106.5	140	0.5	-0.3928571428571429	False
CUXW01000059.1_35	29742..30065	True	CUXW01000059.1	acrie1	acrie1_1	0.005555555555555557	PMID: 24736222	False	2	Pseudomonas_aeruginosa_GCA_001374095.1	CAS-IV-A	False	False	121.0	107	0.0	-0.3168224299065419	False
CUXW01000059.1_36	30084..30491	True	CUXW01000059.1	acrif3	acrif3_1	0.002232142857142857	PMID: 23242138	False	2	Pseudomonas_aeruginosa_GCA_001374095.1	CAS-IV-A	False	False	121.0	135	0.0	-0.7822222222222224	False
PAERUG_P38_London_12_VIM_2_08_12_04166	49602..49838	True	CVUT01000141.1	acrif1	acrif1_1	0.016393442622950817	PMID: 23242138	False	2	Pseudomonas_aeruginosa_P38_London_12_VIM_2_08_12_GCA_001181165.1	None	False	False	78.5	78	0.5	-0.5346153846153846	False
NM2004264_1054	861..1142	True	APUE01000059.1	acriic2	acriic2_1	0.0008445945945945946	PMID: 27984730	False	4	Neisseria_meningitidis_2004264_GCA_000387005.2	None	False	False	83.25	93	0.25	-0.5365591397849463	True
LM600727_70482	490712..491089	True	CYUY01000014.1	acriia3	acriia3_1	0.002150537634408602	PMID: 28041849	False	3	Listeria_monocytogenes_LM06_00727_GCA_001564655.1	None	False	False	130.0	125	0.0	-0.6	True
LM600727_70483	491121..491471	True	CYUY01000014.1	acriia2	acriia2_1	0.0035211267605633804	PMID: 28041849	False	3	Listeria_monocytogenes_LM06_00727_GCA_001564655.1	None	False	False	130.0	116	0.0	-0.5405172413793105	True
LM600727_70484	491476..491925	True	CYUY01000014.1	acriia1	acriia1_1	0.004878048780487805	PMID: 28041849	False	3	Listeria_monocytogenes_LM06_00727_GCA_001564655.1	None	False	False	130.0	149	0.0	-0.33691275167785245	True
JTZM01000011.1_110	106062..106259	True	JTZM01000011.1	acrie3	acrie3_1	0.002652519893899204	PMID: 24736222	False	1	Pseudomonas_aeruginosa_AZPAE13853_GCA_000795465.1	None	False	False	65.0	65	0.0	-0.5661538461538462	False
JTZM01000011.1_111	106391..106558	True	JTZM01000011.1	acrif4	acrif4_1	0.002808988764044944	PMID: 23242138	False	2	Pseudomonas_aeruginosa_AZPAE13853_GCA_000795465.1	None	True	False	64.5	55	1.0	-0.42909090909090897	True
LDKO01000030.1_61	53522..53719	True	LDKO01000030.1	acrie3	acrie3_1	0.002652519893899204	PMID: 24736222	False	1	Pseudomonas_aeruginosa_Pae_CF67_02l_GCA_001023685.1	CAS-I-F	False	True	65.0	65	0.0	-0.5953846153846153	False
LDKO01000030.1_62	53851..54018	True	LDKO01000030.1	acrif4	acrif4_1	0.002808988764044944	PMID: 23242138	False	2	Pseudomonas_aeruginosa_Pae_CF67_02l_GCA_001023685.1	CAS-I-F	True	True	64.5	55	1.0	-0.42909090909090897	True
OR214_04217	76216..76611	True	APMQ01000014.1	acriic2	acriic2_2	0.0026595744680851068	PMID: 27984730	False	1	Ralstonia_pickettii_OR214_GCA_000372665.1	None	False	False	131.0	131	0.0	-0.5633587786259541	False
AO938_05915	52389..52628	True	LLND01000007.1	acrif5	acrif5_1	0.00909090909090909	PMID: 23242138	False	10	Pseudomonas_aeruginosa_WH_SGI_V_07232_GCA_001449935.1	CAS-I-E	False	True	231.8	79	0.6	-0.2278481012658228	True
AO938_05920	52625..53041	True	LLND01000007.1	acrif3	acrif3_2	0.0024390243902439024	PMID: 23242138	False	10	Pseudomonas_aeruginosa_WH_SGI_V_07232_GCA_001449935.1	CAS-I-E	False	True	231.8	138	0.6	-0.3355072463768116	True
AO938_05925	53098..53394	True	LLND01000007.1	acrie2	acrie2_1	0.029411764705882356	PMID: 24736222	False	10	Pseudomonas_aeruginosa_WH_SGI_V_07232_GCA_001449935.1	CAS-I-E	False	True	231.8	98	0.6	-0.7081632653061226	True
LM701145_150482	490367..490744	True	CYVN01000007.1	acriia3	acriia3_1	0.002150537634408602	PMID: 28041849	False	3	Listeria_monocytogenes_LM07_01145_GCA_001564935.1	None	False	False	130.0	125	0.0	-0.6	True
LM701145_150483	490776..491126	True	CYVN01000007.1	acriia2	acriia2_1	0.0035211267605633804	PMID: 28041849	False	3	Listeria_monocytogenes_LM07_01145_GCA_001564935.1	None	False	False	130.0	116	0.0	-0.5405172413793105	True
LM701145_150484	491131..491580	True	CYVN01000007.1	acriia1	acriia1_1	0.004878048780487805	PMID: 28041849	False	3	Listeria_monocytogenes_LM07_01145_GCA_001564935.1	None	False	False	130.0	149	0.0	-0.33691275167785245	True
DP23_4231	3058637..3059032	True	KN050646.1	acriic2	acriic2_2	0.0026595744680851068	PMID: 27984730	False	1	Ralstonia_pickettii_ATCC_27511_GCA_000743455.1	None	False	False	131.0	131	0.0	-0.5816793893129769	False
L665_02816	25857..26249	True	ASQR02000159.1	acriic2	acriic2_2	0.0026595744680851068	PMID: 27984730	False	1	Ralstonia_solanacearum_SD54_GCA_000430925.2	None	False	False	130.0	130	0.0	-0.526153846153846	False
TN45_31145	24107..24529	True	JYGC02000015.1	acrif3	acrif3_2	0.0024390243902439024	PMID: 23242138	False	3	Pseudomonas_aeruginosa_MRSN_20176_GCA_000937465.2	None	False	False	95.33333333333331	140	0.3333333333333333	-0.4092857142857143	True
TN45_31150	24526..24765	True	JYGC02000015.1	acrif5	acrif5_1	0.00909090909090909	PMID: 23242138	False	3	Pseudomonas_aeruginosa_MRSN_20176_GCA_000937465.2	None	False	False	95.33333333333331	79	0.3333333333333333	-0.16835443037974682	True
LM701014_260001	31..480	True	CYVJ01000019.1	acriia1	acriia1_1	0.004878048780487805	PMID: 28041849	False	1	Listeria_monocytogenes_LM07_01014_GCA_001564875.1	CAS-I-B, CAS-II-A	False	True	149.0	149	0.0	-0.3973154362416109	True
NM3042_1005	634..915	True	APUT01000069.1	acriic2	acriic2_1	0.0008445945945945946	PMID: 27984730	False	4	Neisseria_meningitidis_NM3042_GCA_000386065.2	CAS-II-C	False	True	78.0	93	0.25	-0.5408602150537636	True
JTSM01000141.1_11	9888..10379	True	JTSM01000141.1	acrif3	acrif3_1	0.002232142857142857	PMID: 23242138	False	2	Pseudomonas_aeruginosa_AZPAE14903_GCA_000791145.1	CAS-I-F	False	False	135.0	163	0.0	-0.6208588957055214	False
JTSM01000141.1_12	10398..10721	True	JTSM01000141.1	acrie1	acrie1_1	0.005555555555555557	PMID: 24736222	False	2	Pseudomonas_aeruginosa_AZPAE14903_GCA_000791145.1	CAS-I-F	False	False	135.0	107	0.0	-0.3168224299065421	False
LMOSLCC2482_0686	714492..714941	True	FR720325.1	acriia1	acriia1_1	0.004878048780487805	PMID: 28041849	False	4	Listeria_monocytogenes_7_SLCC2482_GCA_000210795.2	CAS-I-B, CAS-II-A	False	True	149.5	149	0.0	-0.2986577181208054	True
LMOSLCC2482_0687	714947..715318	True	FR720325.1	acriia2	acriia2_1	0.0035211267605633804	PMID: 28041849	False	4	Listeria_monocytogenes_7_SLCC2482_GCA_000210795.2	CAS-I-B, CAS-II-A	False	True	149.5	123	0.0	-0.4373983739837399	True
LMOSLCC2482_0688	715352..715729	True	FR720325.1	acriia3	acriia3_1	0.002150537634408602	PMID: 28041849	False	4	Listeria_monocytogenes_7_SLCC2482_GCA_000210795.2	CAS-I-B, CAS-II-A	False	True	149.5	125	0.0	-0.6103999999999998	True
AO935_21700	35900..36292	True	LLNA01000053.1	acrif3	acrif3_1	0.002232142857142857	PMID: 23242138	False	1	Pseudomonas_aeruginosa_WH_SGI_V_07229_GCA_001449905.1	None	False	False	130.0	130	0.0	-0.7430769230769232	False
CWMJ01000200.1_1	387..650	True	CWMJ01000200.1	acriia4	acriia4_1	0.006289308176100628	PMID: 28041849	False	3	Listeria_monocytogenes_GCA_001497995.1	CAS-I-B, CAS-II-A	False	True	142.0	87	0.0	-0.7045977011494253	True
CWMJ01000200.1_2	654..1103	True	CWMJ01000200.1	acriia1	acriia1_1	0.004878048780487805	PMID: 28041849	False	3	Listeria_monocytogenes_GCA_001497995.1	CAS-I-B, CAS-II-A	False	True	142.0	149	0.0	-0.34697986577181217	True
JTWT01000134.1_1	15..317	True	JTWT01000134.1	acrif4	acrif4_1	0.002808988764044944	PMID: 23242138	False	2	Pseudomonas_aeruginosa_AZPAE14713_GCA_000797085.1	None	True	False	88.5	100	0.5	-0.28300000000000003	False
JTWT01000134.1_2	314..547	True	JTWT01000134.1	acrie3	acrie3_1	0.002652519893899204	PMID: 24736222	False	2	Pseudomonas_aeruginosa_AZPAE14713_GCA_000797085.1	None	False	False	88.5	77	0.5	-0.5844155844155845	False
JWJU01000006.1_138	128665..128937	True	JWJU01000006.1	acrif2	acrif2_1	0.02325581395348837	PMID: 23242138	False	1	Pseudomonas_aeruginosa_KY1_GCA_000813565.1	CAS-I-F	False	True	90.0	90	0.0	-0.5677777777777778	False
LDLJ01000030.1_14	10210..10377	True	LDLJ01000030.1	acrif4	acrif4_1	0.002808988764044944	PMID: 23242138	False	2	Pseudomonas_aeruginosa_Pae_CF67_03m_GCA_001024135.1	CAS-I-F	True	True	64.5	55	1.0	-0.42909090909090897	True
LDLJ01000030.1_15	10509..10706	True	LDLJ01000030.1	acrie3	acrie3_1	0.002652519893899204	PMID: 24736222	False	1	Pseudomonas_aeruginosa_Pae_CF67_03m_GCA_001024135.1	CAS-I-F	False	True	65.0	65	0.0	-0.5953846153846153	False
NM477_1011	845..1126	True	APTV01000077.1	acriic2	acriic2_1	0.0008445945945945946	PMID: 27984730	False	4	Neisseria_meningitidis_NM477_GCA_000386825.2	None	False	False	78.0	93	0.25	-0.5774193548387098	True
JTNI01000006.1_35	27043..27246	True	JTNI01000006.1	acrif7	acrif7_1	0.02127659574468085	PMID: 27573108	False	1	Pseudomonas_aeruginosa_AZPAE15038_GCA_000790115.1	CAS-I-F	False	False	67.0	67	0.0	-0.2641791044776121	False
JTTI01000010.1_249	254695..255018	True	JTTI01000010.1	acrie1	acrie1_1	0.005555555555555557	PMID: 24736222	False	2	Pseudomonas_aeruginosa_AZPAE14880_GCA_000790545.1	None	False	True	121.0	107	0.0	-0.3168224299065419	False
JTTI01000010.1_250	255037..255444	True	JTTI01000010.1	acrif3	acrif3_1	0.002232142857142857	PMID: 23242138	False	2	Pseudomonas_aeruginosa_AZPAE14880_GCA_000790545.1	None	False	True	121.0	135	0.0	-0.7822222222222224	False
AO889_07020	20103..20375	True	LLLG01000006.1	acrif2	acrif2_1	0.02325581395348837	PMID: 23242138	False	1	Pseudomonas_aeruginosa_WH_SGI_V_07073_GCA_001449255.1	CAS-I-C	False	False	90.0	90	0.0	-0.5677777777777778	False
M732_09355	65..349	True	ATQK01000312.1	acriic2	acriic2_1	0.0008445945945945946	PMID: 27984730	False	2	Neisseria_gonorrhoeae_ATL_2011_05_08_GCA_001026305.1	CAS-I-C	False	True	90.5	94	0.0	-0.4606382978723405	False
Q001_02672	352583..352906	True	KI519288.1	acrie1	acrie1_1	0.005555555555555557	PMID: 24736222	False	1	Pseudomonas_aeruginosa_CF127_GCA_000481945.1	None	False	False	107.0	107	0.0	-0.3168224299065419	False
KQ236223.1_13	12840..13175	True	KQ236223.1	acriic2	acriic2_1	0.0008445945945945946	PMID: 27984730	False	7	Neisseria_meningitidis_440902_GCA_001183125.1	CAS-II-C	False	True	146.42857142857142	111	0.5714285714285714	-0.7693693693693695	True
LA24_07030	1262596..1262877	True	CP009419.1	acriic2	acriic2_1	0.0008445945945945946	PMID: 27984730	False	4	Neisseria_meningitidis_M7124_GCA_000800275.1	None	False	True	110.25	93	0.25	-0.5365591397849463	True
APB65_21620	251420..251743	True	LLVG01000092.1	acrie1	acrie1_1	0.005555555555555557	PMID: 24736222	False	2	Pseudomonas_aeruginosa_WH_SGI_V_07318_GCA_001454755.1	CAS-I-E	False	True	118.5	107	0.0	-0.3168224299065421	False
APB65_21625	251762..252154	True	LLVG01000092.1	acrif3	acrif3_1	0.002232142857142857	PMID: 23242138	False	2	Pseudomonas_aeruginosa_WH_SGI_V_07318_GCA_001454755.1	CAS-I-E	False	True	118.5	130	0.0	-0.7253846153846154	False
JTPZ01000037.1_61	45587..45823	True	JTPZ01000037.1	acrif1	acrif1_1	0.016393442622950817	PMID: 23242138	False	2	Pseudomonas_aeruginosa_AZPAE14969_GCA_000791945.1	None	False	True	76.0	78	0.5	-0.5346153846153846	True
SORDD30_00176	176667..177218	True	KQ970370.1	acriia6	acriia6_1	0.015873015873015872	PMID: N/A	False	1	Streptococcus_oralis_DD30_GCA_001579095.1	None	True	False	183.0	183	1.0	-0.6295081967213114	False
NM2866_1060	863..1144	True	AVNW01000061.1	acriic2	acriic2_1	0.0008445945945945946	PMID: 27984730	False	4	Neisseria_meningitidis_NM2866_GCA_000448245.1	None	False	True	105.0	93	0.25	-0.5333333333333333	True
AARK02000034.1_10	10938..11387	True	AARK02000034.1	acriia1	acriia1_1	0.004878048780487805	PMID: 28041849	False	5	Listeria_monocytogenes_FSL_J1_175_GCA_000168415.1	CAS-II-A, CAS-II-C	False	False	145.8	149	0.2	-0.3208053691275168	True
AARK02000034.1_11	11389..11778	True	AARK02000034.1	acriia2	acriia2_2	0.125	PMID: 28041849	False	5	Listeria_monocytogenes_FSL_J1_175_GCA_000168415.1	CAS-II-A, CAS-II-C	False	False	145.8	129	0.2	-0.6496124031007753	True
YP_009042812.1	1172..1616	True	NC_024359.1	acriia4	acriia4_1	0.006289308176100628	PMID: 28041849	False	2	Listeria_phage_LP-048	None	False	False	110.0	147	0.5	-0.4625850340136055	False
HR89_08470	481540..481917	True	JOXR01000013.1	acriia3	acriia3_1	0.002150537634408602	PMID: 28041849	False	3	Listeria_monocytogenes_FSL_R8_5797_GCA_000727065.1	None	False	False	130.0	125	0.0	-0.6903999999999999	True
HR89_08475	481949..482299	True	JOXR01000013.1	acriia2	acriia2_1	0.0035211267605633804	PMID: 28041849	False	3	Listeria_monocytogenes_FSL_R8_5797_GCA_000727065.1	None	False	False	130.0	116	0.0	-0.5629310344827586	True
HR89_08480	482304..482753	True	JOXR01000013.1	acriia1	acriia1_1	0.004878048780487805	PMID: 28041849	False	3	Listeria_monocytogenes_FSL_R8_5797_GCA_000727065.1	None	False	False	130.0	149	0.0	-0.3496644295302014	True
KQ236340.1_26	18561..18896	True	KQ236340.1	acriic2	acriic2_1	0.0008445945945945946	PMID: 27984730	False	7	Neisseria_meningitidis_34173_GCA_001183215.1	CAS-II-C	False	False	146.42857142857142	111	0.5714285714285714	-0.7693693693693695	True
JTQC01000007.1_212	209036..209359	True	JTQC01000007.1	acrie1	acrie1_1	0.005555555555555557	PMID: 24736222	False	2	Pseudomonas_aeruginosa_AZPAE14965_GCA_000791905.1	CAS-I-E	False	True	121.0	107	0.0	-0.3168224299065419	False
JTQC01000007.1_213	209378..209785	True	JTQC01000007.1	acrif3	acrif3_1	0.002232142857142857	PMID: 23242138	False	2	Pseudomonas_aeruginosa_AZPAE14965_GCA_000791905.1	CAS-I-E	False	True	121.0	135	0.0	-0.7822222222222224	False
AW893_24550	108922..109314	True	LRYK01000055.1	acrif3	acrif3_1	0.002232142857142857	PMID: 23242138	False	1	Pseudomonas_aeruginosa_AU10241_GCA_001554385.1	None	False	False	130.0	130	0.0	-0.7430769230769232	False
NM75689_1020	8318..8599	True	APSM01000058.1	acriic2	acriic2_1	0.0008445945945945946	PMID: 27984730	False	4	Neisseria_meningitidis_75689_GCA_000386225.2	CAS-II-C	False	True	77.25	93	0.25	-0.5408602150537636	False
LCST01000069.1_34	18858..19055	True	LCST01000069.1	acrie3	acrie3_1	0.002652519893899204	PMID: 24736222	False	1	Pseudomonas_aeruginosa_Pae_CF67_01j_GCA_001007385.1	CAS-I-F	False	True	65.0	65	0.0	-0.5953846153846153	False
LCST01000069.1_35	19187..19354	True	LCST01000069.1	acrif4	acrif4_1	0.002808988764044944	PMID: 23242138	False	2	Pseudomonas_aeruginosa_Pae_CF67_01j_GCA_001007385.1	CAS-I-F	True	True	64.5	55	1.0	-0.42909090909090897	True
NM2001001_0985	835..1116	True	APUB01000048.1	acriic2	acriic2_1	0.0008445945945945946	PMID: 27984730	False	4	Neisseria_meningitidis_2001001_GCA_000386945.2	CAS-II-C	False	True	83.25	93	0.25	-0.5365591397849463	True
PAERUG_P64_East_of_England_6_01_14_00697	70546..70836	True	CWFQ01000033.1	acrif2	acrif2_1	0.02325581395348837	PMID: 23242138	False	3	Pseudomonas_aeruginosa_P64_East_of_England_6_01_14_GCA_001181945.1	None	False	False	74.0	96	0.3333333333333333	-0.5854166666666668	True
PAERUG_P64_East_of_England_6_01_14_00698	70842..71000	True	CWFQ01000033.1	acrie4	acrie4_1	0.011111111111111113	PMID: 24736222	False	3	Pseudomonas_aeruginosa_P64_East_of_England_6_01_14_GCA_001181945.1	None	False	False	74.0	52	0.3333333333333333	-0.6961538461538461	True
QP84_00200	33623..33904	True	JTJE01000001.1	acriic2	acriic2_1	0.0008445945945945946	PMID: 27984730	False	4	Neisseria_meningitidis_L91543_GCA_000787195.1	None	False	False	110.25	93	0.25	-0.5365591397849463	True
AWJ02_14550	5136..5396	True	LSPO01000030.1	acriia4	acriia4_1	0.006289308176100628	PMID: 28041849	False	2	Listeria_monocytogenes_CFSAN026612_GCA_001578025.1	CAS-II-A	False	False	81.5	86	0.0	-0.8604651162790696	False
Q050_02791	305833..306255	True	KI914477.1	acrif3	acrif3_2	0.0024390243902439024	PMID: 23242138	False	2	Pseudomonas_aeruginosa_BWHPSA045_GCA_000520295.1	CAS-I-E	False	True	107.0	140	0.5	-0.3928571428571429	False
AA109_14935	1..362	True	LDIQ01000013.1	acriia1	acriia1_1	0.004878048780487805	PMID: 28041849	False	2	Listeria_monocytogenes_FDLB_F15M01058_4a2_GCA_001012875.1	None	False	True	154.5	119	0.0	-0.2470588235294118	True
M775_08835	16433..16717	True	ATQZ01000011.1	acriic2	acriic2_1	0.0008445945945945946	PMID: 27984730	False	2	Neisseria_gonorrhoeae_MU_NG6_GCA_001026415.1	None	False	False	90.5	94	0.0	-0.4606382978723405	False
JTOT01000014.1_88	82033..82230	True	JTOT01000014.1	acrie3	acrie3_1	0.002652519893899204	PMID: 24736222	False	1	Pseudomonas_aeruginosa_AZPAE15001_GCA_000792675.1	CAS-I-E	False	True	65.0	65	0.0	-0.5661538461538462	False
JTOT01000014.1_89	82362..82529	True	JTOT01000014.1	acrif4	acrif4_1	0.002808988764044944	PMID: 23242138	False	2	Pseudomonas_aeruginosa_AZPAE15001_GCA_000792675.1	CAS-I-E	True	True	64.5	55	1.0	-0.42909090909090897	False
M681_06260	52..336	True	ATPK01000026.1	acriic2	acriic2_1	0.0008445945945945946	PMID: 27984730	False	2	Neisseria_gonorrhoeae_SK12684_GCA_001026535.1	None	False	False	90.5	94	0.0	-0.4606382978723405	False
NM3222_0978	719..1000	True	APUU01000060.1	acriic2	acriic2_1	0.0008445945945945946	PMID: 27984730	False	4	Neisseria_meningitidis_NM3222_GCA_000386585.2	CAS-II-C	False	True	78.0	93	0.25	-0.5408602150537636	True
JVJX01000262.1_26	12594..12791	True	JVJX01000262.1	acrie3	acrie3_1	0.002652519893899204	PMID: 24736222	False	1	Pseudomonas_aeruginosa_367_PAER_GCA_001063225.1	CAS-I-E	False	True	65.0	65	0.0	-0.5953846153846153	False
JVJX01000262.1_27	12923..13090	True	JVJX01000262.1	acrif4	acrif4_1	0.002808988764044944	PMID: 23242138	False	2	Pseudomonas_aeruginosa_367_PAER_GCA_001063225.1	CAS-I-E	True	True	64.5	55	1.0	-0.42909090909090897	True
LEIM01000039.1_14	10210..10377	True	LEIM01000039.1	acrif4	acrif4_1	0.002808988764044944	PMID: 23242138	False	2	Pseudomonas_aeruginosa_Pae_CF67_10n_GCA_001035945.1	CAS-I-F	True	True	64.5	55	1.0	-0.42909090909090897	True
LEIM01000039.1_15	10509..10706	True	LEIM01000039.1	acrie3	acrie3_1	0.002652519893899204	PMID: 24736222	False	1	Pseudomonas_aeruginosa_Pae_CF67_10n_GCA_001035945.1	CAS-I-F	False	True	65.0	65	0.0	-0.5953846153846153	False
CWMM01000268.1_1	3..209	True	CWMM01000268.1	acriia2	acriia2_1	0.0035211267605633804	PMID: 28041849	False	2	Listeria_monocytogenes_GCA_001492715.1	CAS-I-B, CAS-II-A	False	True	102.5	69	0.0	-0.4855072463768116	False
CWMM01000268.1_2	243..653	True	CWMM01000268.1	acriia3	acriia3_1	0.002150537634408602	PMID: 28041849	False	2	Listeria_monocytogenes_GCA_001492715.1	CAS-I-B, CAS-II-A	False	True	102.5	136	0.0	-0.6882352941176471	False
M725_06675	22..306	True	ATQG01000324.1	acriic2	acriic2_1	0.0008445945945945946	PMID: 27984730	False	2	Neisseria_gonorrhoeae_ATL_2011_01_08_GCA_001025955.1	None	False	False	90.5	94	0.0	-0.4606382978723405	False
APA97_28940	1976..2368	True	LLSQ01000094.1	acrif3	acrif3_1	0.002232142857142857	PMID: 23242138	False	1	Pseudomonas_aeruginosa_WH_SGI_V_07696_GCA_001453705.1	None	False	False	130.0	130	0.0	-0.7430769230769232	False
JTXY01000037.1_230	234903..235139	True	JTXY01000037.1	acrif1	acrif1_1	0.016393442622950817	PMID: 23242138	False	2	Pseudomonas_aeruginosa_AZPAE14535_GCA_000796475.1	None	False	False	76.0	78	0.5	-0.5346153846153846	False
Q012_01193	1309534..1309857	True	KI519207.1	acrie1	acrie1_1	0.005555555555555557	PMID: 24736222	False	1	Pseudomonas_aeruginosa_S35004_GCA_000481725.1	None	False	False	107.0	107	0.0	-0.3168224299065419	False
JMDC01000038.1_25	18255..18590	True	JMDC01000038.1	acriic2	acriic2_1	0.0008445945945945946	PMID: 27984730	False	7	Neisseria_meningitidis_421007_GCA_001183295.1	CAS-II-C	False	True	146.42857142857142	111	0.5714285714285714	-0.7693693693693695	True
LCSY01000063.1_14	10210..10377	True	LCSY01000063.1	acrif4	acrif4_1	0.002808988764044944	PMID: 23242138	False	2	Pseudomonas_aeruginosa_Pae_CF67_01o_GCA_001007475.1	CAS-I-F	True	True	64.5	55	1.0	-0.42909090909090897	True
LCSY01000063.1_15	10509..10706	True	LCSY01000063.1	acrie3	acrie3_1	0.002652519893899204	PMID: 24736222	False	1	Pseudomonas_aeruginosa_Pae_CF67_01o_GCA_001007475.1	CAS-I-F	False	True	65.0	65	0.0	-0.5953846153846153	False
KB902853.1_252	280635..281015	True	KB902853.1	acriic2	acriic2_2	0.0026595744680851068	PMID: 27984730	False	2	Cupriavidus_UYPR2_512_UYPR2_512_GCA_000379565.1	None	False	False	91.5	126	0.5	-0.5285714285714286	False
M774_03050	16455..16739	True	ATQY01000201.1	acriic2	acriic2_1	0.0008445945945945946	PMID: 27984730	False	2	Neisseria_gonorrhoeae_MU_NG5_GCA_001026065.1	None	False	False	90.5	94	0.0	-0.4606382978723405	False
JTXE01000021.1_48	35845..36261	True	JTXE01000021.1	acrif3	acrif3_2	0.0024390243902439024	PMID: 23242138	False	3	Pseudomonas_aeruginosa_AZPAE14701_GCA_000794745.1	None	False	True	96.66666666666669	138	0.3333333333333333	-0.3246376811594203	True
JTXE01000021.1_49	36258..36497	True	JTXE01000021.1	acrif5	acrif5_1	0.00909090909090909	PMID: 23242138	False	3	Pseudomonas_aeruginosa_AZPAE14701_GCA_000794745.1	None	False	True	96.66666666666669	79	0.3333333333333333	-0.10632911392405073	True
M703_06300	6074..6358	True	ATPV01000036.1	acriic2	acriic2_1	0.0008445945945945946	PMID: 27984730	False	2	Neisseria_gonorrhoeae_SK29344_GCA_001026175.1	None	False	False	90.5	94	0.0	-0.4606382978723405	False
NM69096_0935	20427..20708	True	ANSB01000016.1	acriic2	acriic2_1	0.0008445945945945946	PMID: 27984730	False	4	Neisseria_meningitidis_69096_GCA_000327745.2	CAS-II-C	False	True	78.0	93	0.25	-0.5408602150537636	True
Q024_03725	14525..14848	True	KI519088.1	acrie1	acrie1_1	0.005555555555555557	PMID: 24736222	False	1	Pseudomonas_aeruginosa_BWHPSA011_GCA_000481485.1	None	False	False	107.0	107	0.0	-0.3168224299065419	False
CCVT01000009.1_123	114293..114532	True	CCVT01000009.1	acrif5	acrif5_1	0.00909090909090909	PMID: 23242138	False	17	Pseudomonas_aeruginosa_Liverpool_Epidemic_GCA_000824445.1	None	False	True	185.64705882352942	79	0.5294117647058824	-0.2544303797468355	False
CCVT01000009.1_124	114529..114948	True	CCVT01000009.1	acrif3	acrif3_2	0.0024390243902439024	PMID: 23242138	False	17	Pseudomonas_aeruginosa_Liverpool_Epidemic_GCA_000824445.1	None	False	True	185.64705882352942	139	0.5294117647058824	-0.3575539568345324	False
CCVT01000009.1_125	114945..115169	True	CCVT01000009.1	acrie4	acrie4_1	0.011111111111111113	PMID: 24736222	False	17	Pseudomonas_aeruginosa_Liverpool_Epidemic_GCA_000824445.1	None	False	True	185.64705882352942	74	0.5294117647058824	-0.7621621621621621	False
JTRP01000019.1_38	26458..26694	True	JTRP01000019.1	acrif1	acrif1_1	0.016393442622950817	PMID: 23242138	False	3	Pseudomonas_aeruginosa_AZPAE14926_GCA_000791275.1	CAS-I-F	False	True	65.0	78	0.3333333333333333	-0.6064102564102565	False
NM2008223_0937	765..1046	True	APUO01000046.1	acriic2	acriic2_1	0.0008445945945945946	PMID: 27984730	False	4	Neisseria_meningitidis_2008223_GCA_000387125.2	CAS-II-C	False	True	77.25	93	0.25	-0.5365591397849463	False
JUAE01000076.1_7	6130..6327	True	JUAE01000076.1	acrie3	acrie3_1	0.002652519893899204	PMID: 24736222	False	1	Pseudomonas_aeruginosa_AZPAE12410_GCA_000797045.1	CAS-I-F	False	True	65.0	65	0.0	-0.5661538461538462	False
JUAE01000076.1_8	6459..6626	True	JUAE01000076.1	acrif4	acrif4_1	0.002808988764044944	PMID: 23242138	False	2	Pseudomonas_aeruginosa_AZPAE12410_GCA_000797045.1	CAS-I-F	True	True	64.5	55	1.0	-0.42909090909090897	True
AW883_23870	136198..136590	True	LRSG01000007.1	acrif3	acrif3_1	0.002232142857142857	PMID: 23242138	False	2	Pseudomonas_aeruginosa_AU7511_GCA_001545255.1	CAS-I-E, CAS-I-F	False	False	118.5	130	0.0	-0.7253846153846154	False
AW883_23875	136609..136932	True	LRSG01000007.1	acrie1	acrie1_1	0.005555555555555557	PMID: 24736222	False	2	Pseudomonas_aeruginosa_AU7511_GCA_001545255.1	CAS-I-E, CAS-I-F	False	False	118.5	107	0.0	-0.3168224299065421	False
JTVU01000027.1_134	142854..143177	True	JTVU01000027.1	acrie1	acrie1_1	0.005555555555555557	PMID: 24736222	False	2	Pseudomonas_aeruginosa_AZPAE14814_GCA_000795105.1	CAS-I-E	False	True	121.0	107	0.0	-0.3168224299065419	False
JTVU01000027.1_135	143196..143603	True	JTVU01000027.1	acrif3	acrif3_1	0.002232142857142857	PMID: 23242138	False	2	Pseudomonas_aeruginosa_AZPAE14814_GCA_000795105.1	CAS-I-E	False	True	121.0	135	0.0	-0.7822222222222224	False
NM151_1047	528..809	True	AVNP01000058.1	acriic2	acriic2_1	0.0008445945945945946	PMID: 27984730	False	2	Neisseria_meningitidis_NM151_GCA_000448105.1	None	False	False	81.5	93	0.0	-0.5365591397849463	True
LEHF01000044.1_14	10210..10377	True	LEHF01000044.1	acrif4	acrif4_1	0.002808988764044944	PMID: 23242138	False	2	Pseudomonas_aeruginosa_Pae_CF67_09a_GCA_001035285.1	CAS-I-F	True	True	64.5	55	1.0	-0.42909090909090897	True
LEHF01000044.1_15	10509..10706	True	LEHF01000044.1	acrie3	acrie3_1	0.002652519893899204	PMID: 24736222	False	1	Pseudomonas_aeruginosa_Pae_CF67_09a_GCA_001035285.1	CAS-I-F	False	True	65.0	65	0.0	-0.5953846153846153	False
EH30_04750	221745..222161	True	JMIV01000002.1	acrif10	acrif10_1	0.5	PMID: 27573108	False	1	Erythrobacter_JL475_JL475_GCA_000714765.1	None	False	False	138.0	138	0.0	-0.2963768115942029	False
NM2005079_0948	518..799	True	APUG01000060.1	acriic2	acriic2_1	0.0008445945945945946	PMID: 27984730	False	4	Neisseria_meningitidis_2005079_GCA_000387045.2	None	False	False	83.25	93	0.25	-0.5365591397849463	True
APA74_14690	6691..7083	True	LLRT01000101.1	acrif3	acrif3_1	0.002232142857142857	PMID: 23242138	False	1	Pseudomonas_aeruginosa_WH_SGI_V_07648_GCA_001453495.1	None	False	False	130.0	130	0.0	-0.7430769230769232	False
AO953_21235	21671..22090	True	LLNS01000033.1	acrif3	acrif3_2	0.0024390243902439024	PMID: 23242138	False	2	Pseudomonas_aeruginosa_WH_SGI_V_07368_GCA_001450115.1	CAS-IV-A	False	False	119.5	139	0.0	-0.2964028776978417	False
LEFC01000069.1_34	18905..19102	True	LEFC01000069.1	acrie3	acrie3_1	0.002652519893899204	PMID: 24736222	False	1	Pseudomonas_aeruginosa_Pae_CF67_06e_GCA_001036965.1	CAS-I-F	False	True	65.0	65	0.0	-0.5953846153846153	False
LEFC01000069.1_35	19234..19401	True	LEFC01000069.1	acrif4	acrif4_1	0.002808988764044944	PMID: 23242138	False	2	Pseudomonas_aeruginosa_Pae_CF67_06e_GCA_001036965.1	CAS-I-F	True	True	64.5	55	1.0	-0.42909090909090897	True
SCC1398_0204115	12152..12379	True	AEJP02000016.1	acrif9	acrif9_1	0.01515151515151515	PMID: 27573108	False	7	Aggregatibacter_actinomycetemcomitans_b_SCC1398_GCA_000226815.3	None	False	False	121.14285714285714	75	0.42857142857142855	-0.5853333333333334	False
AJ66_06162	7147..7470	True	KK212595.1	acrie1	acrie1_1	0.005555555555555557	PMID: 24736222	False	1	Pseudomonas_aeruginosa_3579_GCA_000629205.1	CAS-I-C	False	False	107.0	107	0.0	-0.3168224299065419	False
LDLL01000021.1_61	53522..53719	True	LDLL01000021.1	acrie3	acrie3_1	0.002652519893899204	PMID: 24736222	False	1	Pseudomonas_aeruginosa_Pae_CF67_03o_GCA_001024145.1	CAS-I-F	False	True	65.0	65	0.0	-0.5953846153846153	False
LDLL01000021.1_62	53851..54018	True	LDLL01000021.1	acrif4	acrif4_1	0.002808988764044944	PMID: 23242138	False	2	Pseudomonas_aeruginosa_Pae_CF67_03o_GCA_001024145.1	CAS-I-F	True	True	64.5	55	1.0	-0.42909090909090897	True
PAERUG_P62_London_9_VIM_2_01_14_05737	14720..15022	True	CWEO01000271.1	acrif4	acrif4_1	0.002808988764044944	PMID: 23242138	False	3	Pseudomonas_aeruginosa_P62_London_9_VIM_2_01_14_GCA_001181965.1	None	True	False	82.66666666666667	100	0.6666666666666666	-0.28300000000000003	False
PAERUG_P62_London_9_VIM_2_01_14_05738	15019..15216	True	CWEO01000271.1	acrie3	acrie3_1	0.002652519893899204	PMID: 24736222	False	3	Pseudomonas_aeruginosa_P62_London_9_VIM_2_01_14_GCA_001181965.1	None	False	False	82.66666666666667	65	0.6666666666666666	-0.5661538461538462	False
M719_03205	50..334	True	ATPZ01000434.1	acriic2	acriic2_1	0.0008445945945945946	PMID: 27984730	False	2	Neisseria_gonorrhoeae_SK36809_GCA_001026225.1	None	False	False	90.5	94	0.0	-0.4606382978723405	False
NM98002_1044	734..1015	True	APUM01000055.1	acriic2	acriic2_1	0.0008445945945945946	PMID: 27984730	False	4	Neisseria_meningitidis_98002_GCA_000413235.2	CAS-II-C	False	True	77.25	93	0.25	-0.5365591397849463	False
Q020_03835	486329..486535	True	KI519140.1	acrie3	acrie3_1	0.002652519893899204	PMID: 24736222	False	2	Pseudomonas_aeruginosa_BWHPSA007_GCA_000481565.1	None	False	False	70.5	68	0.5	-0.5911764705882352	True
M675_01015	6045..6329	True	ATPF01000101.1	acriic2	acriic2_1	0.0008445945945945946	PMID: 27984730	False	2	Neisseria_gonorrhoeae_SK1902_GCA_001026145.1	None	False	False	90.5	94	0.0	-0.4606382978723405	False
JTQD01000022.1_43	35642..36049	True	JTQD01000022.1	acrif3	acrif3_1	0.002232142857142857	PMID: 23242138	False	2	Pseudomonas_aeruginosa_AZPAE14964_GCA_000791835.1	CAS-I-E	False	True	121.0	135	0.0	-0.7822222222222224	False
JTQD01000022.1_44	36068..36391	True	JTQD01000022.1	acrie1	acrie1_1	0.005555555555555557	PMID: 24736222	False	2	Pseudomonas_aeruginosa_AZPAE14964_GCA_000791835.1	CAS-I-E	False	True	121.0	107	0.0	-0.3168224299065419	False
NGJG_01214	394762..395027	True	EQ973002.1	acriic2	acriic2_1	0.0008445945945945946	PMID: 27984730	False	4	Neisseria_gonorrhoeae_PID332_GCA_000156935.1	None	False	False	153.25	88	0.5	-0.5193181818181819	False
M716_01495	48..332	True	ATPX01000257.1	acriic2	acriic2_1	0.0008445945945945946	PMID: 27984730	False	2	Neisseria_gonorrhoeae_SK32402_GCA_001025545.1	None	False	False	90.5	94	0.0	-0.4606382978723405	False
YP_009272954.1	1584..1875	True	NC_030884.1	acrid1	acrid1_4	0.07142857142857142	PMID: N/A	False	1	Sulfolobus_islandicus_rudivirus_3	None	False	False	96.0	96	0.0	-0.609375	False
YP_009272959.1	3948..4266	True	NC_030884.1	acrid1	acrid1_2	0.047619047619047616	PMID: N/A	False	1	Sulfolobus_islandicus_rudivirus_3	None	False	False	105.0	105	0.0	-0.6838095238095236	False
YP_009272988.1	27586..27859	True	NC_030884.1	acrid1	acrid1_1	0.047619047619047616	PMID: N/A	False	3	Sulfolobus_islandicus_rudivirus_3	None	False	False	91.66666666666669	90	0.0	-0.4966666666666667	False
YP_009272989.1	27871..28159	True	NC_030884.1	acrid1	acrid1_3	0.047619047619047616	PMID: N/A	False	3	Sulfolobus_islandicus_rudivirus_3	None	False	False	91.66666666666669	95	0.0	-0.3421052631578949	False
YP_009272990.1	28198..28471	True	NC_030884.1	acrid1	acrid1_7	0.14285714285714285	PMID: N/A	False	3	Sulfolobus_islandicus_rudivirus_3	None	False	False	91.66666666666669	90	0.0	-0.4266666666666668	False
YP_009272996.1	31120..31411	True	NC_030884.1	acrid1	acrid1_5	0.07142857142857142	PMID: N/A	False	1	Sulfolobus_islandicus_rudivirus_3	None	False	False	96.0	96	0.0	-0.5260416666666665	False
JQLI01000008.1_3251	3426625..3427005	True	JQLI01000008.1	acriic2	acriic2_2	0.0026595744680851068	PMID: 27984730	False	4	Cupriavidus_necator_A5_1_GCA_000744095.1	None	False	False	330.75	126	0.75	-0.5261904761904761	False
JTUF01000036.1_18	14243..14650	True	JTUF01000036.1	acrif3	acrif3_1	0.002232142857142857	PMID: 23242138	False	2	Pseudomonas_aeruginosa_AZPAE14857_GCA_000789995.1	CAS-I-F	False	True	121.0	135	0.0	-0.7896296296296298	False
JTUF01000036.1_19	14669..14992	True	JTUF01000036.1	acrie1	acrie1_1	0.005555555555555557	PMID: 24736222	False	2	Pseudomonas_aeruginosa_AZPAE14857_GCA_000789995.1	CAS-I-F	False	True	121.0	107	0.0	-0.3168224299065419	False
AWYR01002060.1_29	16501..16725	True	AWYR01002060.1	acrie4	acrie4_1	0.011111111111111113	PMID: 24736222	False	17	Pseudomonas_aeruginosa_JD310_GCA_000505925.1	None	False	False	185.64705882352942	74	0.5294117647058824	-0.7621621621621621	False
AWYR01002060.1_30	16722..17141	True	AWYR01002060.1	acrif3	acrif3_2	0.0024390243902439024	PMID: 23242138	False	17	Pseudomonas_aeruginosa_JD310_GCA_000505925.1	None	False	False	185.64705882352942	139	0.5294117647058824	-0.3575539568345324	False
AWYR01002060.1_31	17138..17377	True	AWYR01002060.1	acrif5	acrif5_1	0.00909090909090909	PMID: 23242138	False	17	Pseudomonas_aeruginosa_JD310_GCA_000505925.1	None	False	False	185.64705882352942	79	0.5294117647058824	-0.2544303797468355	False
LMIV_p055	48558..48818	True	CM001470.1	acriia4	acriia4_1	0.006289308176100628	PMID: 28041849	False	2	Listeria_monocytogenes_FSL_J1_208_GCA_000250715.1	CAS-II-A	False	False	118.0	86	0.0	-0.8279069767441859	False
JWDL01000265.1_2	301..468	True	JWDL01000265.1	acrif4	acrif4_1	0.002808988764044944	PMID: 23242138	False	2	Pseudomonas_aeruginosa_1086_PAER_GCA_001061895.1	None	True	True	64.5	55	1.0	-0.42909090909090897	False
JWDL01000265.1_3	600..797	True	JWDL01000265.1	acrie3	acrie3_1	0.002652519893899204	PMID: 24736222	False	1	Pseudomonas_aeruginosa_1086_PAER_GCA_001061895.1	None	False	True	65.0	65	0.0	-0.5661538461538462	False
NM4119_0952	16860..17141	True	ANRU01000019.1	acriic2	acriic2_1	0.0008445945945945946	PMID: 27984730	False	4	Neisseria_meningitidis_4119_GCA_000327825.2	None	False	True	78.0	93	0.25	-0.5774193548387098	True
KR99_11665	5170..5562	True	JQSI01000049.1	acriic2	acriic2_2	0.0026595744680851068	PMID: 27984730	False	1	Ralstonia_solanacearum_POPS2_GCA_000750585.1	None	False	False	130.0	130	0.0	-0.5246153846153845	False
JTQL01000112.1_3	742..978	True	JTQL01000112.1	acrif1	acrif1_1	0.016393442622950817	PMID: 23242138	False	2	Pseudomonas_aeruginosa_AZPAE14956_GCA_000791685.1	None	False	False	76.0	78	0.5	-0.5346153846153846	False
JTSW01000022.1_38	30259..30582	True	JTSW01000022.1	acrie1	acrie1_1	0.005555555555555557	PMID: 24736222	False	2	Pseudomonas_aeruginosa_AZPAE14892_GCA_000790885.1	None	False	False	135.0	107	0.0	-0.3168224299065421	False
JTSW01000022.1_39	30601..31092	True	JTSW01000022.1	acrif3	acrif3_1	0.002232142857142857	PMID: 23242138	False	2	Pseudomonas_aeruginosa_AZPAE14892_GCA_000790885.1	None	False	False	135.0	163	0.0	-0.6208588957055214	False
LNSL01000006.1_130	109238..109720	True	LNSL01000006.1	acriia4	acriia4_1	0.006289308176100628	PMID: 28041849	False	3	Listeria_monocytogenes_PNUSAL001157_GCA_001557625.1	None	False	False	96.33333333333331	160	0.0	-0.6968749999999999	True
CCPN01000011.1_123	114381..114620	True	CCPN01000011.1	acrif5	acrif5_1	0.00909090909090909	PMID: 23242138	False	17	Pseudomonas_aeruginosa_Liverpool_Epidemic_GCA_000823925.1	None	False	True	185.64705882352942	79	0.5294117647058824	-0.2544303797468355	False
CCPN01000011.1_124	114617..115036	True	CCPN01000011.1	acrif3	acrif3_2	0.0024390243902439024	PMID: 23242138	False	17	Pseudomonas_aeruginosa_Liverpool_Epidemic_GCA_000823925.1	None	False	True	185.64705882352942	139	0.5294117647058824	-0.3575539568345324	False
CCPN01000011.1_125	115033..115257	True	CCPN01000011.1	acrie4	acrie4_1	0.011111111111111113	PMID: 24736222	False	17	Pseudomonas_aeruginosa_Liverpool_Epidemic_GCA_000823925.1	None	False	True	185.64705882352942	74	0.5294117647058824	-0.7621621621621621	False
JTTT01000003.1_262	269120..269542	True	JTTT01000003.1	acrif3	acrif3_2	0.0024390243902439024	PMID: 23242138	False	2	Pseudomonas_aeruginosa_AZPAE14869_GCA_000790265.1	CAS-I-E	False	True	107.0	140	0.5	-0.3928571428571429	False
NT06LI_1857	1661005..1661316	True	CM001049.1	acriia2	acriia2_1	0.0035211267605633804	PMID: 28041849	False	4	Listeria_innocua_FSL_J1_023_GCA_000183905.1	None	False	False	95.75	103	0.0	-0.5776699029126213	False
LEGA01000028.1_61	53699..53896	True	LEGA01000028.1	acrie3	acrie3_1	0.002652519893899204	PMID: 24736222	False	1	Pseudomonas_aeruginosa_Pae_CF67_07j_GCA_001037235.1	CAS-I-F	False	True	65.0	65	0.0	-0.5953846153846153	False
LEGA01000028.1_62	54028..54195	True	LEGA01000028.1	acrif4	acrif4_1	0.002808988764044944	PMID: 23242138	False	2	Pseudomonas_aeruginosa_Pae_CF67_07j_GCA_001037235.1	CAS-I-F	True	True	64.5	55	1.0	-0.42909090909090897	True
JTSN01000075.1_2	421..657	True	JTSN01000075.1	acrif1	acrif1_1	0.016393442622950817	PMID: 23242138	False	2	Pseudomonas_aeruginosa_AZPAE14902_GCA_000791125.1	None	False	False	76.0	78	0.5	-0.5346153846153846	True
X847_2425	24833..25129	True	KK074075.1	acriia1	acriia1_1	0.004878048780487805	PMID: 28041849	False	1	Listeria_monocytogenes_Lm_1889_GCA_000585835.1	None	False	False	98.0	98	0.0	-0.15816326530612246	True
JTOX01000015.1_117	107723..108145	True	JTOX01000015.1	acrif3	acrif3_2	0.0024390243902439024	PMID: 23242138	False	2	Pseudomonas_aeruginosa_AZPAE14997_GCA_000792605.1	CAS-I-E	False	True	107.0	140	0.5	-0.3928571428571429	False
AN449_30310	1048..1440	True	LJZA01000293.1	acrif3	acrif3_1	0.002232142857142857	PMID: 23242138	False	1	Pseudomonas_aeruginosa_ATCC_33354_GCA_001444745.1	CAS-I-F	False	True	130.0	130	0.0	-0.7430769230769232	False
APA29_26195	143564..143956	True	LLQB01000056.1	acrif3	acrif3_1	0.002232142857142857	PMID: 23242138	False	1	Pseudomonas_aeruginosa_WH_SGI_V_07495_GCA_001451755.1	CAS-I-E	False	True	130.0	130	0.0	-0.7430769230769232	False
JTNJ01000031.1_134	142860..143183	True	JTNJ01000031.1	acrie1	acrie1_1	0.005555555555555557	PMID: 24736222	False	2	Pseudomonas_aeruginosa_AZPAE15037_GCA_000789935.1	CAS-I-E	False	True	121.0	107	0.0	-0.3168224299065419	False
JTNJ01000031.1_135	143202..143609	True	JTNJ01000031.1	acrif3	acrif3_1	0.002232142857142857	PMID: 23242138	False	2	Pseudomonas_aeruginosa_AZPAE15037_GCA_000789935.1	CAS-I-E	False	True	121.0	135	0.0	-0.7822222222222224	False
JUQX01000029.1_102	79993..80379	True	JUQX01000029.1	acriia3	acriia3_1	0.002150537634408602	PMID: 28041849	False	2	Streptococcus_pseudopneumoniae_843_SPSE_GCA_001074565.1	CAS-II-A	False	False	165.5	128	0.5	-0.51171875	False
LEIX01000023.1_61	53522..53719	True	LEIX01000023.1	acrie3	acrie3_1	0.002652519893899204	PMID: 24736222	False	1	Pseudomonas_aeruginosa_Pae_CF67_11e_GCA_001036155.1	CAS-I-F	False	True	65.0	65	0.0	-0.5953846153846153	False
LEIX01000023.1_62	53851..54018	True	LEIX01000023.1	acrif4	acrif4_1	0.002808988764044944	PMID: 23242138	False	2	Pseudomonas_aeruginosa_Pae_CF67_11e_GCA_001036155.1	CAS-I-F	True	True	64.5	55	1.0	-0.42909090909090897	True
APB24_16375	29431..29754	True	LLTR01000019.1	acrie1	acrie1_1	0.005555555555555557	PMID: 24736222	False	2	Pseudomonas_aeruginosa_WH_SGI_V_07258_GCA_001452935.1	None	False	False	118.5	107	0.0	-0.3168224299065421	False
APB24_16380	29773..30165	True	LLTR01000019.1	acrif3	acrif3_1	0.002232142857142857	PMID: 23242138	False	2	Pseudomonas_aeruginosa_WH_SGI_V_07258_GCA_001452935.1	None	False	False	118.5	130	0.0	-0.7253846153846154	False
JTMW01000110.1_2	348..764	True	JTMW01000110.1	acrif3	acrif3_2	0.0024390243902439024	PMID: 23242138	False	3	Pseudomonas_aeruginosa_AZPAE15050_GCA_000791665.1	CAS-I-F	False	True	198.66666666666663	138	0.3333333333333333	-0.4630434782608695	False
LEJL01000069.1_14	10210..10377	True	LEJL01000069.1	acrif4	acrif4_1	0.002808988764044944	PMID: 23242138	False	2	Pseudomonas_aeruginosa_Pae_CF67_11q_GCA_001036425.1	CAS-I-F	True	True	64.5	55	1.0	-0.42909090909090897	True
LEJL01000069.1_15	10509..10706	True	LEJL01000069.1	acrie3	acrie3_1	0.002652519893899204	PMID: 24736222	False	1	Pseudomonas_aeruginosa_Pae_CF67_11q_GCA_001036425.1	CAS-I-F	False	True	65.0	65	0.0	-0.5953846153846153	False
Q051_01397	1540876..1541145	True	KI914466.1	acrie2	acrie2_1	0.029411764705882356	PMID: 24736222	False	1	Pseudomonas_aeruginosa_BWHPSA046_GCA_000520275.1	None	False	False	89.0	89	0.0	-0.3662921348314608	False
SMU99_07670	26189..26611	True	AHTE01000043.1	acriia5	acriia5_1	0.09090909090909093	PMID: N/A	False	2	Streptococcus_mutans_24_GCA_000340155.1	CAS-II-A	False	False	141.5	140	0.0	-1.0171428571428571	False
NM70021_0973	769..1050	True	APSH01000056.1	acriic2	acriic2_1	0.0008445945945945946	PMID: 27984730	False	4	Neisseria_meningitidis_70021_GCA_000386125.2	CAS-II-C	False	True	78.0	93	0.25	-0.5408602150537636	True
APB35_27010	288521..288829	True	LLUC01000060.1	acrif4	acrif4_1	0.002808988764044944	PMID: 23242138	False	1	Pseudomonas_aeruginosa_WH_SGI_V_07276_GCA_001454045.1	None	True	False	102.0	102	1.0	-0.4049019607843138	False
AJJY01000028.1_30	20673..20954	True	AJJY01000028.1	acriic2	acriic2_1	0.0008445945945945946	PMID: 27984730	False	2	Neisseria_meningitidis_DE9938_GCA_000265175.1	None	False	True	86.0	93	0.0	-0.5365591397849463	True
CCPG01000009.1_123	114293..114532	True	CCPG01000009.1	acrif5	acrif5_1	0.00909090909090909	PMID: 23242138	False	17	Pseudomonas_aeruginosa_Liverpool_Epidemic_GCA_000824405.1	None	False	True	185.64705882352942	79	0.5294117647058824	-0.2544303797468355	False
CCPG01000009.1_124	114529..114948	True	CCPG01000009.1	acrif3	acrif3_2	0.0024390243902439024	PMID: 23242138	False	17	Pseudomonas_aeruginosa_Liverpool_Epidemic_GCA_000824405.1	None	False	True	185.64705882352942	139	0.5294117647058824	-0.3575539568345324	False
CCPG01000009.1_125	114945..115169	True	CCPG01000009.1	acrie4	acrie4_1	0.011111111111111113	PMID: 24736222	False	17	Pseudomonas_aeruginosa_Liverpool_Epidemic_GCA_000824405.1	None	False	True	185.64705882352942	74	0.5294117647058824	-0.7621621621621621	False
CUXV01000017.1_8	4267..4674	True	CUXV01000017.1	acrif3	acrif3_1	0.002232142857142857	PMID: 23242138	False	2	Pseudomonas_aeruginosa_GCA_001374055.1	CAS-I-E, CAS-IV-A	False	True	121.0	135	0.0	-0.7822222222222224	False
CUXV01000017.1_9	4693..5016	True	CUXV01000017.1	acrie1	acrie1_1	0.005555555555555557	PMID: 24736222	False	2	Pseudomonas_aeruginosa_GCA_001374055.1	CAS-I-E, CAS-IV-A	False	True	121.0	107	0.0	-0.3168224299065419	False
JTZB01000047.1_15	7332..7571	True	JTZB01000047.1	acrif5	acrif5_1	0.00909090909090909	PMID: 23242138	False	4	Pseudomonas_aeruginosa_AZPAE14352_GCA_000795735.1	None	False	False	92.25	79	0.25	-0.18734177215189865	True
JTZB01000047.1_16	7568..7987	True	JTZB01000047.1	acrif3	acrif3_2	0.0024390243902439024	PMID: 23242138	False	4	Pseudomonas_aeruginosa_AZPAE14352_GCA_000795735.1	None	False	False	92.25	139	0.25	-0.3179856115107914	True
JTZB01000047.1_17	8044..8298	True	JTZB01000047.1	acrie2	acrie2_1	0.029411764705882356	PMID: 24736222	False	4	Pseudomonas_aeruginosa_AZPAE14352_GCA_000795735.1	None	False	False	92.25	84	0.25	-0.6333333333333335	True
M003_26975	21631..21837	True	ATAH01000020.1	acrie3	acrie3_1	0.002652519893899204	PMID: 24736222	False	2	Pseudomonas_aeruginosa_IGB83_GCA_000647635.1	CAS-I-E	False	False	68.5	68	0.5	-0.5911764705882352	False
CCPE01000009.1_123	114380..114619	True	CCPE01000009.1	acrif5	acrif5_1	0.00909090909090909	PMID: 23242138	False	17	Pseudomonas_aeruginosa_Liverpool_Epidemic_GCA_000824345.1	None	False	True	185.64705882352942	79	0.5294117647058824	-0.2544303797468355	False
CCPE01000009.1_124	114616..115035	True	CCPE01000009.1	acrif3	acrif3_2	0.0024390243902439024	PMID: 23242138	False	17	Pseudomonas_aeruginosa_Liverpool_Epidemic_GCA_000824345.1	None	False	True	185.64705882352942	139	0.5294117647058824	-0.3575539568345324	False
CCPE01000009.1_125	115032..115256	True	CCPE01000009.1	acrie4	acrie4_1	0.011111111111111113	PMID: 24736222	False	17	Pseudomonas_aeruginosa_Liverpool_Epidemic_GCA_000824345.1	None	False	True	185.64705882352942	74	0.5294117647058824	-0.7621621621621621	False
APA08_25445	18508..18705	True	LLPS01000104.1	acrie3	acrie3_1	0.002652519893899204	PMID: 24736222	False	3	Pseudomonas_aeruginosa_WH_SGI_V_07486_GCA_001451605.1	None	False	False	82.33333333333333	65	0.6666666666666666	-0.5661538461538462	True
APA08_25450	18702..19004	True	LLPS01000104.1	acrif4	acrif4_1	0.002808988764044944	PMID: 23242138	False	3	Pseudomonas_aeruginosa_WH_SGI_V_07486_GCA_001451605.1	None	True	False	82.33333333333333	100	0.6666666666666666	-0.30800000000000005	True
NM1495_1051	748..1029	True	APTQ01000055.1	acriic2	acriic2_1	0.0008445945945945946	PMID: 27984730	False	4	Neisseria_meningitidis_NM1495_GCA_000386725.2	None	False	True	83.25	93	0.25	-0.5365591397849463	True
CWMP01000282.1_1	58..321	True	CWMP01000282.1	acriia4	acriia4_1	0.006289308176100628	PMID: 28041849	False	2	Listeria_monocytogenes_GCA_001493615.1	CAS-II-A	False	False	118.0	87	0.0	-0.820689655172414	True
CWMP01000282.1_2	326..775	True	CWMP01000282.1	acriia1	acriia1_1	0.004878048780487805	PMID: 28041849	False	2	Listeria_monocytogenes_GCA_001493615.1	CAS-II-A	False	False	118.0	149	0.0	-0.31275167785234903	True
JTWZ01000071.1_2	220..378	True	JTWZ01000071.1	acrie4	acrie4_1	0.011111111111111113	PMID: 24736222	False	3	Pseudomonas_aeruginosa_AZPAE14706_GCA_000796165.1	CAS-I-C	False	False	72.0	52	0.3333333333333333	-0.6884615384615385	True
JTWZ01000071.1_3	384..656	True	JTWZ01000071.1	acrif2	acrif2_1	0.02325581395348837	PMID: 23242138	False	3	Pseudomonas_aeruginosa_AZPAE14706_GCA_000796165.1	CAS-I-C	False	False	72.0	90	0.3333333333333333	-0.5677777777777778	True
CWKX01000063.1_1	3..251	True	CWKX01000063.1	acriia2	acriia2_1	0.0035211267605633804	PMID: 28041849	False	3	Listeria_monocytogenes_GCA_001492155.1	CAS-I-B, CAS-II-A	False	True	115.66666666666669	82	0.0	-0.3365853658536585	True
CWKX01000063.1_2	257..706	True	CWKX01000063.1	acriia1	acriia1_1	0.004878048780487805	PMID: 28041849	False	3	Listeria_monocytogenes_GCA_001492155.1	CAS-I-B, CAS-II-A	False	True	115.66666666666669	149	0.0	-0.3241610738255034	True
NMEN98008_1299	419876..420157	True	ALXU01000019.1	acriic2	acriic2_1	0.0008445945945945946	PMID: 27984730	False	4	Neisseria_meningitidis_98008_GCA_000293405.2	CAS-II-C	False	True	164.0	93	0.25	-0.5333333333333333	False
JTOK01000009.1_252	255036..255443	True	JTOK01000009.1	acrif3	acrif3_1	0.002232142857142857	PMID: 23242138	False	1	Pseudomonas_aeruginosa_AZPAE15010_GCA_000792855.1	CAS-IV-A	False	True	135.0	135	0.0	-0.7822222222222224	False
CWKX01000009.1_77	75070..75333	True	CWKX01000009.1	acriia4	acriia4_1	0.006289308176100628	PMID: 28041849	False	3	Listeria_monocytogenes_GCA_001492155.1	CAS-I-B, CAS-II-A	False	True	142.0	87	0.0	-0.7045977011494253	True
CWKX01000009.1_78	75337..75786	True	CWKX01000009.1	acriia1	acriia1_1	0.004878048780487805	PMID: 28041849	False	3	Listeria_monocytogenes_GCA_001492155.1	CAS-I-B, CAS-II-A	False	True	142.0	149	0.0	-0.34697986577181217	True
JTPC01000008.1_12	9061..9288	True	JTPC01000008.1	acrie3	acrie3_1	0.002652519893899204	PMID: 24736222	False	1	Pseudomonas_aeruginosa_AZPAE14992_GCA_000792505.1	None	False	False	75.0	75	0.0	-0.5093333333333334	False
H123_01250	254676..254999	True	AOIH01000001.1	acrie1	acrie1_1	0.005555555555555557	PMID: 24736222	False	2	Pseudomonas_aeruginosa_PA21_ST175_GCA_000342145.1	None	False	True	118.5	107	0.0	-0.3168224299065419	False
H123_01255	255018..255410	True	AOIH01000001.1	acrif3	acrif3_1	0.002232142857142857	PMID: 23242138	False	2	Pseudomonas_aeruginosa_PA21_ST175_GCA_000342145.1	None	False	True	118.5	130	0.0	-0.7430769230769232	False
CCOK01000008.1_123	114380..114619	True	CCOK01000008.1	acrif5	acrif5_1	0.00909090909090909	PMID: 23242138	False	17	Pseudomonas_aeruginosa_Liverpool_Epidemic_GCA_000824045.1	None	False	True	185.64705882352942	79	0.5294117647058824	-0.2544303797468355	False
CCOK01000008.1_124	114616..115035	True	CCOK01000008.1	acrif3	acrif3_2	0.0024390243902439024	PMID: 23242138	False	17	Pseudomonas_aeruginosa_Liverpool_Epidemic_GCA_000824045.1	None	False	True	185.64705882352942	139	0.5294117647058824	-0.3575539568345324	False
CCOK01000008.1_125	115032..115256	True	CCOK01000008.1	acrie4	acrie4_1	0.011111111111111113	PMID: 24736222	False	17	Pseudomonas_aeruginosa_Liverpool_Epidemic_GCA_000824045.1	None	False	True	185.64705882352942	74	0.5294117647058824	-0.7621621621621621	False
M736_10490	16449..16733	True	ATQO01000026.1	acriic2	acriic2_1	0.0008445945945945946	PMID: 27984730	False	2	Neisseria_gonorrhoeae_MIA_2011_03_10_GCA_001025995.1	None	False	False	90.5	94	0.0	-0.4606382978723405	False
JTWQ01000047.1_5	4919..5143	True	JTWQ01000047.1	acrie4	acrie4_1	0.011111111111111113	PMID: 24736222	False	8	Pseudomonas_aeruginosa_AZPAE14716_GCA_000795535.1	None	False	True	247.5	74	0.625	-0.7621621621621621	True
JTWQ01000047.1_6	5140..5559	True	JTWQ01000047.1	acrif3	acrif3_2	0.0024390243902439024	PMID: 23242138	False	8	Pseudomonas_aeruginosa_AZPAE14716_GCA_000795535.1	None	False	True	247.5	139	0.625	-0.3575539568345324	True
JTWQ01000047.1_7	5556..5795	True	JTWQ01000047.1	acrif5	acrif5_1	0.00909090909090909	PMID: 23242138	False	8	Pseudomonas_aeruginosa_AZPAE14716_GCA_000795535.1	None	False	True	247.5	79	0.625	-0.2620253164556962	True
PAERUG_P25_London_12_VIM_2_08_10_03924	43118..43354	True	CVVL01000146.1	acrif1	acrif1_1	0.016393442622950817	PMID: 23242138	False	2	Pseudomonas_aeruginosa_P25_London_12_VIM_2_08_10_GCA_001180905.1	None	False	False	78.5	78	0.5	-0.5346153846153846	False
JUAE01000025.1_79	69849..70256	True	JUAE01000025.1	acrif3	acrif3_1	0.002232142857142857	PMID: 23242138	False	2	Pseudomonas_aeruginosa_AZPAE12410_GCA_000797045.1	CAS-I-F	False	True	121.0	135	0.0	-0.7896296296296298	False
JUAE01000025.1_80	70275..70598	True	JUAE01000025.1	acrie1	acrie1_1	0.005555555555555557	PMID: 24736222	False	2	Pseudomonas_aeruginosa_AZPAE12410_GCA_000797045.1	CAS-I-F	False	True	121.0	107	0.0	-0.3168224299065419	False
JTOA01000011.1_38	22414..22836	True	JTOA01000011.1	acrif3	acrif3_2	0.0024390243902439024	PMID: 23242138	False	2	Pseudomonas_aeruginosa_AZPAE15020_GCA_000793055.1	CAS-I-E	False	True	107.0	140	0.5	-0.3928571428571429	False
AJ67_03809	9206..9628	True	KK212487.1	acrif3	acrif3_2	0.0024390243902439024	PMID: 23242138	False	2	Pseudomonas_aeruginosa_3580_GCA_000629185.1	CAS-I-E	False	False	107.0	140	0.5	-0.3928571428571429	False
UM95_09900	440802..441251	True	JYOH01000017.1	acriia1	acriia1_1	0.004878048780487805	PMID: 28041849	False	2	Listeria_monocytogenes_1KSM_GCA_000972995.1	None	False	False	118.0	149	0.0	-0.4597315436241611	True
UM95_09905	441256..441519	True	JYOH01000017.1	acriia4	acriia4_1	0.006289308176100628	PMID: 28041849	False	2	Listeria_monocytogenes_1KSM_GCA_000972995.1	None	False	False	118.0	87	0.0	-0.8356321839080464	True
JUNG01000822.1_42	45402..45809	True	JUNG01000822.1	acrif3	acrif3_1	0.002232142857142857	PMID: 23242138	False	2	Pseudomonas_aeruginosa_928_PAER_GCA_001067935.1	None	False	False	121.0	135	0.0	-0.7866666666666668	False
JUNG01000822.1_43	45828..46151	True	JUNG01000822.1	acrie1	acrie1_1	0.005555555555555557	PMID: 24736222	False	2	Pseudomonas_aeruginosa_928_PAER_GCA_001067935.1	None	False	False	121.0	107	0.0	-0.3168224299065419	False
HR66_00595	4509..4886	True	JOWI01000006.1	acriia3	acriia3_1	0.002150537634408602	PMID: 28041849	False	3	Listeria_monocytogenes_FSL_L4_0404_GCA_000726065.1	None	False	False	130.0	125	0.0	-0.6871999999999999	True
HR66_00600	4918..5268	True	JOWI01000006.1	acriia2	acriia2_1	0.0035211267605633804	PMID: 28041849	False	3	Listeria_monocytogenes_FSL_L4_0404_GCA_000726065.1	None	False	False	130.0	116	0.0	-0.5629310344827586	True
HR66_00605	5273..5722	True	JOWI01000006.1	acriia1	acriia1_1	0.004878048780487805	PMID: 28041849	False	3	Listeria_monocytogenes_FSL_L4_0404_GCA_000726065.1	None	False	False	130.0	149	0.0	-0.3496644295302014	True
LMPG_02782	35166..35429	True	AARX02000008.1	acriia4	acriia4_1	0.006289308176100628	PMID: 28041849	False	2	Listeria_monocytogenes_J2818_GCA_000168655.1	CAS-I-B, CAS-II-A	False	True	118.0	87	0.0	-0.8080459770114945	True
LMPG_02783	35434..35883	True	AARX02000008.1	acriia1	acriia1_1	0.004878048780487805	PMID: 28041849	False	2	Listeria_monocytogenes_J2818_GCA_000168655.1	CAS-I-B, CAS-II-A	False	True	118.0	149	0.0	-0.45704697986577203	True
APB49_16375	1305..1727	True	LLUQ01000020.1	acrif3	acrif3_2	0.0024390243902439024	PMID: 23242138	False	3	Pseudomonas_aeruginosa_WH_SGI_V_07294_GCA_001454175.1	None	False	False	113.33333333333331	140	0.0	-0.3549999999999999	False
APB49_16380	1750..2052	True	LLUQ01000020.1	acrie1	acrie1_1	0.005555555555555557	PMID: 24736222	False	3	Pseudomonas_aeruginosa_WH_SGI_V_07294_GCA_001454175.1	None	False	False	113.33333333333331	100	0.0	-0.30800000000000005	False
CWKX01000040.1_4	2091..2540	True	CWKX01000040.1	acriia1	acriia1_1	0.004878048780487805	PMID: 28041849	False	4	Listeria_monocytogenes_GCA_001492155.1	CAS-I-B, CAS-II-A	False	True	120.25	149	0.25	-0.3523489932885906	True
JTZX01000014.1_97	96241..96408	True	JTZX01000014.1	acrif4	acrif4_1	0.002808988764044944	PMID: 23242138	False	2	Pseudomonas_aeruginosa_AZPAE12417_GCA_000797225.1	None	True	False	64.5	55	1.0	-0.42909090909090897	False
JTZX01000014.1_98	96540..96737	True	JTZX01000014.1	acrie3	acrie3_1	0.002652519893899204	PMID: 24736222	False	1	Pseudomonas_aeruginosa_AZPAE12417_GCA_000797225.1	None	False	False	65.0	65	0.0	-0.5661538461538462	False
KK211032.1_85	71746..72195	True	KK211032.1	acriia1	acriia1_1	0.004878048780487805	PMID: 28041849	False	4	Listeria_monocytogenes_Lm19860_GCA_000619785.1	None	False	False	103.0	149	0.0	-0.32684563758389273	True
CWKQ01000006.1_54	36737..37186	True	CWKQ01000006.1	acriia1	acriia1_1	0.004878048780487805	PMID: 28041849	False	4	Listeria_monocytogenes_GCA_001498075.1	CAS-I-B	False	False	117.5	149	0.25	-0.32684563758389273	True
LCSW01000047.1_14	10210..10377	True	LCSW01000047.1	acrif4	acrif4_1	0.002808988764044944	PMID: 23242138	False	2	Pseudomonas_aeruginosa_Pae_CF67_01m_GCA_001007395.1	CAS-I-F	True	True	64.5	55	1.0	-0.42909090909090897	True
LCSW01000047.1_15	10509..10706	True	LCSW01000047.1	acrie3	acrie3_1	0.002652519893899204	PMID: 24736222	False	1	Pseudomonas_aeruginosa_Pae_CF67_01m_GCA_001007395.1	CAS-I-F	False	True	65.0	65	0.0	-0.5953846153846153	False
AO998_10965	131217..131609	True	LLPL01000024.1	acrif3	acrif3_1	0.002232142857142857	PMID: 23242138	False	1	Pseudomonas_aeruginosa_WH_SGI_V_07424_GCA_001451455.1	None	False	False	130.0	130	0.0	-0.71	False
LMHG_11414	534..983	True	AARP04000014.1	acriia1	acriia1_1	0.004878048780487805	PMID: 28041849	False	4	Listeria_monocytogenes_FSL_N1_017_GCA_000168515.1	CAS-I-B, CAS-II-A	False	True	118.5	149	0.25	-0.31275167785234903	True
YP_007392798.1	18693..18891	True	NC_020203.1	acrie3	acrie3_1	0.002652519893899204	PMID: 24736222	False	3	Pseudomonas_phage_JBD24	None	False	False	79.66666666666667	65	0.6666666666666666	-0.5953846153846153	True
YP_007392799.1	18887..19190	True	NC_020203.1	acrif4	acrif4_1	0.002808988764044944	PMID: 23242138	False	3	Pseudomonas_phage_JBD24	None	True	False	79.66666666666667	100	0.6666666666666666	-0.30800000000000005	True
UM97_14355	28116..28565	True	JYOI01000026.1	acriia1	acriia1_1	0.004878048780487805	PMID: 28041849	False	4	Listeria_monocytogenes_2KSM_GCA_000973005.1	CAS-I-B	False	True	118.5	149	0.25	-0.32684563758389273	True
AO967_21040	3383..3775	True	LLOG01000046.1	acrif3	acrif3_1	0.002232142857142857	PMID: 23242138	False	1	Pseudomonas_aeruginosa_WH_SGI_V_07382_GCA_001450875.1	CAS-I-F	False	False	130.0	130	0.0	-0.7430769230769232	False
JUAG01000056.1_121	127217..127540	True	JUAG01000056.1	acrie1	acrie1_1	0.005555555555555557	PMID: 24736222	False	2	Pseudomonas_aeruginosa_AZPAE12156_GCA_000796985.1	CAS-I-F	False	True	121.0	107	0.0	-0.3168224299065419	False
JUAG01000056.1_122	127559..127966	True	JUAG01000056.1	acrif3	acrif3_1	0.002232142857142857	PMID: 23242138	False	2	Pseudomonas_aeruginosa_AZPAE12156_GCA_000796985.1	CAS-I-F	False	True	121.0	135	0.0	-0.7822222222222224	False
LEIV01000023.1_14	10210..10377	True	LEIV01000023.1	acrif4	acrif4_1	0.002808988764044944	PMID: 23242138	False	2	Pseudomonas_aeruginosa_Pae_CF67_11c_GCA_001036115.1	CAS-I-F	True	True	64.5	55	1.0	-0.42909090909090897	True
LEIV01000023.1_15	10509..10706	True	LEIV01000023.1	acrie3	acrie3_1	0.002652519893899204	PMID: 24736222	False	1	Pseudomonas_aeruginosa_Pae_CF67_11c_GCA_001036115.1	CAS-I-F	False	True	65.0	65	0.0	-0.5953846153846153	False
JTVI01000003.1_316	350318..350482	True	JTVI01000003.1	acrie4	acrie4_1	0.011111111111111113	PMID: 24736222	False	4	Pseudomonas_aeruginosa_AZPAE14826_GCA_000795345.1	CAS-IV-A	False	True	83.75	54	0.25	-0.8314814814814816	True
JTVI01000003.1_317	350479..350892	True	JTVI01000003.1	acrif3	acrif3_2	0.0024390243902439024	PMID: 23242138	False	4	Pseudomonas_aeruginosa_AZPAE14826_GCA_000795345.1	CAS-IV-A	False	True	83.75	137	0.25	-0.3284671532846715	True
JTVI01000003.1_318	350929..351144	True	JTVI01000003.1	acrif5	acrif5_1	0.00909090909090909	PMID: 23242138	False	4	Pseudomonas_aeruginosa_AZPAE14826_GCA_000795345.1	CAS-IV-A	False	True	83.75	71	0.25	-0.23098591549295786	True
PAERUG_P63_London_25_VIM_2_03_14_00848	3285..3587	True	CWFH01000036.1	acrif4	acrif4_1	0.002808988764044944	PMID: 23242138	False	3	Pseudomonas_aeruginosa_P63_London_25_VIM_2_03_14_GCA_001182005.1	None	True	False	82.66666666666667	100	0.6666666666666666	-0.28300000000000003	False
PAERUG_P63_London_25_VIM_2_03_14_00849	3584..3781	True	CWFH01000036.1	acrie3	acrie3_1	0.002652519893899204	PMID: 24736222	False	3	Pseudomonas_aeruginosa_P63_London_25_VIM_2_03_14_GCA_001182005.1	None	False	False	82.66666666666667	65	0.6666666666666666	-0.5661538461538462	False
LDMU01000050.1_61	53522..53719	True	LDMU01000050.1	acrie3	acrie3_1	0.002652519893899204	PMID: 24736222	False	1	Pseudomonas_aeruginosa_Pae_CF67_05m_GCA_001024925.1	CAS-I-F	False	False	65.0	65	0.0	-0.5953846153846153	False
LDMU01000050.1_62	53851..54018	True	LDMU01000050.1	acrif4	acrif4_1	0.002808988764044944	PMID: 23242138	False	2	Pseudomonas_aeruginosa_Pae_CF67_05m_GCA_001024925.1	CAS-I-F	True	False	64.5	55	1.0	-0.42909090909090897	True
AO936_17160	435946..436338	True	LLNB01000023.1	acrif3	acrif3_1	0.002232142857142857	PMID: 23242138	False	1	Pseudomonas_aeruginosa_WH_SGI_V_07230_GCA_001450705.1	None	False	True	130.0	130	0.0	-0.7430769230769232	False
LDLV01000053.1_14	10210..10377	True	LDLV01000053.1	acrif4	acrif4_1	0.002808988764044944	PMID: 23242138	False	2	Pseudomonas_aeruginosa_Pae_CF67_04g_GCA_001023875.1	CAS-I-F	True	True	64.5	55	1.0	-0.42909090909090897	True
LDLV01000053.1_15	10509..10706	True	LDLV01000053.1	acrie3	acrie3_1	0.002652519893899204	PMID: 24736222	False	1	Pseudomonas_aeruginosa_Pae_CF67_04g_GCA_001023875.1	CAS-I-F	False	True	65.0	65	0.0	-0.5953846153846153	False
CWMB01000043.1_30	24038..24487	True	CWMB01000043.1	acriia1	acriia1_1	0.004878048780487805	PMID: 28041849	False	3	Listeria_monocytogenes_GCA_001490455.1	CAS-I-B, CAS-II-A	False	True	142.0	149	0.0	-0.34697986577181217	True
CWMB01000043.1_31	24491..24754	True	CWMB01000043.1	acriia4	acriia4_1	0.006289308176100628	PMID: 28041849	False	3	Listeria_monocytogenes_GCA_001490455.1	CAS-I-B, CAS-II-A	False	True	142.0	87	0.0	-0.7045977011494253	True
LA50_00805	120520..120801	True	CP009418.1	acriic2	acriic2_1	0.0008445945945945946	PMID: 27984730	False	4	Neisseria_meningitidis_NM3686_GCA_000800235.1	None	False	False	110.25	93	0.25	-0.5365591397849463	True
M722_02185	24..308	True	ATQC01000146.1	acriic2	acriic2_1	0.0008445945945945946	PMID: 27984730	False	2	Neisseria_gonorrhoeae_ALB_2011_04_03_GCA_001025915.1	None	False	False	90.5	94	0.0	-0.4606382978723405	False
B6116_01387	1407687..1407968	True	CP007667.1	acriic2	acriic2_1	0.0008445945945945946	PMID: 27984730	False	4	Neisseria_meningitidis_B6116_77_GCA_001029815.1	None	False	False	110.25	93	0.25	-0.5365591397849463	True
AUQ38_28180	26280..26672	True	LOJK01000002.1	acrif3	acrif3_1	0.002232142857142857	PMID: 23242138	False	1	Pseudomonas_aeruginosa_L6_1_GCA_001483235.1	None	False	False	130.0	130	0.0	-0.7430769230769232	False
JTML01000044.1_68	52033..52455	True	JTML01000044.1	acrif3	acrif3_2	0.0024390243902439024	PMID: 23242138	False	2	Pseudomonas_aeruginosa_AZPAE15061_GCA_000793295.1	CAS-I-F	False	True	107.0	140	0.5	-0.3928571428571429	False
TU98_03895	332582..333031	True	JYJO01000003.1	acriia1	acriia1_1	0.004878048780487805	PMID: 28041849	False	3	Listeria_monocytogenes_3253_GCA_000970525.1	CAS-I-B, CAS-II-A	False	True	132.33333333333334	149	0.0	-0.3973154362416109	True
TU98_03900	333036..333407	True	JYJO01000003.1	acriia2	acriia2_1	0.0035211267605633804	PMID: 28041849	False	3	Listeria_monocytogenes_3253_GCA_000970525.1	CAS-I-B, CAS-II-A	False	True	132.33333333333334	123	0.0	-0.4707317073170731	True
TU98_03905	333441..333818	True	JYJO01000003.1	acriia3	acriia3_1	0.002150537634408602	PMID: 28041849	False	3	Listeria_monocytogenes_3253_GCA_000970525.1	CAS-I-B, CAS-II-A	False	True	132.33333333333334	125	0.0	-0.6384	True
LEJQ01000070.1_61	53521..53718	True	LEJQ01000070.1	acrie3	acrie3_1	0.002652519893899204	PMID: 24736222	False	1	Pseudomonas_aeruginosa_Pae_CF67_12e_GCA_001036545.1	CAS-I-F	False	True	65.0	65	0.0	-0.5953846153846153	False
[truncated: 5,061 more rows]
