# Supplementary material for: Machine-learning approach expands the repertoire of anti-CRISPR protein families
Source: Nat Commun. 2020 Jul 29;11:3784. doi: 10.1038/s41467-020-17652-0 (PMC7391736; doi:10.1038/s41467-020-17652-0)
Supplement: Supplementary file 6 — Supplementary Data 3 [file 41467_2020_17652_MOESM6_ESM.txt]

Name	Model Score	Context Found	Accessions	Strains	CRISPR/Cas Systems	Shared assemblies with known Acrs	Percentage of members that have an HTH downstream	Mean directon length	Percent of the containing prokaryote genomes that are self-targeting	Number of members in family	Model mean score	PSIBLAST hit count to prokaryote genomes	PSIBLAST hit count to suspected prophages in prokaryote genomes	PSIBLAST hit count to phage genomes	Ratio of PSIBLAST prokaryote hits to PSIBLAST prophage hits	Number of HHBlits hits	HHPRED Annotation	Hits in NR	Consensus Sequence	.
cluster_20391	0.9838	Phage and prophage.	KHK10890.1;AGR15525.1;YP_001468740.1;EFK40545.1;CAC96530.1	Members of this family were found in one phage (Listeria phage B054) and four suspected prophages (one in Listeria innocua and three in Listeria monocytogenes).	All the prophage homologs were found in genomes that contain II-A. Three of the genomes also contain I-B.	80% of the members of this cluster fall in strains containing Acrs IIA1, IIA2 or IIA3, though they are not in the same locus.	100	3	100	5	0.984	38	5	1	7.6	10	This cluster contains a duplication that is homologous to DUF3072.	52 hits were found in Listeria monocytogenes strains, with two hits to Listeria phages (Listeria phage B054 and Listeria phage PSU-VKH-LP041).	MAEMTSKQKEFIDQLLLEKEWELTNDLQSYNDGEATQEVAANIIEYLISCDDTANAAAIRVQKMNRMTDRQRNFINELISEKIWKTTSEIQIFLSSNNTEVDKYTASVIIEYLLSCKNKYNLAI	.
cluster_23907	0.976	Phage and prophage.	ETD02882.1;ETD79037.1;ETE54952.1;YP_007518415.1	Members of this family were found in one phage (Rhodobacter phage RcapNL) and three suspected prophages (all in Rhodobacter capsulatus).	The prophage homologs were found in genomes that contain both I-C and VI-A.	None	100	3	100	4	0.976	3	4	1	0.75	10	No relevant hits.	Three hits were found across Rhodobacter capsulatus with one homolog in Rhodobacter phage.	METKMTSFYKITAYNSQALYFWGTDADVDRYVDWLNRDREINVYAAEAIPEAEWAQYEGRDDVLSGEECGWDDFMSAEA	.
cluster_27905	0.97425	Prophage.	BAHX01000007.1:2812-3123:+;ENY96828.1;CCY00686.1;AUJR01000030.1:63805-64116:+	Members of this family were found in suspected prophages in Clostridium. Specifically, two were found in Clostridium clostridioforme, one in Clostridium bolteae, and one in Clostridium sp. VE202.	All the prophage homologs were found in genomes that contain I-C.	None	100	2.75	50	4	0.974	4	4	0	1	10	No relevant hits.	Six hits were found across Clostridium clostridioforme and Clostridium bolteae.	MMKRAENTKEKRSELHGYNIMVDRTDCHKIIAFKFTQEMTGTEKQVAYARDILAQKVFKTDEMAGMMMSKGKMDAQSYTAGMESLISQLSQMTDAKYIIEHVK	.
cluster_11640	0.9724444	Prophage.	AQOI01000027.1:21441-21761:+;LNVJ01000097.1:4969-5253:-;LNVL01000008.1:89643-89927:-;LNVP01000012.1:33432-33716:+;LNVT01000012.1:33432-33716:+;LNSS01000004.1:89643-89927:-;LNVK01000008.1:89643-89927:-;LNST01000004.1:6426-6710:+;LNVN01000011.1:89643-89927:-	Members of this family were found in suspected prophages in Xanthomonas. Eight were found in Xanthomonas translucens and one was found in Xanthomonas sp. SHU199.	All the prophage homologs were found in genomes that contain I-C.	None	89	2	89	9	0.972	9	9	0	1	10	Part of the protein is homologous to DUF2344.	Six hits were found. Two were found in Xanthomonas translucens, one in Xanthomonas sp. SHU199. Three more were found in Pseudorhodoferax sp. Leaf274, Burkholderiales bacterium RIFCSPHIGHO2_12_FULL_61_11, and Marispirochaeta aestuarii.	MTKINPEWLAFNNLINEGGEGFNPHPKYISATATAQAPIVANSAGKVYRDSRGMPIDPLAQIADAETRLARVTDPFGRELIERSIANYRKMLEA	.
cluster_4338	0.9575833	Phage and prophage.	CWLB01000128.1:1621-1881:+;CWMY01000300.1:1125-1385:-;CWKM01000037.1:1213-1473:-;CWKX01000040.1:2541-2801:-;CWLD01000056.1:825-1085:-;AGR27296.1;YP_001468864.1;KTA63901.1;EFK41084.1;KHK17522.1;KHK19908.1;KTA28091.1;AGR15692.1;CDM19870.1;KHK12399.1;KTA68178.1;EEW20425.1;KHK04754.1;KKD43687.1;ALU78084.1;CWLK01000032.1:1065-1304:+;CWKQ01000006.1:37187-37426:-;CWKV01000004.1:37290-37529:-;CWMF0100001…	Members of this family were found in Listeria monocytogenes suspected prophages and phages, next to AcrIIA1.	21 of the genomes contain I-B and 16 contain II-A.	All the members fall in an Acr locus, near AcrIIA1.	100	3.96	78	24	0.958	30	24	1	1.25	10	No relevant hits.	26 hits were found in Listeria monocytogenes strains, with one hit annotated as a phage protein.	MSKTMYKNDVIELIKNAKTNNEELLFTSVERNTREAATQYFRCPEKHVSDAGVYYGEDFEFDGFEIFEDDLIYTRSYDKEELN	.
cluster_10631	0.9435	Prophage.	ENZ01084.1;ENZ60488.1;ENZ23562.1;ENZ18419.1;KMW17826.1;CDF26441.1;EHG29087.1;ENY86240.1;ENZ65251.1;ENZ21392.1	Members of this family were found in suspected prophages in Clostridium clostridioforme.	All the prophage homologs were found in genomes that contain I-C.	None	100	3.3	60	10	0.9435	23	19	0	1.2105	10	No relevant hits.	81 hits across Clostridiales, with a few hits to a diverse set (including Eubacterium, Blautia, Devosia). In most cases annotated as either a transposase or integrase.	MVVARKDKHSLPVFLERFGLSKSSYYYQETAMRREDKYDGVRRRISELVLVYKCGQKKLNNL	.
cluster_18420	0.9328333	Phage and prophage.	YP_009322932.1;AKC23742.1;AKC19002.1;CAL42932.1;YP_009321868.1;AKC21370.1	Members of this family were found in Flavobacterium phages 1H and 2A, and in suspected prophages in Flavobacterium psychrophilum.	All the prophage homologs were found in genomes that contain II-C.	None	83	2	66.66666667	6	0.932833333	5	6	3	0.8333	10	No relevant hits.	21 hits across Flavobacterium, Lutibacter, Nostoc linckia z16, Pustulibacterium marinum.	MTNIGEKSKTNNVHLHIENAFKIIDAHLPDYYVDKVMQKLPEGSKVTKGQIRNIRNRVKKVEEKRIEIVNVLVEIALEYKKAIQKLEKLTT	.
cluster_16134	0.932	Phage and prophage.	AYMN01000064.1:12768-13175:-;YP_007111409.1;AYMQ01000067.1:33308-33715:+;EHM38266.1;KMK17761.1;YP_004934079.1	Members of this family were found in Enterobacteria phage mEp237, Escherichia phage HK639, and in suspected prophages in Hafnia alvei, Pluralibacter gergoviae, Serratia H1n, and Serratia H1w.	All the prophage homologs were found in genomes that contain I-F.	None	100	3	0	6	0.932	9	6	2	1.5	10	No relevant hits.	89 hits across a diverse set of species, including Serratia, Citrobacter freundii, Salmonella enterica.	MIEKIFRGECFTLVHCEGALKSLSESLKSVTPAKKQKSMIISLKLQIERLASGKRTPDLSVRKEGVLPSFNGRPPKNFWAIKKIPIRGYYWESERHEMTYFISHYIYKDFDQLHDSDTQKVRNNWERIERGLDDC	.
cluster_21204	0.9302	Prophage.	EKR93380.1;EPG81875.1;JQRK01000035.1:17657-18127:+;EKT88086.1;AHQL01000096.1:16885-17355:+	Members of this family were found in suspected prophages in Leptospira santarosai.	All the prophage homologs were found in genomes that contain I-E, and two also contained I-B.	None	100	2	60	5	0.9302	20	11	0	1.8182	10	No relevant hits.	Eleven hits, all in Leptospira, most in L. santarosai, two in L. alexandri, and one in L. Interrogans and L. mayottensis.	MKIDQLSKWIPIVGIYFIKNSNDSIWKKAYWIFGNILLSILLLGLVTSPNNKTAKNTTTETLPQNELKSEVEETKNADFVAAVRRIGNGTGKEWNSASDGEKFAACLIMSKALLKRLDNKHATRLCQELEVFYQDQRMERQEVVVTASILNRLIQK	.
cluster_17103	0.929	Prophage.	JFHZ01000090.1:12701-12970:+;BCQG01000027.1:17633-17881:+;KLR75296.1;KQC48501.1;KMY63311.1;KMY64640.1	Members of this family were found in suspected prophages in Geobacillus Sah69, Geobacillus T6, Geobacillus jurassicus, Geobacillus stearothermophilus and Geobacillus thermocatenulatus.	Four homologs were found in genomes that contain I-B, four contain I-C, four contain III-B, two contain III-D, two contain II-C.	None	100	4.333333333	33.33333333	6	0.929	13	6	0	2.1667	10	No relevant hits.	Eleven hits, all in Geobacillus.	MNTIHDQWAMAELKHRLLVIIMQLKDDPAFTKDDAALEIAKVLDWLNETAPAVDYQTMVRCYDAR	.
cluster_17361	0.9253333	Prophage.	JDUY01000010.1:71660-72034:-;EDT44387.1;ADB09250.1;BAQ26549.1;ADJT01002319:6955-7284:-;BAP82919.1	Members of this family were found in suspected prophages in Bifidobacterium dentium and Bifidobacterium longum.	Four of the members in this cluster contain I-C and five contain II-C.	None	67	3.666666667	66.66666667	6	0.925333333	4	4	0	1	13	No relevant hits.	Thirty hits across Bifidobacterium.	MSSRIKPSLHEVLHYSAPADDPEAVERMAWHQRQLMKHFADEVDRVAANNGRTDLEVWQLCRSFNEPNAPAIICLKADGLPLYRKGGWYLDCRDFRAWATAWRPATWKPERRQQQTKPVKGILF	.
cluster_23719	0.91	Prophage.	JVWX01000094.1:758-1051:-;JWAE01000026.1:772-1065:-;JWBL01000073.1:758-1051:-;JWBK01000035.1:5398-5691:+	Members of this family were found in Serratia marcescens and Shigella boydii.	All the prophage homologs were found in genomes that contain I-F.	None	100	2	100	4	0.91	4	4	0	1	10	No relevant hits.	89 hits across a diverse set, including Enterobacterales, Serratia, and Erwinia tracheiphila.	MDKFQRVHMPYGIREVKAGLWELFNRDYNALGEPFKFARKLSAATIKALSADGSAPGEGGGLQTIWFYADGSVPTDKAEHWQAYSAKLQKLASLNIE	.
cluster_20377	0.9088	Phage and prophage.	JTNI01000010.1:2355-2798:+;YP_009289280.1;JTMW01000014.1:2341-2784:+;EXF45237.1;AFL73532.1	Members of this family were found in Pseudomonas phage MD8, Pseudomonas BAY1663, Pseudomonas aeruginosa, and Thiocystis violascens.	Two of the genomes contain I-F, two contain I-E, and three contain III-B.	One of the members of this cluster falls in a strain containing AcrIE4, AcrIF3, AcrIF5, and AcrIF7. Another member falls in a strain containing only AcrIF7.	100	3.6	40	5	0.9088	13	5	1	2.6	40	This cluster is homologous to toxin domains.	68 hits across primarily Pseudomonas, but also including Candidatus, Methylomonos, and Gallionella.	MYELIVHDDATADLRGLLASNRRKGLRIVALIQQLQDDPDLLDRLTQSDYGGRPNAPPRSATFNVGMWRAAQDHGMNLWRLRSFQLEIKGLDYRFVYAFFPPGTHYFVLAIVEREFDYELSHPISQRIQSAYRRLEDERC	.
cluster_20852	0.9026	Prophage.	EIY32557.1;EIY37835.1;EIY27091.1;KMV76801.1;EKU88153.1	Members of this family were found in Bacteroides dorei and Bacteroides oleiciplenus.	All the homologs were found in genomes with I-C. Two of the genomes contain II-C.	None	100	2	20	5	0.9026	12	5	0	2.4	10	No relevant hits.	Ten hits, eight in Bacteroides and two in Prevotella.	MKVTKKDILSIKAGSSKVMQLDSYKDCVNARSYAYQLAFTDPREDVERYSISIDKDKNQITIEAIKK	.
cluster_25827	0.90225	Prophage.	KSG51340.1;JTQP01000030.1:21070-21372:-;JTSI01000018.1:26062-26364:+;CDO85537.1	Members of this family were found in Pseudomonas aeruginosa.	Three of the genomes contain I-F, and one contains IV-A.	All the members fall in an Acr locus, near AcrIF3.	75	3.75	50	4	0.90225	6	5	0	1.2	15	No relevant hits.	Eight hits in P. Aeruginosa, one in Delftia, two in Acidovorax Avenae.	MSIQVTSTNGRTVNLEIELGSVVASSGQIKFMADKTDTGFESRFLVPEAGNRRIEVALTGKDLEAANALFSELAASVEATNEMYRELDAERAQINKAMEG	.
cluster_29540	0.90125	Prophage.	ETD78532.1;ADE84712.1;ETE54577.1;ETD02513.1	Members of this family were found in Rhodobacter capsulatus.	All homologs were found in genomes containing I-C and VI-A.	None	100	4	75	4	0.90125	7	5	0	1.4	10	No relevant hits.	Nineteen hits in Rhodobacter, Paracoccus and Gemmobacter.	MGAPMTKVTPEGRFPVSALINEAQRELDLRRQFYWARVRAGKMRQDDAHRRIALMEAIVKRLTVTAAL	.
cluster_26949	0.887	Prophage.	CZIN01000036.1:8065-8271:+;CZJP01000317.1:31837-32043:-;CZIZ01000954.1:1341-1547:+;CZJA01000279.1:9950-10156:+	Members of this family were found in Campylobacter jejuni.	All homologs were found in genomes containing II-C. Three genomes also contained I-C, one contained III-B, and three contained I-B.	None	100	5	50	4	0.887	4	4	0	1	10	No relevant hits.	Two hits, in Anoxybacillus and Rhodococcus.	MEFIKKVKDVAFYYERCSDGSFKVIADSELQQKSAILAYENSIEGVFNCVNVFSRGFNLNGFELNISK	.
cluster_10324	0.87	Prophage.	ADO36128.1;KKG52756.1;KKG49029.1;KKG40300.1;KKH32396.1;KKG34784.1;KKG43895.1;KKG37585.1;EEQ62481.1;AUJF01000002.1:56135-56443:-	Members of this family were found in Blautia wexlerae, Clostridiales bacterium, Eubacterium limosum, and Methanosarcina mazei.	Eight homologs fall in genomes containing I-B 8, seven contain III-B, one contains I-C.	None	100	4.3	30	10	0.87	9	9	0	1	10	No relevant hits.	10 hits, including to Methanosarcina, Clostridiales, Ruminococcus.	MMRRILSPRSSRPHRKCRSASYGLAVNTIGKTADCSLPLSARDCGAIPLADRLDKRKRPGTFFGLDSRGHRSDRTPSPEEPSESPRHFAASMDESVIVGYYTLKKCLSKAPRPSQILSERSMTHGKK	.
cluster_17173	0.8663333	Prophage.	AZWK01000025.1:20766-21053:-;KB900388.1:184195-184482:-;AZWC01000072.1:1203-1490:-;AZVW01000030.1:3944-4231:+;AZWJ01000001.1:315333-315620:+;KB896240.1:237938-238201:-	Members of this family were found in Salinispora arenicola, Salinispora pacifica, Salinispora tropica.	Four homologs fall in genomes with I-C, four have I-E, and three have I-U.	None	100	4.833333333	33.33333333	6	0.866333333	9	6	0	1.5	33	Contains HTH domain.	17 hits, including to Salinispora, Actinoplanes, and Micromonospora.	MQVETRPDVGGVARPHVRLRLDRFDLYTRIVGATSDQARARLLGIASRTITRLRRDQHAGEAVIAATLAALQHHSEALGQLGLSVRFEDLFEVAE	.
cluster_29274	0.8585	Prophage.	EGC75505.1;EPD59088.1;EGN42967.1;EDN79581.1	Members of this family were found in Coprococcus HPP0074, Lachnospiraceae, Ruminococcus gnavus.	All containing genomes have I-C, one also contains I-B.	None	75	3.75	50	4	0.8585	5	4	0	1.25	10	No relevant hits.	8 hits, including to Coproccocus, Ruminococcus and Clostridium.	MIKITKTEEKLTPAKQNIQLDGIFVKDLKFVDETGDITQQVLDALPEGTEQVGFKITVELPLDSEEE	.
cluster_25206	0.84375	Phage and prophage.	JUTI01000039.1:269-724:-;KE383994.1:68386-68790:+;KRL74563.1;YP_002117688.1	Members of this family were found in Lactobacillus phage Lrm1, Lactobacillus saerimneri, Lactobacillus salivarius.	All prophage homologs were found in genomes containing II-A.	50% of the members of this cluster fall in an Acr locus, near AcrIIA5.	50	2.75	25	4	0.84375	3	3	0	1	10	Part of this protein is homologous to the Streptococcus thermophilus bacteriophage Gp111 protein.	40 hits, including to Lactobacillus, Staphylococcus, and Macrococcus.	MKMSKKNIMKQAHKIAKEIVEKVGDYMIALKLALKKIWAMVKAGRKRMSDGALKNAFYEMVKKPYNGPKFFWIDGMGVPEWLMQKNLSQAEYDGARQAYDIHVRRETEKASLLRFETDFGYIDMWAPKSVIKGF	.
cluster_23521	0.842	Prophage.	ALU13760.1;ADO36239.1;JWIS01000001.1:117750-118175:-;JWIS01000002.1:363582-364007:-	Members of this family were found in Eubacterium limosum.	All homologs were found in genomes containing CAS-I-B.	None	75	5	66.66666667	4	0.842	4	4	0	1	23	No relevant hits.	9 hits across Eubacterium and one hit to Clostridiales.	MSHDCLNLETCFCHTAYIFGKSHEPLRAMIVGGRSLAWHMEDLAALLGLDDEDGFLDKLRNNRRVGVWRRHFPSRDDPMRLEVMEFVDIGGMCDLLQYARDSGKLTPDEAKDWHFFLDGFMIMQLRKSQGCGTAHLLFSTR	.
cluster_29587	0.837	Prophage.	KQX27511.1;KRA34751.1;JOFA01000006.1:82867-83184:-;JOBQ01000010.1:83054-83371:-	Members of this family were found in Streptomyces.	All homologs were found in genomes containing I-E.	None	50	2.5	100	4	0.837	2	2	0	1	10	No relevant hits.	26 hits across Streptomyces, two of which are annotated as HTH regulator and one which is annotated as an integral membrane sensor signal transduction histidine kinase.	MTTQPRIPLDDLTSDALDQLYDERDQYRHDCQKWAGDVVSAEKVRRADEADCDRYEGEWLQRIANHEADVYRQTNGNCVDSREMCHKHHLPPVTDCPYPRCRAARATGRAPTA	.
cluster_25041	0.8365	Phage and prophage.	AHD06454.1;ETK27451.1;ETK27974.1;YP_009210611.1	Members of this family were found in Paenibacillus larvae and Paenibacillus phage Tripp.	Three homologs were found in genomes containing III-B, two were found in genomes containing I-B.	None	100	3.5	33.33333333	4	0.8365	22	15	4	1.4667	10	No relevant hits.	95 hits found in phages and bacteria, including Paenibacillus, Anoxybacillus, and Geobacillus. Some hits are annotated as containing DUF4065.	MAFHFIALEGVGGRRIAWHYASEGKLDKETLRAFVAKAKGMTGGIHKIQTDSTSWQSIVDRDSYFDDVLVTRDADEFIRKCRLLDRLRYLQRWVDDMSGFTGFYIQRDLADAKREIREIEKELYHRGGVIRKEDGNHDV	.
cluster_1797	0.8357193	Prophage.	KDV61474.1;KQI87458.1;CXYB01000006.1:33503-33859:-;ETE08300.1;LK985430.1:187805-188161:-;AIX62274.1;ETX76414.1;JXVM01000080.1:131-487:-;KLH15135.1;KLH19847.1;LK999951.1:5946-6302:-;AELE01000001.1:12696-13052:-;ETY20798.1;EZQ59318.1;ETX99883.1;JWPU01000049.1:40165-40521:+;ETX82359.1;AJMB01000035.1:10051-10407:+;ETY66242.1;ESK08318.1;KHI90243.1;KDG09909.1;ETY19043.1;KNY76775.1;ETY35875.1;ETY03337.1…	Members of this family were found in Escherichia coli.	All homologs were found in genomes containing I-E.	One of the members shares assembly with AcrIF11 but is not in the same locus.	3.51	1.070175439	1.754385965	57	0.835719298	80	57	0	1.4035	10	No relevant hits.	90 hits across a diverse set, including Escherichia, Salmonella, Enterobacter, Tatumella, Klebsiella.	MDTIITWMGDRLLGWITNKSDLRQRAITGLTPAIYSTILYTEKLKRGEPNNPNEEEKLYRLWYEASSQVVDFDRELAKRCLDKSEYWLHSELYSPEKVGELNISLVGMKATLEGIKHN	.
cluster_22237	0.8264	Prophage.	KWU10782.1;EEU28338.1;KXI20067.1;EEX29648.1;KWU12683.1	Members of this family were found in Lactobacillus crispatus.	All homologs were found in genomes containing II-A, two also contained II-C.	None	80	4.6	60	5	0.8264	5	5	0	1	28	Similarity to bacterial conjugation repressor.	24 hits across Lactobacillus.	MELTKEEKQEIAQMVVETLDQRGGFKINPNWTDLSKDIESYCRRQDNLHGSSWYTLQSKIFGAIRAALNISQVDYMTDEQVDEAHEVFEFIKQEREKWK	.
cluster_27703	0.8255	Prophage.	JTGN01000008.1:358200-358664:+;JMLZ01000002.1:30575-30802:+;JTGN01000030.1:6046-6273:+;KLU71164.1	Members of this family were found in Robinsoniella.	All homologs were found in genomes containing I-B, three also contain II-C and two contain CAS-III-D.	None	75	3.25	66.66666667	4	0.8255	4	4	0	1	18	No relevant hits.	Three hits to Robinsoniella.	MTTEKVNIGKGEGNMRMLINRIEERSKAQGFTQECAVAFAEGWFETLTDIDEEKSYTVKEIFGLLVCLDGIRKCS	.
cluster_12805	0.8215	Phage and prophage.	CAR82815.1;YP_001468739.1;AEH91122.1;ACK40883.1;CAC96529.1;AGR15526.1;KHK10891.1;EFK40544.1	Members of this family were found in Listeria innocua, Listeria monocytogenes, Listeria phage B054.	Six homologs fall in genomes with I-B, four fall in genomes with II-A.	87% of the members of this cluster fall in strains containing Acrs IIA1, IIA2 or IIA3, though they are not in the same locus. Three of the members fall in an Acr locus, near AcrIIA4.	75	2.75	87.5	8	0.8215	47	8	1	5.875	10	No relevant hits.	34 hits to Listeria monocytogenes with one hit to Listeria phage PSU-VKH-LP041.	MMNLKTIFEKWGYGHLKEEIEDLEDGYEVVINVVDRDTFNLMNDLNESTKFTVYEDCINDTITIAHC	.
cluster_6290	0.8145	Prophage.	AGQ26768.1;EPZ27526.1;AGQ42327.1;AGI34937.1;EPZ24356.1;AGI33093.1;AGR74720.1;EPZ25452.1;AGR74676.1;AKA12746.1;AGK01948.1;AKA11834.1;AGI34897.1;AKA14435.1;AKA15350.1;EME04737.1	Members of this family were found in Mannheimia haemolytica.	All homologs fall in genomes with I-C.	None	56.25	2.75	91.66666667	16	0.8145	26	16	0	1.625	10	No relevant hits.	11 hits to Mannheimia haemolytica.	MSLLKKAQTFISIFNDVRTKNEAQRQSSNNLNVALKNAAEMRAEMNGFSLKPQKRSTYFADHYGCGIHAVETYDNV	.
cluster_12821	0.812	Prophage.	BAI16138.1;BAI03949.1;BAI06996.1;BAI19122.1;BAI22168.1;BAI00901.1;BAI10044.1;BAI13092.1	Members of this family were found in Acetobacter pasteurianus.	All homologs fall in genomes with I-E.	None	100	1	100	8	0.812	13	8	0	1.625	10	Similarity to Abi protein with HEPN domain.	500 hits, including to Acetobacter, Magnetospirillum, Agrobacterium. Annotated in multiple instances as Abi-like protein.	MTVKNFPLSEPVLQALQTSLSPERFSTYLRASGGHQEKALRLYTRNTALSAAFYGPLQGLEIAVRNALHRELTARFGPAWYDNRLTGLNPKAQDQILRAKRDVQREHRQADPPHVVASLSFGFWVALLGKGGNSNYEMILWRPALAKAFPHARLGRKQAH	.
