# Supplementary material for: Machine-learning approach expands the repertoire of anti-CRISPR protein families
Source: Nat Commun. 2020 Jul 29;11:3784. doi: 10.1038/s41467-020-17652-0 (PMC7391736; doi:10.1038/s41467-020-17652-0)
Supplement: Supplementary file 7 — Supplementary Data 4 [file 41467_2020_17652_MOESM7_ESM.txt]

Acetobacter_pasteurianus_IFO_3283_01_42C_GCA_000010945.1
Acetobacter_pasteurianus_IFO_3283_01_GCA_000010825.1
Acetobacter_pasteurianus_IFO_3283_03_GCA_000010845.1
Acetobacter_pasteurianus_IFO_3283_07_GCA_000010865.1
Acetobacter_pasteurianus_IFO_3283_12_GCA_000010965.1
Acetobacter_pasteurianus_IFO_3283_22_GCA_000010885.1
Acetobacter_pasteurianus_IFO_3283_26_GCA_000010905.1
Acetobacter_pasteurianus_IFO_3283_32_GCA_000010925.1
Acetobacter_tropicalis_NBRC_16470_GCA_000787635.2
Acetonema_longum_DSM_6540_GCA_000219125.2
Acholeplasma_palmae_J233_GCA_000968055.1
Achromobacter_CYTI01
Achromobacter_DMS1_DMS1_GCA_001270295.1
Acidihalobacter_prosperus_DSM_5130_GCA_000754095.1
Acidimicrobium_ferrooxidans_DSM_10331_GCA_000023265.1
Acidiplasma_aeolicum_V_GCA_001399695.1
Acidiplasma_aeolicum_VT_GCA_001402945.1
Acidiplasma_cupricumulans_BH2_GCA_001402935.1
Acidithiobacillus_caldus_ATCC_51756_GCA_000175575.2
Acidithiobacillus_ferrivorans_CF27_GCA_000750615.1
Acidithiobacillus_ferrooxidans_DLC_5_GCA_000732185.1
Acidobacteriaceae_bacterium_KBS_96_KBS_96_GCA_000381625.1
Acidocella_MX_AZ02_MX_AZ02_GCA_000306035.1
Acidovorax_avenae_avenae_ATCC_19860_GCA_000176855.2
Acidovorax_MR_S7_MR_S7_GCA_000400995.2
Acinetobacter_AG1_AG1_GCA_001005525.1
Acinetobacter_baumannii_121738_GCA_000583375.1
Acinetobacter_baumannii_1419130_GCA_000580595.1
Acinetobacter_baumannii_230853_GCA_000581195.1
Acinetobacter_baumannii_4190_GCA_000189715.2
Acinetobacter_baumannii_479375_GCA_000581715.1
Acinetobacter_baumannii_507_ABAU_GCA_001055215.1
Acinetobacter_baumannii_741019_GCA_001007775.1
Acinetobacter_baumannii_83444_GCA_000581855.1
Acinetobacter_baumannii_869535_GCA_000581035.1
Acinetobacter_baumannii_983759_GCA_000582135.1
Acinetobacter_baumannii_984213_GCA_000581055.1
Acinetobacter_baumannii_99063_GCA_000581295.1
Acinetobacter_baumannii_A144_GCA_000763365.1
Acinetobacter_baumannii_A1_GCA_000830055.1
Acinetobacter_baumannii_AB_1583_8_GCA_000301855.1
Acinetobacter_baumannii_AB_2007_09_110_01_7_GCA_000301875.1
Acinetobacter_baumannii_AB5075_GCA_000241685.2
Acinetobacter_baumannii_AB5075_UW_GCA_000963815.1
Acinetobacter_baumannii_ABBL006_GCA_001432385.1
Acinetobacter_baumannii_ABBL018_GCA_001432545.1
Acinetobacter_baumannii_ABBL052_GCA_001433335.1
Acinetobacter_baumannii_ABBL055_GCA_001414565.1
Acinetobacter_baumannii_ABBL059_GCA_001414915.1
Acinetobacter_baumannii_ABBL066_GCA_001414735.1
Acinetobacter_baumannii_ABBL067b_GCA_001414805.1
Acinetobacter_baumannii_ABBL094_GCA_001415915.1
Acinetobacter_baumannii_ABBL106_GCA_001416035.1
Acinetobacter_baumannii_ABBL147_GCA_001416315.1
Acinetobacter_baumannii_ABNIH11_GCA_000354015.1
Acinetobacter_baumannii_AB_TG27343_GCA_000302255.1
Acinetobacter_baumannii_ANC_4097_GCA_000369365.1
Acinetobacter_baumannii_IS_235_GCA_000304695.1
Acinetobacter_baumannii_IS_251_GCA_000304655.1
Acinetobacter_baumannii_IS_58_GCA_000297595.1
Acinetobacter_baumannii_MRSN_3527_GCA_001028325.1
Acinetobacter_baumannii_Naval_57_GCA_000335535.1
Acinetobacter_baumannii_NIPH_290_GCA_000369325.1
Acinetobacter_baumannii_NIPH_527_GCA_000369185.1
Acinetobacter_baumannii_R1B_GCA_000623035.1
Acinetobacter_bereziniae_CHI_40_1_GCA_000825165.1
Acinetobacter_CIP_102129_CIP_102129_GCA_000368305.1
Acinetobacter_CIP_102159_CIP_102159_GCA_000368285.1
Acinetobacter_CIP_102529_CIP_102529_GCA_000368325.1
Acinetobacter_CIP_A165_CIP_A165_GCA_000367985.1
Acinetobacter_gerneri_DSM_14967_CIP_107464_GCA_000368565.1
Acinetobacter_gerneri_KCTC_12415_GCA_000747725.1
Acinetobacter_gerneri_MTCC_9824_GCA_000430245.1
Acinetobacter_NIPH_298_NIPH_298_GCA_000369505.1
Acinetobacter_parvus_CM11_GCA_000962795.1
Acinetobacter_parvus_DSM_16617_CIP_108168_GCA_000248155.2
Acinetobacter_parvus_DSM_16617_CIP_108168_GCA_000368025.1
Acinetobacter_parvus_GTC_3704_GCA_001485085.1
Acinetobacter_radioresistens_DSM_6976_NBRC_102413_CIP_103788_GCA_000248115.2
Acinetobacter_soli_NIPH_2899_GCA_000368725.1
Acinetobacter_ursingii_ANC_3649_GCA_000368845.1
Acinetobacter_ursingii_DSM_16037_CIP_107286_GCA_000248135.2
Acinetobacter_ursingii_GTC_3702_GCA_001485045.1
Acinetobacter_ursingii_NBRC_110511_GCA_000934145.1
Acinetobacter_ursingii_NBRC_110512_GCA_000949815.1
Acinetobacter_ursingii_NBRC_110605_GCA_000949835.1
Acinetobacter_WC_323_WC_323_GCA_000314615.1
Actinoalloteichus_spitiensis_RMV_1378_GCA_000239155.2
Actinobacillus_capsulatus_DSM_19761_GCA_000374285.1
Actinobacillus_equuli_equuli_GCA_000801145.1
Actinobacillus_pleuropneumoniae_1022_GCA_000817445.1
Actinobacillus_pleuropneumoniae_12_1096_GCA_000178635.1
Actinobacillus_pleuropneumoniae_1_4074_GCA_000167095.1
Actinobacillus_pleuropneumoniae_2_4226_GCA_000179275.1
Actinobacillus_pleuropneumoniae_2_S1536_GCA_000178515.1
Actinobacillus_pleuropneumoniae_3_JL03_GCA_000016685.1
Actinobacillus_pleuropneumoniae_4_M62_GCA_000178535.1
Actinobacillus_pleuropneumoniae_518_GCA_000817485.1
Actinobacillus_pleuropneumoniae_5651_GCA_000817525.1
Actinobacillus_pleuropneumoniae_780_GCA_000817515.1
Actinobacillus_suis_ATCC_33415_GCA_000739435.1
Actinobacillus_suis_H91_0380_GCA_000307145.1
Actinobacteria_bacterium_OK074_OK074_GCA_001298575.1
Actinobacteria_bacterium_UC5_1_1B11_UC5_1_1B11_GCA_001305195.1
Actinobaculum_massiliense_FC3_GCA_001457435.1
Actinobaculum_oral_taxon_183_F0552_GCA_000466165.1
Actinobaculum_suis_U311_GCA_001183565.1
Actinokineospora_spheciospongiae_EG49_GCA_000564855.1
Actinomadura_chibensis_NBRC_106107_GCA_001552135.1
Actinomadura_flavalba_DSM_45200_GCA_000374305.1
Actinomadura_hibisca_NBRC_15177_GCA_001552635.1
Actinomyces_coleocanis_DSM_15436_GCA_000159015.1
Actinomyces_ICM47_ICM47_GCA_000278725.1
Actinomyces_meyeri_W712_GCA_001262055.1
Actinomyces_naeslundii_Howell_279_GCA_000285995.1
Actinomyces_neuii_BVS029A5_GCA_000296485.1
Actinomyces_oral_taxon_414_F0588_GCA_001278845.1
Actinomyces_timonensis_DSM_23838_GCA_000295095.1
Actinomyces_turicensis_ACS_279_V_Col4_GCA_000296505.1
Actinomyces_urogenitalis_DORA_12_GCA_000508425.1
Actinoplanes_liguriensis_NRRL_B_16723_GCA_000715855.1
Actinopolyspora_erythraea_YIM_90600_GCA_000763095.1
Actinopolyspora_halophila_DSM_43834_GCA_000371785.1
Actinotignum_schaalii_CCUG_27420_GCA_000724605.1
Actinotignum_schaalii_DSM_15541_GCA_000429205.1
Aeromonas_popoffii_CIP_105493_GCA_000820025.1
Afipia_P52_10_P52_10_GCA_000516555.1
Aggregatibacter_actinomycetemcomitans_a_H5P1_GCA_000226715.3
Aggregatibacter_actinomycetemcomitans_ANH9381_GCA_000241025.2
Aggregatibacter_actinomycetemcomitans_b_I23C_GCA_000226835.3
Aggregatibacter_actinomycetemcomitans_b_S23A_GCA_000332955.2
Aggregatibacter_actinomycetemcomitans_D17P_3_GCA_000240985.3
Aggregatibacter_actinomycetemcomitans_D7S_1_GCA_000163615.2
Aggregatibacter_actinomycetemcomitans_NUM4039_GCA_001547775.1
Aggregatibacter_aphrophilus_F0387_GCA_000231255.1
Aggregatibacter_aphrophilus_W10433_GCA_001262035.1
Aggregatibacter_oral_taxon_458_W10330_GCA_000466335.1
Akkermansia_CAG_344_GCA_000437075.1
Akkermansia_KLE1797_KLE1797_GCA_001578645.1
Algiphilus_aromaticivorans_DG1253_GCA_000733765.1
Algoriphagus_terrigena_DSM_22685_GCA_000429445.1
Alicycliphilus_denitrificans_BC_GCA_000179015.2
Alistipes_CAG_157_GCA_000433795.1
Alistipes_inops_627_GCA_000786575.1
Allochromatium_vinosum_DSM_180_GCA_000025485.1
Allosalinactinospora_lopnorensis_CA15_2_GCA_000981225.1
Alteromonadaceae_bacterium_Bs12_Bs12_GCA_000966245.1
Amantichitinum_ursilacus_IGB_41_GCA_001294205.1
Anaerococcus_lactolyticus_ATCC_51172_GCA_000156575.1
Anaerococcus_MT16_GCA_001487145.1
Anaerolinea_thermophila_UNI_1_GCA_000199675.1
Anaerophaga_thermohalophila_DSM_12881_GCA_000191885.2
Anaerostipes_3_2_56FAA_3_2_56FAA_GCA_000185825.1
Anaerostipes_CAG_276_GCA_000432215.1
Aneurinibacillus_aneurinilyticus_ATCC_12856_GCA_000466385.1
Anoxybacillus_ATCC_BAA_2555_ATCC_BAA_2555_GCA_000948315.1
Anoxybacillus_flavithermus_AK1_GCA_000353425.1
Anoxybacillus_gonensis_G2_GCA_000770375.1
Anoxybacillus_gonensis_G2_GCA_001187595.1
Anoxybacillus_KU2_6_11_KU2_6_11_GCA_000753875.1
Anoxybacillus_P3H1B_P3H1B_GCA_001560855.1
Aphanizomenon_flos_aquae_NIES_81_GCA_000521175.1
Aquabacterium_parvum_B6_GCA_001447195.1
Aquaspirillum_serpens_DSM_68_GCA_000420525.1
Arcanobacterium_haemolyticum_64_AHAE_GCA_001055535.1
Armatimonadetes_bacterium_DC_GCA_001442985.1
Armatimonadetes_bacterium_DC_GCA_001536245.1
Arsenophonus_nasoniae_DSM_15247_GCA_000429565.1
Arthrospira_platensis_NIES_39_GCA_000210375.1
Arthrospira_platensis_Paraca_GCA_000175415.3
Arthrospira_TJSD091_TJSD091_GCA_000974245.1
Atopobium_ICM58_ICM58_GCA_000283035.1
Azohydromonas_lata_NBRC_102462_GCA_001571085.1
Azorhizobium_doebereinerae_UFLA1_100_GCA_000473085.1
Azospirillum_B4_B4_GCA_000333275.1
Azospirillum_B510_GCA_000010725.1
Azospirillum_brasilense_Sp_7_GCA_001315015.1
Bacillus_95MFCvi2_1_95MFCvi2_1_GCA_000374965.1
Bacillus_cereus_BAG4X12_1_GCA_000291415.1
Bacillus_clausii_KSM_K16_GCA_000009825.1
Bacillus_coagulans_DSM_1_ATCC_7050_GCA_000290615.1
Bacillus_coagulans_DSM_1_ATCC_7050_GCA_000832905.1
Bacillus_JCM_19047_JCM_19047_GCA_000576365.1
Bacillus_massiliosenegalensis_JC6_GCA_000311725.1
Bacillus_NSP2_1_GCA_000470975.1
Bacillus_okuhidensis_DSM_13666_GCA_001274915.1
Bacillus_pumilus_B4127_GCA_000828345.1
Bacillus_rubiinfantis_GCA_000752035.1
Bacillus_thermoamylovorans_B4065_GCA_000832165.1
Bacillus_xiamenensis_HYC_10_GCA_000300535.1
bacterium_F083_GCA_001543485.1
bacterium_JGI_13_JGI_13_GCA_001536005.1
bacterium_L21_Spi_D4_L21_Spi_D4_GCA_001443605.1
bacterium_P3_GCA_001543385.1
bacterium_YEK0313_GCA_000751295.1
Bacteroides_14_A_14_A_GCA_000526555.1
Bacteroides_3_1_33FAA_3_1_33FAA_GCA_000162195.1
Bacteroides_3_1_40A_3_1_40A_GCA_000186105.1
Bacteroides_4_3_47FAA_4_3_47FAA_GCA_000158515.2
Bacteroides_9_1_42FAA_9_1_42FAA_GCA_000157075.2
Bacteroides_D2_D2_GCA_000159075.2
Bacteroides_dorei_GCA_000738065.1
Bacteroides_dorei_GCA_001274835.1
Bacteroides_fragilis_3996_N_B_6_GCA_000598225.1
Bacteroides_fragilis_3998T_B_3_GCA_000598485.1
Bacteroides_fragilis_3998_T_B_4_GCA_000598385.1
Bacteroides_fragilis_885_BFRA_GCA_001058755.1
Bacteroides_fragilis_894_BFRA_GCA_001058775.1
Bacteroides_fragilis_DCMOUH0017B_GCA_000710375.2
Bacteroides_fragilis_DCMSKEJBY0001B_GCA_000710365.2
Bacteroides_fragilis_J38_1_GCA_000598645.1
Bacteroides_fragilis_Korea_419_GCA_000599205.1
Bacteroides_fragilis_NCTC_9343_GCA_000025985.1
Bacteroides_fragilis_S23_R14_GCA_000598665.1
Bacteroides_fragilis_S36L11_GCA_000599125.1
Bacteroides_gallinarum_DSM_18171_JCM_13658_GCA_000613665.1
Bacteroides_pyogenes_DSM_20611_JCM_6294_GCA_000428105.1
Bacteroides_pyogenes_DSM_20611_JCM_6294_GCA_000511755.1
Bacteroides_pyogenes_JCM_10003_GCA_000511775.1
Bacteroides_pyogenes_JCM_6292_GCA_000511735.1
Bacteroides_sartorii_JCM_16497_GCA_000615645.1
Bacteroides_UNK_MGS_14_GCA_000980595.1
Bacteroides_UW_UW_GCA_000785025.1
Bacteroidetes_bacterium_JGI_0000112_P09_JGI_0000112_P09_GCA_000494625.1
Bacteroidia_bacterium_UC5_1_2G11_UC5_1_2G11_GCA_001305175.1
Barnesiella_viscericola_DSM_18177_GCA_000512915.1
Bibersteinia_trehalosi_USDA_ARS_USMARC_188_GCA_000521725.1
Bibersteinia_trehalosi_USDA_ARS_USMARC_189_GCA_000521745.1
Bibersteinia_trehalosi_USDA_ARS_USMARC_190_GCA_000521765.1
Bibersteinia_trehalosi_USDA_ARS_USMARC_192_GCA_000347595.1
Bifidobacterium_actinocoloniiforme_DSM_22766_GCA_000741095.1
Bifidobacterium_actinocoloniiforme_DSM_22766_GCA_000771585.1
Bifidobacterium_actinocoloniiforme_DSM_22766_GCA_001263395.1
Bifidobacterium_adolescentis_ATCC_15703_GCA_000010425.1
Bifidobacterium_adolescentis_IVS_1_GCA_000829865.1
Bifidobacterium_adolescentis_L2_32_GCA_000154085.1
Bifidobacterium_angulatum_DSM_20098_JCM_7096_GCA_000156635.1
Bifidobacterium_angulatum_DSM_20098_JCM_7096_GCA_001025155.1
Bifidobacterium_angulatum_LMG_11039_GCA_000741065.1
Bifidobacterium_animalis_animalis_ATCC_27672_GCA_001264055.1
Bifidobacterium_animalis_animalis_MCC_0483_GCA_001263945.1
Bifidobacterium_bifidum_IPLA_20017_GCA_001020265.1
Bifidobacterium_breve_31L_GCA_000568875.1
Bifidobacterium_breve_JCM_7017_GCA_000568975.1
Bifidobacterium_breve_MCC_1454_GCA_001264135.1
Bifidobacterium_breve_S27_GCA_000569075.1
Bifidobacterium_choerinum_DSM_20434_GCA_000771425.1
Bifidobacterium_cuniculi_LMG_10738_GCA_000741575.1
Bifidobacterium_dentium_ATCC_27678_GCA_000172135.1
Bifidobacterium_dentium_Bd1_GCA_000024445.1
Bifidobacterium_dentium_JCM_1195_DSM_20436_GCA_000771725.1
Bifidobacterium_dentium_JCM_1195_DSM_20436_GCA_001042595.1
Bifidobacterium_gallicum_DSM_20093_LMG_11596_GCA_000173375.1
Bifidobacterium_longum_DJO10A_GCA_000008945.1
Bifidobacterium_longum_DJO10A_GCA_000166895.2
Bifidobacterium_longum_longum_1_6B_GCA_000261245.1
Bifidobacterium_longum_longum_35B_GCA_000261225.1
Bifidobacterium_longum_longum_44B_GCA_000261265.1
Bifidobacterium_longum_longum_7_1B_GCA_000730055.1
Bifidobacterium_longum_longum_GCA_000786175.1
Bifidobacterium_pullorum_DSM_20433_GCA_000771405.1
Bifidobacterium_thermacidophilum_porcinum_DSM_17755_GCA_000771045.1
Bifidobacterium_thermacidophilum_thermacidophilum_GCA_000741455.1
Bilophila_wadsworthia_ATCC_49260_GCA_000701705.1
Blautia_KLE_1732_KLE_1732_GCA_000466565.1
Blautia_producta_ATCC_27340_DSM_2950_GCA_000373885.1
Blautia_producta_ATCC_27340_DSM_2950_GCA_000439125.1
Brevibacillus_agri_BAB_2500_GCA_000328345.1
Brevibacillus_formosus_DSM_9885_GCA_001012775.1
Brevibacterium_album_DSM_18261_GCA_000426445.1
Brochothrix_campestris_FSL_F6_1037_GCA_000525915.1
Burkholderia_A1_A1_GCA_000633145.1
Burkholderia_GCA_001544915.1
Burkholderia_gladioli_MSMB1756_GCA_001527485.1
Burkholderia_glumae_3252_8_GCA_000365245.1
Burkholderia_humi_Vandamme_2013_GCA_001544475.1
Burkholderia_plantarii_ATCC_43733_GCA_001411805.1
Burkholderia_RPE67_RPE67_GCA_000828875.1
Burkholderia_YI23_YI23_GCA_000236065.1
Caldalkalibacillus_thermarum_TA2_A1_GCA_000218765.2
Caldicellulosiruptor_lactoaceticus_6A_GCA_000193435.3
Caldicellulosiruptor_Wai35_B1_Wai35_B1_GCA_000955725.1
Calditerricola_satsumensis_JCM_14719_GCA_001311905.1
Caldivirga_maquilingensis_IC_167_GCA_000018305.1
Caloranaerobacter_TR13_TR13_GCA_001316435.1
Calothrix_PCC_6303_GCA_000317435.1
Caminibacter_mediatlanticus_TB_2_GCA_000170735.1
Campylobacter_coli_n_a_GCA_001489915.1
Campylobacter_coli_n_a_GCA_001490235.1
Campylobacter_coli_n_a_GCA_001490555.1
Campylobacter_coli_n_a_GCA_001492295.1
Campylobacter_coli_n_a_GCA_001493015.1
Campylobacter_coli_n_a_GCA_001493635.1
Campylobacter_coli_n_a_GCA_001493815.1
Campylobacter_coli_n_a_GCA_001493875.1
Campylobacter_coli_n_a_GCA_001495635.1
Campylobacter_coli_n_a_GCA_001496175.1
Campylobacter_coli_n_a_GCA_001496735.1
Campylobacter_coli_n_a_GCA_001498955.1
Campylobacter_coli_RM1875_GCA_000583755.1
Campylobacter_fetus_fetus_04_554_GCA_000759485.1
Campylobacter_fetus_venerealis_642_21_GCA_000744025.1
Campylobacter_hominis_ATCC_BAA_381_GCA_000017585.1
Campylobacter_jejuni_Campylobacter_jejuni_GCA_001407395.1
Campylobacter_jejuni_Campylobacter_jejuni_GCA_001407875.1
Campylobacter_jejuni_doylei_ATCC_49349_GCA_000701745.1
Campylobacter_jejuni_jejuni_305_GCA_000184825.2
Campylobacter_jejuni_jejuni_414_GCA_000163995.1
Campylobacter_jejuni_jejuni_ICDCCJ07002_GCA_000355825.1
Campylobacter_rectus_RM3267_GCA_000174175.1
Campylobacter_subantarcticus_LMG_24374_GCA_000816265.1
Campylobacter_ureolyticus_ACS_301_V_Sch3b_GCA_000413435.1
Campylobacter_ureolyticus_DSM_20703_GCA_000374605.1
Candidatus_Accumulibacter_BA_91_GCA_000585035.2
Candidatus_Accumulibacter_SK_01_GCA_000584955.2
Candidatus_Alistipes_marseilloanorexicus_AP11_GCA_000321205.1
Candidatus_Brocadia_sinica_JPN1_GCA_000949635.1
Candidatus_Caldiarchaeum_subterraneum_GCA_000270325.1
Candidatus_Endoriftia_persephone_Hot96_1_Hot96_2_GCA_000168735.1
Candidatus_Magnetoovum_chiemensis_CS_04_GCA_000960725.1
Candidatus_Microthrix_parvicella_Bio17_1_GCA_000299415.1
Candidatus_Poribacteria_WGA_4E_WGA_4E_GCA_000372285.1
Candidatus_Scalindua_brodae_GCA_000786775.1
Candidatus_Soleaferrea_massiliensis_AP7_GCA_000820765.1
Candidatus_Stoquefichus_SB1_SB1_GCA_001244545.1
Candidatus_Streptomyces_massiliensis_AP10_GCA_000820785.1
Candidatus_Symbiobacter_mobilis_CR_GCA_000477435.1
Candidatus_Symbiothrix_dinenymphae_B4_10h_GCA_001417715.1
Candidatus_Symbiothrix_dinenymphae_D9_6h_GCA_001431125.1
Candidatus_Synechococcus_spongiarum_142_GCA_001007625.1
Capnocytophaga_canimorsus_Cc2_GCA_000947275.1
Capnocytophaga_canimorsus_Cc5_GCA_000220625.1
Capnocytophaga_canimorsus_CcD38_GCA_000827555.1
Capnocytophaga_canimorsus_CcD95_GCA_000827695.1
Capnocytophaga_cynodegmi_Ccy74_GCA_000827735.1
Capnocytophaga_cynodegmi_Ccyn_ATCC49044_GCA_000827655.1
Capnocytophaga_cynodegmi_DSM_19736_GCA_000379185.1
Capnocytophaga_ochracea_490_CAPN_GCA_001057035.1
Capnocytophaga_oral_taxon_323_F0383_GCA_001278825.1
Capnocytophaga_oral_taxon_324_F0483_GCA_000318315.2
Capnocytophaga_oral_taxon_412_F0487_GCA_000271925.1
Carnobacterium_gallinarum_DSM_4847_GCA_000744375.1
Catenibacterium_mitsuokai_DSM_15897_GCA_000173795.1
Catenuloplanes_japonicus_JCM_9106_GCA_001315525.1
Catenuloplanes_japonicus_NRRL_B_16061_GCA_000717135.1
Catonella_morbi_ATCC_51271_GCA_000160035.2
Cellulomonas_bogoriensis_69B4_DSM_16987_GCA_000767165.1
Centipeda_periodontii_DSM_2778_GCA_000213975.1
Chitiniphilus_shinanonensis_DSM_23277_GCA_000374805.1
Chlorobi_bacterium_NICIL_2_GCA_001302225.1
Chlorobium_limicola_DSM_245_GCA_000020465.1
Chlorobium_phaeobacteroides_DSM_266_GCA_000015125.1
Chloroflexi_bacterium_JGI_0000112_G22_JGI_0000112_G22_GCA_000494585.1
Chondromyces_crocatus_Cm_c5_GCA_001189295.1
Chromobacterium_C_61_C_61_GCA_000285415.1
Chromobacterium_haemolyticum_T124_GCA_000758475.1
Chromobacterium_piscinae_ND17_GCA_000812585.1
Chromobacterium_subtsugae_MWU2387_GCA_001020525.1
Chromobacterium_subtsugae_MWU3525_GCA_001020505.1
Chryseobacterium_indologenes_CI_885_GCA_001295265.1
Chryseobacterium_StRB126_StRB126_GCA_000829375.1
Citrobacter_koseri_661_CKOS_GCA_001057775.1
Citrobacter_koseri_DNF00568_GCA_001552875.1
Citrobacter_rodentium_ATCC_51459_GCA_000835925.1
Citrobacter_rodentium_ICC168_GCA_000027085.1
Cloacibacillus_evryensis_DSM_19522_GCA_000585335.1
Cloacimonetes_bacterium_JGI_0000014_H19_JGI_0000014_H19_GCA_000402175.1
Cloacimonetes_bacterium_JGI_OTU_6_JGI_OTU_6_GCA_000494025.1
Clostridia_bacterium_41_269_GCA_001508005.1
Clostridia_bacterium_UC5_1_1A9_UC5_1_1A9_GCA_001304895.1
Clostridia_bacterium_UC5_1_1C12_UC5_1_1C12_GCA_001305055.1
Clostridia_bacterium_UC5_1_1F7_UC5_1_1F7_GCA_001304835.1
Clostridia_bacterium_UC5_1_2F7_UC5_1_2F7_GCA_001305095.1
Clostridia_bacterium_UC5_1_2H6_UC5_1_2H6_GCA_001305015.1
Clostridiaceae_bacterium_MS3_MS3_GCA_000820745.1
Clostridiales_bacterium_DRI_13_DRI_13_GCA_000746025.1
Clostridiales_bacterium_KA00134_KA00134_GCA_001574395.1
Clostridiales_bacterium_mt11_mt11_GCA_001282665.1
Clostridiales_bacterium_VE202_01_VE202_01_GCA_000508865.1
Clostridiales_bacterium_VE202_06_VE202_06_GCA_000508925.1
Clostridiales_bacterium_VE202_16_VE202_16_GCA_000509065.1
Clostridiales_bacterium_VE202_21_VE202_21_GCA_000509105.1
Clostridiales_bacterium_VE202_26_VE202_26_GCA_000509125.1
Clostridiales_bacterium_VE202_27_VE202_27_GCA_000509145.1
Clostridium_acetobutylicum_GXAS18_1_GCA_000785855.1
Clostridium_argentinense_CDC_2741_GCA_000816675.1
Clostridium_ASF356_ASF356_GCA_000364165.1
Clostridium_asparagiforme_DSM_15981_GCA_000158075.1
Clostridium_ATCC_25772_ATCC_25772_GCA_001573875.1
Clostridium_bolteae_CAG_59_GCA_000431175.1
Clostridium_botulinum_211_GCA_001573245.1
Clostridium_botulinum_47295_DC_GCA_001266955.1
Clostridium_botulinum_51714_DC_GCA_001266905.1
Clostridium_botulinum_66_CBOT_GCA_001058825.1
Clostridium_botulinum_A2B3_87_GCA_000710995.1
Clostridium_botulinum_ATCC_17786_GCA_001276965.1
Clostridium_botulinum_ATCC_9564_GCA_001273225.1
Clostridium_botulinum_ATCC_9564_GCA_001573695.1
Clostridium_botulinum_B_Eklund_17B_NRP_GCA_000020165.1
Clostridium_botulinum_C_D_BKT12695_GCA_000710585.3
Clostridium_botulinum_CDC37461_GCA_000730705.1
Clostridium_botulinum_CDC42961_GCA_000730965.1
Clostridium_botulinum_CDC_5247_GCA_001573615.1
Clostridium_botulinum_CDC66221_GCA_000965515.1
Clostridium_botulinum_CDC68016_GCA_000965465.1
Clostridium_botulinum_CDC_KA_95B_GCA_001573565.1
Clostridium_botulinum_C_D_DC5_GCA_000768595.1
Clostridium_botulinum_C_Stockholm_GCA_000219255.3
Clostridium_botulinum_D_16868_GCA_000724345.2
Clostridium_botulinum_DB_2_GCA_000750065.1
Clostridium_botulinum_E3_Alaska_E43_GCA_000020285.1
Clostridium_botulinum_NCTC_11219_GCA_000828305.1
Clostridium_botulinum_NCTC_8266_GCA_000827935.1
Clostridium_botulinum_NCTC_8550_GCA_000827955.1
Clostridium_botulinum_Prevot_Ped_1_GCA_001573635.1
Clostridium_botulinum_SU1575NT_GCA_001573935.1
Clostridium_botulinum_V891_GCA_000204375.3
Clostridium_CAG_169_GCA_000435195.1
Clostridium_CAG_277_GCA_000438095.1
Clostridium_CAG_356_GCA_000433595.1
Clostridium_cellulolyticum_H10_GCA_000022065.1
Clostridium_citroniae_WAL_19142_GCA_001078435.1
Clostridium_clostridioforme_90A1_GCA_000371605.1
Clostridium_clostridioforme_90A4_GCA_000371565.1
Clostridium_clostridioforme_90A6_GCA_000371545.1
Clostridium_clostridioforme_90A8_GCA_000371505.1
Clostridium_clostridioforme_CM201_GCA_000371405.1
Clostridium_clostridioforme_WAL_7855_GCA_001078445.1
Clostridium_FS41_FS41_GCA_000954015.1
Clostridium_haemolyticum_NCTC_9693_GCA_000724225.2
Clostridium_hydrogeniformans_DSM_21757_GCA_000686705.1
Clostridium_kluyveri_DSM_555_GCA_000016505.1
Clostridium_kluyveri_NBRC_12016_GCA_000010265.1
Clostridium_L74_L74_GCA_001276215.1
Clostridium_LF2_GCA_000753355.1
Clostridium_LF2_GCA_000753435.1
Clostridium_litorale_DSM_5388_GCA_000699585.1
Clostridium_methylpentosum_DSM_5476_GCA_000158655.1
Clostridium_neonatale_LCDC_no_99_A_005_GCA_001458595.1
Clostridium_novyi_A_GD211209_GCA_000724405.2
Clostridium_novyi_B_ATCC_27606_GCA_000724245.2
Clostridium_novyi_B_NCTC_9691_GCA_000724265.2
Clostridium_perfringens_D_JGS1721_GCA_000172455.1
Clostridium_perfringens_F262_GCA_000255475.1
Clostridium_purinilyticum_DSM_1384_GCA_001190785.1
Clostridium_sartagoforme_AAU1_GCA_000401215.1
Clostridium_scindens_ATCC_35704_GCA_000154505.1
Clostridium_scindens_VE202_05_GCA_000471845.1
Clostridium_senegalense_JC122_GCA_000285575.1
Clostridium_sordellii_R28058_GCA_001372415.1
Clostridium_sporogenes_11579_GCA_000960175.1
Clostridium_sporogenes_ATCC_19404_GCA_001573855.1
Clostridium_sporogenes_PA_3679_GCA_001444585.1
Clostridium_stercorarium_stercorarium_DSM_8532_GCA_000331995.1
Clostridium_stercorarium_stercorarium_DSM_8532_GCA_000349885.2
Clostridium_stercorarium_thermolacticum_JCM_9324_GCA_001310995.1
Clostridium_straminisolvens_JCM_21531_GCA_000521465.1
Clostridium_symbiosum_ATCC_14940_GCA_000466485.1
Clostridium_symbiosum_WAL_14163_GCA_000189595.1
Clostridium_symbiosum_WAL_14673_GCA_000189615.1
Clostridium_tetani_A_GCA_000818755.1
Clostridium_tetani_ATCC_19406_GCA_000762305.1
Clostridium_tetani_ATCC_9441_GCA_000762315.1
Clostridium_tetani_C2_GCA_000762335.1
Clostridium_tetani_CN655_GCA_000805755.1
Clostridium_tetani_E88_GCA_000007625.1
Clostridium_tetanomorphum_DSM_665_GCA_000647895.1
Clostridium_ultunense_DSM_10521_GCA_000511955.1
Clostridium_ultunense_Esp_GCA_000344075.2
Collinsella_CAG_289_GCA_000437155.1
Comamonadaceae_bacterium_BICA1_1_GCA_000802015.1
Comamonadaceae_bacterium_CCH4_C5_CCH4_C5_GCA_001556405.1
Comamonas_kerstersii_J29_GCA_001294445.1
Comamonas_terrae_NBRC_106524_GCA_001544075.1
Coprobacter_secundus_177_GCA_000803105.1
Coriobacteriales_bacterium_DNF00809_DNF00809_GCA_001552935.1
Corynebacterium_accolens_ATCC_49726_GCA_000146485.1
Corynebacterium_aurimucosum_1327_CAUR_GCA_001053405.1
Corynebacterium_aurimucosum_1329_CAUR_GCA_001053435.1
Corynebacterium_aurimucosum_ATCC_700975_GCA_000022905.1
Corynebacterium_aurimucosum_ATCC_700975_GCA_000174695.1
Corynebacterium_auriscanis_CIP_106629_GCA_000767255.1
Corynebacterium_diphtheriae_C7_beta_GCA_000255175.1
Corynebacterium_diphtheriae_gravis_ISS_4060_GCA_001026805.1
Corynebacterium_diphtheriae_NCTC11397_GCA_001457455.1
Corynebacterium_durum_F0235_GCA_000318135.1
Corynebacterium_falsenii_355_CFAL_GCA_001054945.1
Corynebacterium_glutamicum_R_GCA_000010225.1
Corynebacterium_jeikeium_ATCC_43734_GCA_000163435.1
Corynebacterium_jeikeium_Cj14566_GCA_000738185.1
Corynebacterium_jeikeium_Cj30184_GCA_000738245.1
Corynebacterium_KPL1818_KPL1818_GCA_000478135.1
Corynebacterium_KPL1996_KPL1996_GCA_000477915.1
Corynebacterium_KPL2004_KPL2004_GCA_000477875.1
Corynebacterium_lubricantis_DSM_45231_GCA_000379425.1
Corynebacterium_matruchotii_ATCC_33806_GCA_000158635.1
Corynebacterium_mustelae_DSM_45274_GCA_001020985.1
Corynebacterium_NML_130210_NML_130210_GCA_001412105.1
Corynebacterium_simulans_1B08_GCA_001579275.1
Corynebacterium_striatum_ATCC_6940_GCA_000159135.1
Corynebacterium_ulcerans_0102_GCA_000306825.1
Corynebacterium_ulcerans_131002_GCA_000968945.1
Corynebacterium_ulcerans_210931_GCA_000767645.1
Corynebacterium_ulcerans_809_GCA_000215645.1
Corynebacterium_ulcerans_BR_AD22_GCA_000215665.1
Corynebacterium_ulcerans_FRC58_GCA_000499805.2
Corynebacterium_ulcerans_NCTC_12077_GCA_000498915.1
Corynebacterium_ulceribovis_DSM_45146_GCA_000372445.1
Corynebacterium_vitaeruminis_DSM_20294_GCA_000550805.1
Cronobacter_dublinensis_lactaridi_LMG_23825_GCA_000409345.1
Cronobacter_dublinensis_lausannensis_LMG_23824_GCA_000409365.1
Cronobacter_malonaticus_1545_GCA_000742355.1
Cronobacter_malonaticus_1569_GCA_000742405.1
Cronobacter_malonaticus_ENBT0334_GCA_000878475.1
Cronobacter_muytjensii_ATCC_51329_GCA_000409285.1
Cronobacter_muytjensii_ATCC_51329_GCA_001277195.1
Cronobacter_sakazakii_691_GCA_001309215.1
Cronobacter_sakazakii_692_GCA_001309295.1
Cronobacter_sakazakii_694_GCA_001309135.1
Cronobacter_sakazakii_695_GCA_001309015.1
Cronobacter_sakazakii_698_GCA_001309225.1
Cronobacter_sakazakii_701_GCA_001309435.1
Cronobacter_sakazakii_702_GCA_001308935.1
Cronobacter_sakazakii_705_GCA_001309055.1
Cronobacter_sakazakii_706_GCA_001309045.1
Cronobacter_sakazakii_707_GCA_001308965.1
Cronobacter_sakazakii_709_GCA_001309035.1
Cronobacter_sakazakii_711_GCA_001309415.1
Cronobacter_sakazakii_712_GCA_001308945.1
Cronobacter_sakazakii_716_GCA_001309235.1
Cronobacter_sakazakii_730_GCA_001309275.1
Cronobacter_sakazakii_ES15_GCA_000263215.1
Cronobacter_sakazakii_NM1240_GCA_000974965.1
Cronobacter_turicensis_z3032_GCA_000027065.2
Cyanothece_PCC_7424_PCC_7424_GCA_000021825.1
Cyanothece_PCC_7425_PCC_7425_GCA_000022045.1
Cyanothece_PCC_8801_PCC_8801_GCA_000021805.1
Cylindrospermopsis_CR12_CR12_GCA_001432185.1
Dehalococcoides_mccartyi_JNA_GCA_001515295.1
Deinococcus_Leaf326_Leaf326_GCA_001424185.1
Deinococcus_phoenicis_1P10ME_GCA_000599865.1
Deinococcus_Thermus_bacterium_JGI_0000112_G17_JGI_0000112_G17_GCA_000494685.1
Deinococcus_wulumuqiensis_R12_GCA_000348665.1
Deinococcus_wulumuqiensis_R13_GCA_000478785.1
Deinococcus_YIM_77859_YIM_77859_GCA_000745175.1
Delftia_acidovorans_CM13_GCA_000972325.1
Delftia_Cs1_4_Cs1_4_GCA_000214395.1
Delftia_lacustris_LZ_C_GCA_001017795.1
delta_proteobacterium_HotSeep1_HS1_GCA_001577525.1
delta_proteobacterium_NaphS2_NaphS2_GCA_000179315.1
Desmospora_8437_8437_GCA_000213595.1
Desulfitobacterium_hafniense_TCP_A_GCA_000378805.1
Desulfobulbus_oral_taxon_041_Dsb1_5_GCA_000403865.1
Desulfococcus_multivorans_DSM_2059_GCA_000422185.1
Desulfomonile_tiedjei_DSM_6799_GCA_000266945.1
Desulfotomaculum_reducens_MI_1_GCA_000016165.1
Desulfovibrio_3_1_syn3_3_1_syn3_GCA_000145315.2
Desulfovibrio_6_1_46AFAA_6_1_46AFAA_GCA_000224635.1
Desulfovibrio_alkalitolerans_DSM_16529_GCA_000422245.1
Desulfovibrio_brasiliensis_JCM_12178_GCA_001311825.1
Desulfovibrio_inopinatus_DSM_10711_GCA_000429305.1
Desulfovibrio_oxyclinae_DSM_11498_GCA_000375485.1
Desulfovibrio_piger_ATCC_29098_GCA_000156375.1
Desulfovibrio_termitidis_HI1_GCA_000504305.1
Desulfovibrio_U5L_U5L_GCA_000245055.1
Desulfovibrio_vulgaris_DP4_GCA_000015485.1
Desulfurispirillum_indicum_S5_GCA_000177635.2
Desulfurococcus_kamchatkensis_1221n_GCA_000020905.1
Dethiosulfatarculus_sandiegensis_SPR_GCA_000931935.2
Dethiosulfovibrio_peptidovorans_DSM_11002_GCA_000172975.1
Dialister_CAG_588_GCA_000438335.1
Dichelobacter_nodosus_VCS1703A_GCA_000015345.1
Dichelobacter_nodosus_VPI_2340_GCA_001263335.1
Dickeya_chrysanthemi_L11_GCA_000784725.1
Dickeya_dadantii_dieffenbachiae_NCPPB_2976_GCA_000406185.1
Dickeya_dianthicola_GBBC_2039_GCA_000365365.1
Dickeya_dianthicola_NCPPB_3534_GCA_000365405.2
Dickeya_dianthicola_NCPPB_453_GCA_000365305.1
Dickeya_dianthicola_RNS04_9_GCA_000975305.1
Dickeya_DW_0440_DW_0440_GCA_000406285.1
Dickeya_NCPPB_569_NCPPB_569_GCA_000406125.1
Dickeya_paradisiaca_Ech703_GCA_000023545.1
Dickeya_paradisiaca_NCPPB_2511_GCA_000400505.1
Dickeya_zeae_DZ2Q_GCA_000404105.1
Dickeya_zeae_MS1_GCA_000382585.1
Dickeya_zeae_NCPPB_3531_GCA_000406225.1
Dorea_5_2_5_2_GCA_000403455.2
Duganella_Leaf126_Leaf126_GCA_001423125.1
Ectothiorhodospira_PHS_1_PHS_1_GCA_000225005.2
Edwardsiella_tarda_612_ETAR_GCA_001057555.1
Eggerthella_YY7918_YY7918_GCA_000270285.1
Elusimicrobium_minutum_Pei191_GCA_000020145.1
endosymbiont_of_Ridgeia_piscesae_GCA_001443665.1
endosymbiont_of_Tevnia_jerichonana_vent_Tica_GCA_000224925.2
Enterobacter_5_4_5_4_GCA_000612205.1
Enterobacter_638_638_GCA_000016325.1
Enterobacter_aerogenes_GN02384_GCA_001011295.1
Enterobacter_aerogenes_SMART_543_GCA_001472415.1
Enterobacter_asburiae_35651_GCA_000958015.1
Enterobacter_asburiae_35731_GCA_000957195.1
Enterobacter_asburiae_44242_GCA_000958265.1
Enterobacter_asburiae_44246_GCA_000958285.1
Enterobacter_asburiae_GN02468_GCA_001022525.2
Enterobacter_asburiae_GN02587_GCA_001022675.1
Enterobacter_Bisph2_Bisph2_GCA_000814915.1
Enterobacter_cancerogenus_ATCC_35316_GCA_000155995.1
Enterobacter_cloacae_1202_ECLO_GCA_001054075.1
Enterobacter_cloacae_1240_ECLO_GCA_001054225.1
Enterobacter_cloacae_153_ECLO_GCA_001054435.1
Enterobacter_cloacae_405_ECLO_GCA_001056585.1
Enterobacter_cloacae_414_ECLO_GCA_001055075.1
Enterobacter_cloacae_921_ECLO_GCA_001075365.1
Enterobacter_cloacae_cloacae_GCA_001316615.1
Enterobacter_cloacae_cloacae_GCA_001317225.1
Enterobacter_cloacae_FDAARGOS_68_GCA_000783855.1
Enterobacter_cloacae_GN02032_GCA_001011775.1
Enterobacter_cloacae_GN02044_GCA_001011695.1
Enterobacter_cloacae_GN02346_GCA_001023385.1
Enterobacter_cloacae_GN04225_GCA_001518225.1
Enterobacter_cloacae_GN04369_GCA_001518605.1
Enterobacter_cloacae_SMART_1260_GCA_001524915.1
Enterobacter_cloacae_ST3_GCA_001469415.1
Enterobacter_cloacae_UCICRE_11_GCA_000492455.1
Enterobacter_GN02186_GN02186_GCA_001011785.1
Enterobacter_GN02266_GN02266_GCA_001023295.1
Enterobacter_GN02315_GN02315_GCA_001023315.1
Enterobacter_hormaechei_steigerwaltii_GCA_001471915.1
Enterobacter_hormaechei_steigerwaltii_GCA_001471975.1
Enterobacteriaceae_bacterium_LSJC7_LSJC7_GCA_000302695.1
Enterobacter_MGH_34_MGH_34_GCA_000492895.1
Enterococcus_7L76_7L76_GCA_000210115.1
Enterococcus_caccae_ATCC_BAA_1240_GCA_000407145.1
Enterococcus_cecorum_1711s24_GCA_001020445.1
Enterococcus_cecorum_CE2_GCA_001318325.1
Enterococcus_cecorum_DSM_20682_ATCC_43198_GCA_000407565.1
Enterococcus_cecorum_SA2_GCA_001318265.1
Enterococcus_faecalis_135_EFLS_GCA_001053495.1
Enterococcus_faecalis_17_GCA_000788185.1
Enterococcus_faecalis_18_GCA_000788235.1
Enterococcus_faecalis_244_EFLS_GCA_001056045.1
Enterococcus_faecalis_584_EFLS_GCA_001057435.1
Enterococcus_faecalis_ARO1_DG_GCA_000157275.1
Enterococcus_faecalis_EnGen0059_GCA_000390625.1
Enterococcus_faecalis_EnGen0286_GCA_000478325.1
Enterococcus_faecalis_EnGen0342_GCA_000393115.1
Enterococcus_faecalis_EnGen0354_GCA_000393135.1
Enterococcus_faecalis_EnGen0365_GCA_000393095.1
Enterococcus_faecalis_MTmid8_GCA_000648135.1
Enterococcus_faecalis_T8_GCA_000161875.1
Enterococcus_faecium_TX1337RF_GCA_000294345.2
Enterococcus_raffinosus_ATCC_49464_GCA_000393895.1
Enterococcus_raffinosus_ATCC_49464_GCA_000407525.1
Erwinia_mallotivora_BT_MARDI_GCA_000590885.1
Erwinia_SCU_B244_SCU_B244_GCA_001484765.1
Erysipelatoclostridium_ramosum_DSM_1402_GCA_000154485.1
Escherichia_albertii_20H38_GCA_001514555.1
Escherichia_albertii_EC03_127_GCA_001514885.1
Escherichia_albertii_HIPH08472_GCA_001514985.1
Escherichia_albertii_NIAH_Bird_25_GCA_001514745.1
Escherichia_coli_1163_ECOL_GCA_001052855.1
Escherichia_coli_1_176_05_S1_C1_GCA_000601255.1
Escherichia_coli_121_ECOL_GCA_001054095.1
Escherichia_coli_138B_L1_GCA_000944855.1
Escherichia_coli_1_392_07_S4_C3_GCA_000713615.1
Escherichia_coli_2_005_03_S4_C2_GCA_000627195.1
Escherichia_coli_2_005_03_S4_C3_GCA_000627075.1
Escherichia_coli_2_011_08_S1_C2_GCA_000627885.1
Escherichia_coli_2_052_05_S4_C1_GCA_000700545.1
Escherichia_coli_207A_L2_GCA_001373215.1
Escherichia_coli_2_210_07_S1_C3_GCA_000703765.1
Escherichia_coli_2_210_07_S3_C2_GCA_000703945.1
Escherichia_coli_2_316_03_S1_C1_GCA_000711475.1
Escherichia_coli_2_316_03_S1_C2_GCA_000711415.1
Escherichia_coli_2_316_03_S4_C1_GCA_000704305.1
Escherichia_coli_2_427_07_S1_C3_GCA_000704625.1
Escherichia_coli_2_427_07_S4_C3_GCA_000711355.1
Escherichia_coli_2_460_02_S1_C1_GCA_000713825.1
Escherichia_coli_26A_L1_GCA_000946335.1
Escherichia_coli_2741950_GCA_000356225.2
Escherichia_coli_2866750_GCA_000354755.2
Escherichia_coli_302137_GCA_001266225.1
Escherichia_coli_3_105_05_S1_C2_GCA_000704985.1
Escherichia_coli_3_105_05_S1_C3_GCA_000705005.1
Escherichia_coli_3_373_03_S1_C1_GCA_000700645.1
Escherichia_coli_3_373_03_S1_C2_GCA_000700265.1
Escherichia_coli_3_373_03_S1_C3_GCA_000700625.1
Escherichia_coli_3_475_03_S4_C1_GCA_000700305.1
Escherichia_coli_417_ECOL_GCA_001056665.1
Escherichia_coli_4d11B_GCA_000939695.1
Escherichia_coli_50870281_GCA_001463455.1
Escherichia_coli_5_172_05_S3_C3_GCA_000714135.1
Escherichia_coli_53638_GCA_000167915.2
Escherichia_coli_597_GCA_000503475.1
Escherichia_coli_725_ECOL_GCA_001058145.1
Escherichia_coli_806_ECOL_GCA_001059155.1
Escherichia_coli_907357_GCA_000485675.1
Escherichia_coli_A192PP_GCA_001245225.1
Escherichia_coli_AL505_GCA_001499595.1
Escherichia_coli_BIDMC114_GCA_001030665.1
Escherichia_coli_BIDMC_65_GCA_000692475.1
Escherichia_coli_blood_08_0493_GCA_000782735.1
Escherichia_coli_blood_09_0751_GCA_000782055.1
Escherichia_coli_blood_10_0687_GCA_000781555.1
Escherichia_coli_blood_2011_0141_GCA_000779075.1
Escherichia_coli_CFSAN026814_GCA_001262955.1
Escherichia_coli_CVM_N33707PS_GCA_000798355.1
Escherichia_coli_CVM_N34577PS_GCA_000819145.1
Escherichia_coli_CVM_N36401PS_GCA_000797655.1
Escherichia_coli_CVM_N37059PS_GCA_000797585.1
Escherichia_coli_DEC6A_GCA_000249595.2
Escherichia_coli_E101_GCA_000241995.1
Escherichia_coli_E8C1_GCA_000936715.1
Escherichia_coli_G177_GCA_001575965.1
Escherichia_coli_G200_GCA_001575385.1
Escherichia_coli_G207_GCA_001576305.1
Escherichia_coli_G211_GCA_001575455.1
Escherichia_coli_G224_GCA_001575535.1
Escherichia_coli_GCA_000936365.1
Escherichia_coli_GCA_000944435.1
Escherichia_coli_GCA_000945835.1
Escherichia_coli_GCA_000946315.1
Escherichia_coli_GCA_001268745.1
Escherichia_coli_GCA_001269165.1
Escherichia_coli_GN02005_GCA_001519135.1
Escherichia_coli_GN02099_GCA_001519715.1
Escherichia_coli_GN02148_GCA_001519755.1
Escherichia_coli_GN02165_GCA_001519285.1
Escherichia_coli_GN02172_GCA_001519235.1
Escherichia_coli_GN02254_GCA_001519735.1
Escherichia_coli_GN02260_GCA_001519555.1
Escherichia_coli_GN02345_GCA_001519895.1
Escherichia_coli_GN02430_GCA_001520435.1
Escherichia_coli_GN02627_GCA_001520195.1
Escherichia_coli_GN03218_GCA_001520935.1
Escherichia_coli_GN03253_GCA_001520145.1
Escherichia_coli_GN03409_GCA_001520775.1
Escherichia_coli_GN04262_GCA_001521455.1
Escherichia_coli_H263_GCA_000190915.1
Escherichia_coli_H397_GCA_000241975.1
Escherichia_coli_HVH_118_4_7345399_GCA_000457715.1
Escherichia_coli_HVH_126_4_6034225_GCA_000457835.1
Escherichia_coli_HVH_137_4_2124971_GCA_000457995.1
Escherichia_coli_HVH_1_4_6876161_GCA_000456005.1
Escherichia_coli_HVH_148_4_3192490_GCA_000495015.1
Escherichia_coli_HVH_192_4_3054470_GCA_000458895.1
Escherichia_coli_HVH_199_4_5670322_GCA_000459035.1
Escherichia_coli_HVH_210_4_3042480_GCA_000459255.1
Escherichia_coli_HVH_221_4_3136817_GCA_000459435.1
Escherichia_coli_HVH_35_4_2962667_GCA_000456545.1
Escherichia_coli_HVH_73_4_2393174_GCA_000457025.1
Escherichia_coli_HVH_91_4_4638751_GCA_000457305.1
Escherichia_coli_HVH_9_4_6942539_GCA_000456145.1
Escherichia_coli_K1_GCA_000742495.1
Escherichia_coli_K1_GCA_000742505.1
Escherichia_coli_K1_GCA_000742515.1
Escherichia_coli_K1_GCA_000742555.1
Escherichia_coli_K1_GCA_000742575.1
Escherichia_coli_K1_GCA_000742585.1
Escherichia_coli_K1_GCA_000742595.1
Escherichia_coli_K1_GCA_001445715.1
Escherichia_coli_K1_GCA_001445725.1
Escherichia_coli_K1_GCA_001445735.1
Escherichia_coli_K1_GCA_001445765.1
Escherichia_coli_KCJ852_GCA_001554295.1
Escherichia_coli_KD1_GCA_000264095.1
Escherichia_coli_KOEGE_3_4a_GCA_000459555.1
Escherichia_coli_KTE118_GCA_000352545.1
Escherichia_coli_KTE119_GCA_000351905.1
Escherichia_coli_KTE123_GCA_000352565.1
Escherichia_coli_KTE138_GCA_000326685.1
Escherichia_coli_KTE168_GCA_000326445.1
Escherichia_coli_KTE180_GCA_000326805.1
Escherichia_coli_KTE186_GCA_000408105.1
Escherichia_coli_KTE19_GCA_000407825.1
Escherichia_coli_KTE55_GCA_000351505.1
Escherichia_coli_KTE58_GCA_000351565.1
Escherichia_coli_LSPQ_A134697_GCA_001262455.1
Escherichia_coli_M4163_GCA_000805815.1
Escherichia_coli_O104_H21_94_3025_GCA_000618965.1
Escherichia_coli_O104_H4_01_09591_GCA_000221065.2
Escherichia_coli_O104_H4_LB226692_GCA_000215685.3
Escherichia_coli_O157_H7_GCA_001516935.1
Escherichia_coli_OLC_1547_GCA_000948625.1
Escherichia_coli_P0304799_3_GCA_000357685.2
Escherichia_coli_RS218_GCA_000800845.2
Escherichia_coli_RS218_GCA_000817345.1
Escherichia_coli_SCB12_GCA_000817355.1
Escherichia_coli_SF_166_GCA_001280385.1
Escherichia_coli_SF_468_GCA_001280345.1
Escherichia_coli_ST167_947385799_GCA_001316875.1
Escherichia_coli_TA007_GCA_000190975.1
Escherichia_coli_TOP2386_GCA_000397725.1
Escherichia_coli_UCD_JA38_GCA_001306635.1
Escherichia_coli_UCD_JA65_GCA_000599805.2
Escherichia_coli_UCD_JA65_pb_GCA_000714975.1
Escherichia_coli_UM141_GCA_001571565.1
Escherichia_coli_UM146_GCA_000148605.1
Escherichia_coli_UMEA_3203_1_GCA_000460775.1
Escherichia_coli_UMEA_3298_1_GCA_000461155.1
Escherichia_coli_UMEA_3834_1_GCA_000461735.1
Escherichia_coli_upec_115_GCA_000781215.1
Escherichia_coli_upec_120_GCA_000781095.1
Escherichia_coli_upec_169_GCA_000780095.1
Escherichia_coli_upec_236_GCA_000778355.1
Escherichia_coli_upec_249_GCA_000778135.1
Escherichia_coli_upec_255_GCA_000778035.1
Escherichia_coli_upec_31_GCA_000777325.1
Escherichia_coli_upec_48_GCA_000777025.1
Escherichia_coli_upec_51_GCA_000776965.1
Escherichia_coli_upec_61_GCA_000776565.1
Escherichia_coli_upec_70_GCA_000776815.1
Escherichia_coli_upec_75_GCA_000776655.1
Escherichia_coli_upec_89_GCA_000776635.1
Escherichia_coli_upec_98_GCA_000776315.1
Escherichia_coli_UTI89_GCA_000013265.1
Escherichia_hermannii_NBRC_105704_GCA_000248015.2
Eubacterium_CAG_274_GCA_000432155.1
Eubacterium_infirmum_F0142_GCA_000242675.1
Eubacterium_limosum_ATCC_8480_GCA_000807675.1
Eubacterium_limosum_KIST612_GCA_000152245.2
Eubacterium_plexicaudatum_ASF492_GCA_000364225.1
Eubacterium_SB2_SB2_GCA_001244405.1
Eubacterium_siraeum_70_3_GCA_000209915.1
Eubacterium_UNK_MGS_26_GCA_000980695.1
Eubacterium_ventriosum_ATCC_27560_GCA_000153885.1
Eubacterium_yurii_margaretiae_ATCC_43715_GCA_000146855.1
Exiguobacterium_AB2_AB2_GCA_000696055.1
Ferrimonas_balearica_598_FBAL_GCA_001057485.1
Fervidicola_ferrireducens_Y170_GCA_001562425.1
Fibrobacteria_bacterium_AD80_GCA_001462305.1
Fibrobacteria_bacterium_GUT221_GCA_001462245.1
Firmicutes_bacterium_JGI_0000112_M16_JGI_0000112_M16_GCA_000494665.1
Firmicutes_bacterium_JGI_0000112_P22_JGI_0000112_P22_GCA_000494565.1
Firmicutes_bacterium_ZOR0006_ZOR0006_GCA_000798955.1
Fischerella_JSC_11_JSC_11_GCA_000231365.2
Flavobacterium_columnare_94_081_GCA_001534645.1
Flavobacterium_columnare_ATCC_49512_GCA_000240075.2
Flavobacterium_psychrophilum_11754_GCA_001510875.1
Flavobacterium_psychrophilum_17830_GCA_001510855.1
Flavobacterium_psychrophilum_3_GCA_000971735.2
Flavobacterium_psychrophilum_5_GCA_000971575.2
Flavobacterium_psychrophilum_950106_1_1_GCA_000767095.1
Flavobacterium_psychrophilum_CR_GCA_000801625.1
Flavobacterium_psychrophilum_CSF259_93_GCA_000739395.1
Flavobacterium_psychrophilum_CSF_259_93_GCA_000801635.1
Flavobacterium_psychrophilum_FPG101_GCA_000754365.1
Flavobacterium_psychrophilum_JIP02_86_GCA_000064305.2
Flavobacterium_psychrophilum_KTEN_1510_GCA_001485515.1
Flavobacterium_psychrophilum_MH1_GCA_000971605.2
Flavobacterium_psychrophilum_PG2_GCA_000971645.2
Flavobacterium_psychrophilum_Pullman_GCA_001510795.1
Flavobacterium_psychrophilum_THC_02_90_GCA_000801615.1
Flavobacterium_psychrophilum_TN_GCA_000801695.1
Flavobacterium_psychrophilum_TR_GCA_000801715.1
Flavobacterium_psychrophilum_V3_5_GCA_000831225.1
Flavobacterium_psychrophilum_V4_24_GCA_000831185.1
Flavobacterium_psychrophilum_v4_33_GCA_000831205.1
Flavobacterium_psychrophilum_VQ50_GCA_000971685.2
Francisella_philomiragia_philomiragia_ATCC_25017_GCA_000019285.1
Franconibacter_pulveris_1160_GCA_000485965.1
Frankia_alni_ACN14a_GCA_000058485.1
Frankia_CcI3_CcI3_GCA_000013345.1
Frankia_CN3_CN3_GCA_000235425.3
Frankia_EUN1f_EUN1f_GCA_000177675.1
Fructobacillus_ficulneus_JCM_12225_GCA_001047075.1
Fusobacterium_CM22_CM22_GCA_000524395.1
Fusobacterium_gonidiaformans_3_1_5R_GCA_000158235.1
Fusobacterium_hwasookii_ChDC_F145_GCA_000455865.1
Fusobacterium_hwasookii_ChDC_F174_GCA_001455145.1
Fusobacterium_hwasookii_ChDC_F300_GCA_000455925.1
Fusobacterium_hwasookii_ChDC_F300_GCA_001455105.1
Fusobacterium_necrophorum_BFTR_1_GCA_000691685.1
Fusobacterium_necrophorum_BFTR_2_GCA_000691725.1
Fusobacterium_necrophorum_BL_GCA_000691645.1
Fusobacterium_necrophorum_DJ_1_GCA_000691665.1
Fusobacterium_necrophorum_DJ_2_GCA_000691745.1
Fusobacterium_necrophorum_funduliforme_ATCC_51357_GCA_000262225.1
Fusobacterium_necrophorum_funduliforme_B35_GCA_000600355.1
Fusobacterium_necrophorum_funduliforme_B35_GCA_000814775.1
Fusobacterium_nucleatum_MJR7757B_GCA_001546435.1
Fusobacterium_nucleatum_nucleatum_ChDC_F316_GCA_000455945.1
Fusobacterium_nucleatum_nucleatum_GCA_001510735.1
Fusobacterium_nucleatum_polymorphum_GCA_001433955.1
Fusobacterium_nucleatum_polymorphum_GCA_001455125.1
Fusobacterium_nucleatum_vincentii_ChDC_F8_GCA_000455965.1
Fusobacterium_nucleatum_W1481_GCA_000493815.1
Fusobacterium_OBRC1_OBRC1_GCA_000524235.1
Fusobacterium_oral_taxon_370_F0437_GCA_000235465.1
Fusobacterium_periodonticum_2_1_31_GCA_000158215.3
Fusobacterium_periodonticum_ATCC_33693_GCA_000160475.1
Fusobacterium_periodonticum_D10_GCA_000297655.1
Fusobacterium_russii_ATCC_25533_GCA_000381725.1
Fusobacterium_ulcerans_ATCC_49185_GCA_000158315.2
Fusobacterium_varium_ATCC_27725_GCA_000159915.2
Gallibacterium_anatis_20558_3kl_GCA_000771785.1
Gallibacterium_anatis_7990_GCA_000772385.1
Gallibacterium_anatis_DSM_16844_F_149_GCA_000379785.1
Gallibacterium_anatis_DSM_16844_F_149_GCA_000772265.1
Gammaproteobacteria_bacterium_LS_SOB_GCA_001543005.1
Gammaproteobacteria_bacterium_MFB021_MFB021_GCA_000737985.1
Gardnerella_vaginalis_350_GVAG_GCA_001056455.1
Gardnerella_vaginalis_409_05_GCA_000025205.1
Geitlerinema_PCC_7105_PCC_7105_GCA_000332355.1
Gemella_haemolysans_M341_GCA_000204355.1
Gemmata_IIL30_IIL30_GCA_000531095.1
Gemmatimonadetes_bacterium_JGI_0000112_M07_JGI_0000112_M07_GCA_000494605.1
Geoalkalibacter_subterraneus_Red1_GCA_000827125.1
Geobacillus_BCO2_BCO2_GCA_001294475.1
Geobacillus_C56_T3_C56_T3_GCA_000092445.1
Geobacillus_kaustophilus_Et2_3_GCA_000948165.1
Geobacillus_kaustophilus_Et7_4_GCA_000948285.1
Geobacillus_kaustophilus_GBlys_GCA_000415905.1
Geobacillus_LC300_LC300_GCA_001191625.1
Geobacillus_MAS1_MAS1_GCA_000498995.1
Geobacillus_stearothermophilus_22_GCA_000743495.1
Geobacillus_stearothermophilus_53_GCA_000749985.1
Geobacillus_stearothermophilus_A1_GCA_001183895.1
Geobacillus_stearothermophilus_D1_GCA_001183885.1
Geobacillus_stearothermophilus_P3_GCA_001183915.1
Geobacillus_subterraneus_PSS2_GCA_000744755.1
Geobacillus_thermoglucosidasius_C56_YS93_GCA_000178395.2
Geobacillus_thermoglucosidasius_NBRC_107763_GCA_000648295.1
Geobacillus_Y412MC52_Y412MC52_GCA_000174795.2
Geobacillus_Y412MC61_Y412MC61_GCA_000024705.1
Geobacillus_zalihae_NBRC_101842_GCA_001544135.1
Geobacter_pickeringii_G13_GCA_000817955.1
Geobacter_uraniireducens_Rf4_GCA_000016745.1
Gilliamella_apicola_wkB11_GCA_000733115.1
Gluconacetobacter_diazotrophicus_PA1_5_GCA_000021325.1
Goodfellowiella_coeruleoviolacea_NRRL_B_24058_GCA_000715825.1
Gordonia_desulfuricans_NBRC_100010_GCA_001485495.1
Gordonia_sihwensis_NBRC_108236_GCA_000333035.1
Gracilibacillus_boraciitolerans_JCM_21714_GCA_000521485.1
Granulibacter_bethesdensis_CGDNIH1_GCA_000014285.1
Granulicatella_572_rep1_STHE_572_rep1_STHE_GCA_001073445.1
Granulicatella_572_rep2_STHE_572_rep2_STHE_GCA_001071365.1
Haemophilus_haemolyticus_M21127_GCA_000222045.2
Haemophilus_haemolyticus_M21639_GCA_000222085.2
Haemophilus_influenzae_60294N1_GCA_000818925.1
Haemophilus_parainfluenzae_ATCC_33392_GCA_000746485.1
Hafnia_alvei_ATCC_13337_GCA_000735375.1
Hafnia_alvei_ATCC_29926_GCA_000980975.1
Hafnia_alvei_DSM_30099_GCA_000818805.2
Haladaptatus_paucihalophilus_DX253_GCA_000376445.1
Halarchaeum_acidiphilum_MH1_52_1_GCA_000400975.1
Halarchaeum_acidiphilum_MH1_52_1_GCA_000474235.1
Haliangium_ochraceum_DSM_14365_GCA_000024805.1
Haloarcula_argentinensis_DSM_12282_GCA_000336895.1
Haloarcula_sinaiiensis_ATCC_33800_GCA_000337275.1
Halobacterium_DL1_DL1_GCA_000230955.3
Haloferax_alexandrinus_JCM_10717_GCA_000336735.1
Haloferax_ATCC_BAA_644_ATCC_BAA_644_GCA_000336975.1
Haloferax_ATCC_BAA_645_ATCC_BAA_645_GCA_000336835.1
Haloferax_ATCC_BAA_646_ATCC_BAA_646_GCA_000336855.1
Haloferax_BAB2207_BAB2207_GCA_000328285.1
Haloferax_denitrificans_ATCC_35960_GCA_000337795.1
Haloferax_elongans_ATCC_BAA_1513_GCA_000336755.1
Haloferax_gibbonsii_ATCC_33959_GCA_000336775.1
Haloferax_larsenii_JCM_13917_GCA_000336955.1
Haloferax_mucosum_ATCC_BAA_1512_GCA_000337815.1
Haloferax_sulfurifontis_ATCC_BAA_897_GCA_000337835.1
Halomicrobium_katesii_DSM_19301_GCA_000379085.1
Halomicrobium_mukohataei_DSM_12286_GCA_000023965.1
Halomonas_axialensis_ACH_L_8_GCA_001576535.1
Halomonas_boliviensis_LC1_GCA_000236035.1
Halomonas_SUBG004_SUBG004_GCA_000735265.1
Halopenitus_DYS4_DYS4_GCA_001462205.1
Halorubrum_saccharovorum_DSM_1137_GCA_000337915.1
Haloterrigena_jeotgali_A29_GCA_000710605.1
Hapalosiphon_MRB220_MRB220_GCA_001275395.1
Hassallia_byssoidea_VB512170_GCA_000817785.1
Helicobacter_apodemus_MIT_03_7007_GCA_000765745.1
Helicobacter_cetorum_MIT_00_7128_GCA_000259255.1
Helicobacter_cinaedi_CCUG_18818_ATCC_BAA_847_GCA_000155475.1
Helicobacter_cinaedi_CCUG_18818_ATCC_BAA_847_GCA_000349975.1
Helicobacter_cinaedi_PAGU611_GCA_000284635.1
Helicobacter_macacae_MIT_99_5501_GCA_000507845.1
Helicobacter_MIT_03_1614_MIT_03_1614_GCA_000762925.1
Helicobacter_MIT_03_1616_MIT_03_1616_GCA_000765685.1
Helicobacter_pullorum_229313_12_GCA_001298065.1
Helicobacter_typhlonius_GCA_001460635.1
Helicobacter_typhlonius_MIT_98_6810_GCA_000765765.1
Herbaspirillum_B501_B501_GCA_000333575.1
Herbaspirillum_rubrisubalbicans_Os34_GCA_000300435.1
Herminiimonas_CN_CN_GCA_000622895.1
Herpetosiphon_geysericola_DSM_7119_GCA_001306135.1
Holdemania_massiliensis_AP2_GCA_000327285.1
Hungatella_hathewayi_VE202_11_GCA_000471805.1
Hydrocarboniphaga_effusa_AP103_GCA_000271305.1
Hydrogenobacter_thermophilus_TK_6_GCA_000010785.1
Hydrogenobacter_thermophilus_TK_6_GCA_000164905.1
Hydrogenobaculum_3684_3684_GCA_000213785.1
Hydrogenobaculum_HO_HO_GCA_000341855.1
Hydrogenobaculum_SHO_SHO_GCA_000215065.1
Hydrogenobaculum_SN_SN_GCA_000348765.2
Hyphomicrobium_sulfonivorans_WDL6_GCA_001541235.1
Ideonella_201_F6_201_F6_GCA_001293525.1
Ideonella_B508_1_B508_1_GCA_000333615.1
Idiomarina_H105_H105_GCA_001469885.1
Intestinimonas_butyriciproducens_AF211_GCA_001454945.1
Intestinimonas_butyriciproducens_ER1_GCA_000765135.1
Janthinobacterium_B9_8_B9_8_GCA_000969645.2
Johnsonella_ignava_ATCC_51276_GCA_000235445.1
Jonquetella_anthropi_E3_33_E1_GCA_000161995.1
Kingella_oralis_ATCC_51147_GCA_000160435.1
Kitasatospora_cheerisanensis_KCTC_2395_GCA_000696185.1
Kitasatospora_MY_5_36_MY_5_36_GCA_001182915.1
Kitasatospora_setae_KM_6054_GCA_000269985.1
Kitasatospora_setae_NRRL_B_16185_GCA_000716965.1
Klebsiella_1_1_55_1_1_55_GCA_000163075.1
Klebsiella_4_1_44FAA_4_1_44FAA_GCA_000238715.1
Klebsiella_KGM_IMP216_KGM_IMP216_GCA_001443245.1
Klebsiella_oxytoca_1148_KOXY_GCA_001052235.1
Klebsiella_oxytoca_1236_KOXY_GCA_001052475.1
Klebsiella_oxytoca_FDAARGOS_66_GCA_000783895.1
Klebsiella_oxytoca_OK_1_GCA_000527235.1
Klebsiella_pneumoniae_101712_GCA_000788005.1
Klebsiella_pneumoniae_1035_KPNE_GCA_001061755.1
Klebsiella_pneumoniae_1239_KPNE_GCA_001061315.1
Klebsiella_pneumoniae_50531633_GCA_001462885.1
Klebsiella_pneumoniae_50580255_GCA_001463085.1
Klebsiella_pneumoniae_50627996_GCA_001463125.1
Klebsiella_pneumoniae_50884375_GCA_001463475.1
Klebsiella_pneumoniae_6234_GCA_000807515.2
Klebsiella_pneumoniae_813_KPNE_GCA_001066415.1
Klebsiella_pneumoniae_B199_GCA_001441295.1
Klebsiella_pneumoniae_BIDMC_11_GCA_000567405.1
Klebsiella_pneumoniae_BIDMC_24_GCA_000492335.1
Klebsiella_pneumoniae_BIDMC_33B_GCA_000707985.1
Klebsiella_pneumoniae_CAV1193_GCA_001456135.1
Klebsiella_pneumoniae_CAV1344_GCA_001022175.1
Klebsiella_pneumoniae_CDPH3020_GCA_000956395.1
Klebsiella_pneumoniae_CDPH3020_GCA_000958975.1
Klebsiella_pneumoniae_CDPH3707_GCA_000956385.1
Klebsiella_pneumoniae_CDPH3707_GCA_000958955.1
Klebsiella_pneumoniae_CDPH3823_GCA_000763935.1
Klebsiella_pneumoniae_CDPH3823_GCA_000958945.1
Klebsiella_pneumoniae_CDPH5262_GCA_000763925.1
Klebsiella_pneumoniae_CDPH5262_GCA_000958965.1
Klebsiella_pneumoniae_CHS175_GCA_001185865.1
Klebsiella_pneumoniae_DMC0799_GCA_000417485.1
Klebsiella_pneumoniae_GCA_000821625.1
Klebsiella_pneumoniae_GCA_000821645.1
Klebsiella_pneumoniae_GCA_000821665.1
Klebsiella_pneumoniae_GCA_000821805.1
Klebsiella_pneumoniae_GCA_000822385.1
Klebsiella_pneumoniae_GCA_000822405.1
Klebsiella_pneumoniae_GCA_000822725.1
Klebsiella_pneumoniae_GCA_000822785.1
Klebsiella_pneumoniae_GCA_000822985.1
Klebsiella_pneumoniae_GCA_000823005.1
Klebsiella_pneumoniae_GCA_000823105.1
Klebsiella_pneumoniae_GCA_001511015.1
Klebsiella_pneumoniae_GN8_GCA_000812525.1
Klebsiella_pneumoniae_GPKP_GCA_001549975.1
Klebsiella_pneumoniae_JH1_GCA_000219945.2
Klebsiella_pneumoniae_JHCK1_GCA_000316265.2
Klebsiella_pneumoniae_K45_67_GCA_001483725.1
Klebsiella_pneumoniae_K68_18_GCA_001462825.1
Klebsiella_pneumoniae_K68_73_GCA_001462845.1
Klebsiella_pneumoniae_KP617_GCA_001307175.1
Klebsiella_pneumoniae_MGH102_GCA_001033745.1
Klebsiella_pneumoniae_MGH124_GCA_001033925.1
Klebsiella_pneumoniae_MGH126_GCA_001033975.1
Klebsiella_pneumoniae_MGH_32_GCA_000492915.1
Klebsiella_pneumoniae_MGH_35_GCA_000567745.1
Klebsiella_pneumoniae_MGH_48_GCA_000492755.1
Klebsiella_pneumoniae_MGH89_GCA_001033525.1
Klebsiella_pneumoniae_MGH93_GCA_001033585.1
Klebsiella_pneumoniae_OC511_GCA_001483045.1
Klebsiella_pneumoniae_PMK1_GCA_000764615.1
Klebsiella_pneumoniae_pneumoniae_GCA_000785005.1
Klebsiella_pneumoniae_pneumoniae_GCA_001316865.1
Klebsiella_pneumoniae_pneumoniae_GCA_001521895.1
Klebsiella_pneumoniae_pneumoniae_KPNIH27_GCA_000695935.1
Klebsiella_pneumoniae_pneumoniae_LZ_GCA_000263095.1
Klebsiella_pneumoniae_pneumoniae_PittNDM01_GCA_000733255.1
Klebsiella_pneumoniae_pneumoniae_WGLW2_GCA_000300675.1
Klebsiella_pneumoniae_pneumoniae_WGLW5_GCA_000300955.1
Klebsiella_pneumoniae_SB2390_GCA_000689275.1
Klebsiella_pneumoniae_ST15_NDM_1_GCA_000943095.1
Klebsiella_pneumoniae_U25_GCA_001463165.1
Klebsiella_pneumoniae_U41_GCA_001574505.1
Klebsiella_pneumoniae_UCI_25_GCA_000566905.1
Klebsiella_pneumoniae_UCI_34_GCA_000566845.1
Klebsiella_pneumoniae_UCI82_GCA_001034235.1
Klebsiella_pneumoniae_UCI96_GCA_001034365.1
Klebsiella_pneumoniae_UHKPC179_GCA_000417465.1
Klebsiella_pneumoniae_UHKPC57_GCA_000409125.1
Klebsiella_pneumoniae_UMNturkey9_GCA_000826795.1
Klebsiella_RIT_PI_d_RIT_PI_d_GCA_001187865.1
Kocuria_kristinae_SA12_GCA_001475915.1
Kocuria_salsicia_G1_GCA_001408335.1
Kurthia_huakuii_LAM0618_GCA_000505545.1
Kushneria_aurantia_DSM_21353_GCA_000382245.1
Kyrpidia_tusciae_DSM_2912_GCA_000092905.1
Kytococcus_sedentarius_1083_KSED_GCA_001061885.1
Lachnoanaerobaculum_saburreum_F0468_GCA_000257705.1
Lachnospiraceae_bacterium_6_1_37FAA_6_1_37FAA_GCA_000191805.1
Lachnospiraceae_bacterium_NK4A179_NK4A179_GCA_000421045.1
Lachnospiraceae_bacterium_TF01_11_TF01_11_GCA_001414325.1
Lactobacillus_acidifarinae_DSM_19394_GCA_001434835.1
Lactobacillus_amylotrophicus_DSM_20534_GCA_001434555.1
Lactobacillus_capillatus_DSM_19910_GCA_001434915.1
Lactobacillus_casei_5b_GCA_000474615.1
Lactobacillus_casei_M36_GCA_000309665.1
Lactobacillus_casei_N87_GCA_001013375.1
Lactobacillus_casei_T71499_GCA_000309685.1
Lactobacillus_coryniformis_coryniformis_CECT_5711_GCA_000283115.1
Lactobacillus_coryniformis_torquens_DSM_20004_KCTC_3535_GCA_000184285.2
Lactobacillus_crispatus_MV_1A_US_GCA_000161915.2
Lactobacillus_crispatus_MV_3A_US_GCA_000162315.1
Lactobacillus_crispatus_PSS7772C_GCA_001563615.1
Lactobacillus_crispatus_VMC3_GCA_001541385.1
Lactobacillus_crispatus_VMC4_GCA_001541405.1
Lactobacillus_crispatus_VMC7_GCA_001541535.1
Lactobacillus_curvatus_JCM_1096_DSM_20019_GCA_001311645.1
Lactobacillus_delbrueckii_bulgaricus_2038_GCA_000191165.1
Lactobacillus_delbrueckii_bulgaricus_ATCC_11842_JCM_1002_GCA_000056065.1
Lactobacillus_delbrueckii_bulgaricus_ATCC_11842_JCM_1002_GCA_001311275.1
Lactobacillus_delbrueckii_bulgaricus_ATCC_11842_JCM_1002_GCA_001437195.1
Lactobacillus_delbrueckii_bulgaricus_CNCM_I_1632_GCA_000284695.1
Lactobacillus_delbrueckii_bulgaricus_GCA_000934805.1
Lactobacillus_delbrueckii_bulgaricus_PB2003_044_T3_4_GCA_000179375.1
Lactobacillus_dextrinicus_DSM_20335_GCA_001436095.1
Lactobacillus_equicursoris_66c_GCA_000312625.1
Lactobacillus_equicursoris_DSM_19284_JCM_14600_CIP_110162_GCA_001434815.1
Lactobacillus_equi_DSM_15833_JCM_10991_GCA_001435735.1
Lactobacillus_fermentum_28_3_CHN_GCA_000162395.1
Lactobacillus_gallinarum_HFD4_GCA_001314245.1
Lactobacillus_gastricus_DSM_16045_GCA_001434365.1
Lactobacillus_hamsteri_DSM_5661_JCM_6256_GCA_000615445.1
Lactobacillus_hamsteri_DSM_5661_JCM_6256_GCA_001434515.1
Lactobacillus_helveticus_ATCC_10386_GCA_000765465.1
Lactobacillus_helveticus_CIRM_BIA_101_GCA_000493575.1
Lactobacillus_helveticus_DSM_20075_CGMCC_1_1877_GCA_000160855.1
Lactobacillus_helveticus_DSM_20075_CGMCC_1_1877_GCA_001434945.1
Lactobacillus_helveticus_M3_GCA_000765455.1
Lactobacillus_helveticus_MB2_1_GCA_001006025.1
Lactobacillus_hordei_DSM_19519_GCA_001434845.1
Lactobacillus_iners_LEAF_2052A_d_GCA_000179955.1
Lactobacillus_jensenii_1153_GCA_000155915.2
Lactobacillus_jensenii_IM18_1_GCA_001012665.1
Lactobacillus_jensenii_IM18_3_GCA_001012685.1
Lactobacillus_jensenii_IM1_GCA_001012735.1
Lactobacillus_jensenii_IM59_GCA_001012675.1
Lactobacillus_jensenii_SJ_7A_US_GCA_000162335.1
Lactobacillus_johnsonii_W1_GCA_001572665.1
Lactobacillus_kefiri_DSM_20587_JCM_5818_GCA_001311745.1
Lactobacillus_kefiri_DSM_20587_JCM_5818_GCA_001436175.1
Lactobacillus_lindneri_DSM_20690_JCM_11027_GCA_001311115.1
Lactobacillus_lindneri_DSM_20690_JCM_11027_GCA_001438685.1
Lactobacillus_mucosae_LM1_GCA_001040725.1
Lactobacillus_nodensis_DSM_19682_JCM_14932_NBRC_107160_GCA_001435555.1
Lactobacillus_odoratitofui_DSM_19909_JCM_15043_GCA_001313185.1
Lactobacillus_odoratitofui_DSM_19909_JCM_15043_GCA_001434895.1
Lactobacillus_oris_DSM_4864_GCA_001434465.1
Lactobacillus_oris_PB013_T2_3_GCA_000180015.1
Lactobacillus_oryzae_JCM_18671_GCA_000740055.1
Lactobacillus_oryzae_JCM_18671_GCA_001311525.1
Lactobacillus_parabrevis_LMG_11984_GCA_001437515.1
Lactobacillus_paracasei_275_LPAR_GCA_001076595.1
Lactobacillus_paracasei_tolerans_Lpl7_GCA_000409835.1
Lactobacillus_parakefiri_DSM_10551_GCA_001434215.1
Lactobacillus_paralimentarius_DSM_13238_JCM_10415_GCA_001434985.1
Lactobacillus_paraplantarum_L_ZS9_GCA_000758145.1
Lactobacillus_paraplantarum_L_ZS9_GCA_001443645.1
Lactobacillus_plantarum_EGD_AQ4_GCA_000463075.2
Lactobacillus_plantarum_SF2A35B_GCA_001469145.1
Lactobacillus_rennini_DSM_20253_GCA_001436505.1
Lactobacillus_reuteri_mlc3_GCA_000179435.1
Lactobacillus_rhamnosus_389_LRHA_GCA_001063295.1
Lactobacillus_rhamnosus_K32_GCA_000735255.1
Lactobacillus_ruminis_ATCC_27782_GCA_000224985.1
Lactobacillus_ruminis_DPC_6830_GCA_001008765.1
Lactobacillus_ruminis_DPC_6832_GCA_000813025.1
Lactobacillus_saerimneri_DSM_16049_GCA_001435165.1
Lactobacillus_sakei_carnosus_DSM_15831_GCA_001435715.1
Lactobacillus_salivarius_CECT_5713_GCA_000143435.1
Lactobacillus_salivarius_JCM1046_GCA_000758365.1
Lactobacillus_salivarius_NIAS840_GCA_000215465.2
Lactobacillus_salivarius_Ren_GCA_001011095.1
Lactobacillus_selangorensis_ATCC_BAA_66_GCA_001436805.1
Lactobacillus_selangorensis_DSM_13344_GCA_001437205.1
Lactobacillus_sucicola_DSM_21376_JCM_15457_GCA_000612445.1
Lactobacillus_sucicola_DSM_21376_JCM_15457_GCA_001436705.1
Legionella_londiniensis_ATCC_49505_GCA_001467825.1
Legionella_maceachernii_PX_1_G2_E2_GCA_001467845.1
Legionella_pneumophila_130b_GCA_000211115.2
Leptolyngbya_boryana_PCC_6306_GCA_000353285.1
Leptolyngbya_JSC_1_JSC_1_GCA_000733415.1
Leptolyngbya_NIES_2104_NIES_2104_GCA_001485215.1
Leptolyngbya_O_77_O_77_GCA_001548395.1
Leptolyngbya_PCC_6406_PCC_6406_GCA_000332095.2
Leptolyngbya_PCC_7375_PCC_7375_GCA_000316115.1
Leptospira_alexanderi_Manhao_3_L_60_GCA_000243815.3
Leptospira_borgpetersenii_200701203_GCA_000306315.2
Leptospira_borgpetersenii_200801926_GCA_000306375.2
Leptospira_borgpetersenii_56142_GCA_001568445.1
Leptospira_borgpetersenii_56214_GCA_001568485.1
Leptospira_borgpetersenii_56670_GCA_001568295.1
Leptospira_borgpetersenii_Mini_201000851_GCA_000244835.3
Leptospira_borgpetersenii_Pomona_200901868_GCA_000306415.2
Leptospira_interrogans_200040_GCA_001567725.1
Leptospira_interrogans_2002000621_GCA_000216335.3
Leptospira_interrogans_2002000623_GCA_000243555.3
Leptospira_interrogans_2002000624_GCA_000217515.3
Leptospira_interrogans_2002000626_GCA_000217495.3
Leptospira_interrogans_2002000631_GCA_000347135.1
Leptospira_interrogans_2002000632_GCA_000347115.1
Leptospira_interrogans_2003000735_GCA_000347055.1
Leptospira_interrogans_200509_GCA_001567735.1
Leptospira_interrogans_56126_GCA_001568135.1
Leptospira_interrogans_56129_GCA_001568155.1
Leptospira_interrogans_56137_GCA_001568985.1
Leptospira_interrogans_56601_GCA_001569005.1
Leptospira_interrogans_56601_V_GCA_001568215.1
Leptospira_interrogans_56605_GCA_001568225.1
Leptospira_interrogans_56609_GCA_001569075.1
Leptospira_interrogans_56609_V_GCA_001569105.1
Leptospira_interrogans_56610_GCA_001569125.1
Leptospira_interrogans_56620_GCA_001568685.1
Leptospira_interrogans_56625_GCA_001568725.1
Leptospira_interrogans_56626_GCA_001567895.1
Leptospira_interrogans_56627_GCA_001567905.1
Leptospira_interrogans_56629_GCA_001568765.1
Leptospira_interrogans_56651_GCA_001568855.1
Leptospira_interrogans_56660_GCA_001568885.1
Leptospira_interrogans_56666_GCA_001567675.1
Leptospira_interrogans_56673_GCA_001567655.1
Leptospira_interrogans_Australis_200703203_GCA_000244435.3
Leptospira_interrogans_Australis_LT2148_GCA_000216215.2
Leptospira_interrogans_Bataviae_HAI135_GCA_000244635.3
Leptospira_interrogans_Canicola_GCA_001417585.1
Leptospira_interrogans_Canicola_P2655_GCA_000342645.1
Leptospira_interrogans_G30_GCA_001568605.1
Leptospira_interrogans_G32_GCA_001567825.1
Leptospira_interrogans_H30H0728_GCA_001568575.1
Leptospira_interrogans_HAI1536_GCA_000306635.2
Leptospira_interrogans_Kito_GCA_000347255.1
Leptospira_interrogans_Lai_Langkawi_GCA_000246235.2
Leptospira_interrogans_Linhai_56609_GCA_000941035.1
Leptospira_interrogans_Medanensis_UT053_GCA_000244395.3
Leptospira_interrogans_Pyrogenes_SriLanka1_GCA_000246415.2
Leptospira_interrogans_UI_12758_GCA_000244295.3
Leptospira_kirschneri_200803703_GCA_000306595.2
Leptospira_kirschneri_Mozdok_1_Vehlefans_2_GCA_000343555.1
Leptospira_kirschneri_Mozdok_1_Vehlefans_3_GCA_000342725.1
Leptospira_kirschneri_Mozdok_Brem_166_GCA_000246335.2
Leptospira_kirschneri_Mozdok_GCA_000772835.2
Leptospira_mayottensis_200901116_GCA_000306675.2
Leptospira_mayottensis_200901122_GCA_000306335.2
Leptospira_noguchii_2001034031_GCA_000306195.2
Leptospira_noguchii_2006001870_GCA_000216255.3
Leptospira_noguchii_56190_GCA_001569205.1
Leptospira_noguchii_Autumnalis_ZUN142_GCA_000244775.3
Leptospira_noguchii_Cascata_GCA_000350585.1
Leptospira_noguchii_Hook_GCA_000350605.1
Leptospira_noguchii_U73_GCA_001276935.1
Leptospira_P2653_P2653_GCA_000346955.1
Leptospira_santarosai_2000027870_GCA_000216275.3
Leptospira_santarosai_2000030832_GCA_000217455.3
Leptospira_santarosai_56198_GCA_001568365.1
Leptospira_santarosai_56215_GCA_001569295.1
Leptospira_santarosai_AIM_GCA_000306455.2
Leptospira_santarosai_Arenal_11_GCA_000246395.2
Leptospira_santarosai_Arenal_7_GCA_000246375.2
Leptospira_santarosai_CBC1416_GCA_000306615.2
Leptospira_santarosai_CBC1531_GCA_000348015.1
Leptospira_santarosai_CBC379_GCA_000244555.3
Leptospira_santarosai_CBC523_GCA_000244575.3
Leptospira_santarosai_CBC613_GCA_000346995.1
Leptospira_santarosai_HAI1349_GCA_000346915.1
Leptospira_santarosai_HAI134_GCA_000244615.3
Leptospira_santarosai_HAI1380_GCA_000244655.3
Leptospira_santarosai_JET_GCA_000306475.2
Leptospira_santarosai_MOR084_GCA_000244735.3
Leptospira_santarosai_ST188_GCA_000332435.2
Leptospira_santarosai_U160_GCA_000988105.1
Leptospira_santarosai_ZUN179_GCA_000244795.3
Leptospira_weilii_2006001855_GCA_000217475.3
Leptospira_weilii_56105_GCA_001569375.1
Leptospira_weilii_56621_GCA_001569385.1
Leptospira_weilii_56622_GCA_001568405.1
Leptospira_weilii_56646_GCA_001568415.1
Leptospira_weilii_56674_GCA_001568915.1
Leptospira_weilii_56679_GCA_001568905.1
Leptospira_weilii_Ecochallenge_GCA_000243595.3
Leptospira_weilii_LNT_1194_GCA_000246635.2
Leptospira_weilii_LNT_1234_GCA_000243995.3
Leptospira_weilii_Ranarum_ICFT_GCA_000332415.2
Leptospira_weilii_Topaz_LT2116_GCA_000244815.3
Leptospira_weilii_UI_14631_GCA_000246655.2
Leptospirillum_ferrodiazotrophum_ACNP01
Leptospirillum_rubarum_AAWO01
Leptotrichia_buccalis_C_1013_b_GCA_000023905.1
Leptotrichia_goodfellowii_DSM_19756_GCA_000516535.1
Leptotrichia_oral_taxon_225_F0581_GCA_000469525.1
Leptotrichia_trevisanii_DSM_22070_GCA_000482505.1
Limnohabitans_DM1_DM1_GCA_001269385.1
Limnoraphis_robusta_CS_951_GCA_000972705.2
Listeriaceae_bacterium_FSL_A5_0209_FSL_A5_0209_GCA_000766055.1
Listeria_fleischmannii_FSL_S10_1203_GCA_000526015.1
Listeria_floridensis_FSL_S10_1187_GCA_000525875.1
Listeria_innocua_Clip11262_GCA_000195795.1
Listeria_monocytogenes_1_2a_F6854_GCA_000167135.1
Listeria_monocytogenes_1KSM_GCA_000972995.1
Listeria_monocytogenes_2KSM_GCA_000973005.1
Listeria_monocytogenes_3253_GCA_000970525.1
Listeria_monocytogenes_4423_GCA_000689475.1
Listeria_monocytogenes_6179_GCA_000577745.1
Listeria_monocytogenes_7_SLCC2482_GCA_000210795.2
Listeria_monocytogenes_C1_387_GCA_000438605.1
Listeria_monocytogenes_DPC6895_GCA_000987705.1
Listeria_monocytogenes_F4235_GCA_001466035.1
Listeria_monocytogenes_F6900_GCA_000168615.1
Listeria_monocytogenes_FDLB_F15M01058_4a2_GCA_001012875.1
Listeria_monocytogenes_Finland_1998_GCA_000168595.2
Listeria_monocytogenes_FSL_F2_515_GCA_000168375.1
Listeria_monocytogenes_FSL_J2_003_GCA_000168455.1
Listeria_monocytogenes_FSL_L3_0257_GCA_000725945.1
Listeria_monocytogenes_FSL_L4_0396_GCA_000726025.1
Listeria_monocytogenes_FSL_N1_017_GCA_000168515.1
Listeria_monocytogenes_FSL_R2_503_GCA_000168555.1
Listeria_monocytogenes_FSL_R8_5402_GCA_000726425.1
Listeria_monocytogenes_FSL_R8_5760_GCA_000726725.1
Listeria_monocytogenes_FSL_R8_6046_GCA_000726915.1
Listeria_monocytogenes_FSL_R8_6607_GCA_000727805.1
Listeria_monocytogenes_FSL_R8_6918_GCA_000727995.1
Listeria_monocytogenes_FSL_R8_7006_GCA_000728485.1
Listeria_monocytogenes_FSL_R8_7057_GCA_000728245.1
Listeria_monocytogenes_FSL_R8_7348_GCA_000728775.1
Listeria_monocytogenes_FSL_R8_7389_GCA_000728885.1
Listeria_monocytogenes_FSL_R8_7450_GCA_000728765.1
Listeria_monocytogenes_FSL_R8_7761_GCA_000729285.1
Listeria_monocytogenes_FSL_T1_0946_GCA_000729625.1
Listeria_monocytogenes_FSL_V1_0009_GCA_000729565.1
Listeria_monocytogenes_G4599_GCA_001466295.1
Listeria_monocytogenes_G6054_GCA_001466265.1
Listeria_monocytogenes_GCA_001487535.1
Listeria_monocytogenes_GCA_001487775.1
Listeria_monocytogenes_GCA_001488015.1
Listeria_monocytogenes_GCA_001488255.1
Listeria_monocytogenes_GCA_001489195.1
Listeria_monocytogenes_GCA_001489235.1
Listeria_monocytogenes_GCA_001489795.1
Listeria_monocytogenes_GCA_001490035.1
Listeria_monocytogenes_GCA_001490075.1
Listeria_monocytogenes_GCA_001490455.1
Listeria_monocytogenes_GCA_001491615.1
Listeria_monocytogenes_GCA_001492155.1
Listeria_monocytogenes_GCA_001492715.1
Listeria_monocytogenes_GCA_001492755.1
Listeria_monocytogenes_GCA_001492855.1
Listeria_monocytogenes_GCA_001493255.1
Listeria_monocytogenes_GCA_001493535.1
Listeria_monocytogenes_GCA_001494495.1
Listeria_monocytogenes_GCA_001494575.1
Listeria_monocytogenes_GCA_001494975.1
Listeria_monocytogenes_GCA_001495075.1
Listeria_monocytogenes_GCA_001496455.1
Listeria_monocytogenes_GCA_001496755.1
Listeria_monocytogenes_GCA_001497635.1
Listeria_monocytogenes_GCA_001497815.1
Listeria_monocytogenes_GCA_001497995.1
Listeria_monocytogenes_GCA_001498575.1
Listeria_monocytogenes_HCC23_GCA_000021185.1
Listeria_monocytogenes_J0161_GCA_000168635.2
Listeria_monocytogenes_J2692_GCA_001466015.1
Listeria_monocytogenes_J2818_GCA_000168655.1
Listeria_monocytogenes_L1118_GCA_001466215.1
Listeria_monocytogenes_L1846_GCA_001027085.1
Listeria_monocytogenes_L2626_GCA_001027245.1
Listeria_monocytogenes_L2676_GCA_001027205.1
Listeria_monocytogenes_L99_GCA_000209755.1
Listeria_monocytogenes_LM05_00065_GCA_001564515.1
Listeria_monocytogenes_LM06_01598_GCA_001564755.1
Listeria_monocytogenes_LM06_01614_GCA_001564775.1
Listeria_monocytogenes_LM07_00514_GCA_001564795.1
Listeria_monocytogenes_LM07_01014_GCA_001564875.1
Listeria_monocytogenes_LM07_01398_GCA_001565015.1
Listeria_monocytogenes_LM07_01481_GCA_001565035.1
Listeria_monocytogenes_LM07414_GCA_001565055.1
Listeria_monocytogenes_LM07416_GCA_001565075.1
Listeria_monocytogenes_LM08_00235_GCA_001565255.1
Listeria_monocytogenes_LM08_01050_GCA_001565295.1
Listeria_monocytogenes_LM09_00261_GCA_001565375.1
Listeria_monocytogenes_LM09_00373_GCA_001565455.1
Listeria_monocytogenes_Lm_1880_GCA_000585855.1
Listeria_monocytogenes_Lm_3163_GCA_001483405.1
Listeria_monocytogenes_LM73068_GCA_001565755.1
Listeria_monocytogenes_LMO10_GCA_001483225.1
Listeria_monocytogenes_M7_GCA_000218305.1
Listeria_monocytogenes_MOD1_LS889_GCA_000787905.1
Listeria_monocytogenes_N1_011A_GCA_000438685.2
Listeria_monocytogenes_N53_1_GCA_000626575.1
Listeria_monocytogenes_R2_502_GCA_000438585.1
Listeria_monocytogenes_S10_1_GCA_000814575.1
Listeria_monocytogenes_S10_3_GCA_000814625.1
Listeria_monocytogenes_S2_2_GCA_000814565.1
Listeria_monocytogenes_S2_3_GCA_000814545.1
Listeria_monocytogenes_SHL001_GCA_000801405.1
Listeria_monocytogenes_SHL002_GCA_000801395.1
Listeria_monocytogenes_SHL007_GCA_000801475.1
Listeria_monocytogenes_SHL011_GCA_000801555.1
Listeria_monocytogenes_SHL012_GCA_000801575.1
Listeria_monocytogenes_WSLC1001_GCA_000568475.1
Listeria_riparia_FSL_S10_1204_GCA_000525995.1
Listeria_seeligeri_7KSM_GCA_000972985.1
Lysinibacillus_macroides_DSM_54_GCA_001281525.1
Lysinibacillus_pakistanensis_JCM_18776_GCA_001312325.1
Lysinibacillus_sphaericus_1987_GCA_000712415.1
Mageeibacillus_indolicus_0009_5_GCA_000733145.1
Magnetospira_QH_2_QH_2_GCA_000968135.1
Mannheimia_haemolytica_6_H23_GCA_000341635.1
Mannheimia_haemolytica_89010807N_GCA_000963635.1
Mannheimia_haemolytica_89010807N_lktA_GCA_000963675.1
Mannheimia_haemolytica_A1_A6_PKL10_GCA_000584935.1
Mannheimia_haemolytica_D153_GCA_000422145.1
Mannheimia_haemolytica_D174_GCA_000422095.1
Mannheimia_haemolytica_D193_GCA_000443205.1
Mannheimia_haemolytica_D35_GCA_000443085.1
Mannheimia_haemolytica_D38_GCA_000443105.1
Mannheimia_haemolytica_M42548_GCA_000376645.1
Mannheimia_haemolytica_MhBrain2012_GCA_000443225.1
Mannheimia_haemolytica_MhSwine2000_GCA_000443185.1
Mannheimia_haemolytica_PHL213_GCA_000153645.1
Mannheimia_haemolytica_USDA_ARS_USMARC_183_GCA_000349765.1
Mannheimia_haemolytica_USMARC_2286_GCA_000439735.1
Mannheimia_MG13_MG13_GCA_000940515.1
Marichromatium_purpuratum_984_GCA_000224005.3
Marinimicrobia_bacterium_TCS54_GCA_001576985.1
Marinithermus_hydrothermalis_DSM_14884_GCA_000195335.1
Marinobacter_C1S70_C1S70_GCA_000475355.1
Marinobacterium_litorale_DSM_23545_GCA_000428985.1
Megasphaera_BL7_BL7_GCA_000417525.1
Megasphaera_cerevisiae_DSM_20462_GCA_001045675.1
Megasphaera_elsdenii_DSM_20460_GCA_000283495.2
Megasphaera_elsdenii_T81_GCA_000621885.1
Megasphaera_NM10_NM10_GCA_000417505.1
Meiothermus_cerbereus_DSM_11376_GCA_000620065.1
Meiothermus_chliarophilus_DSM_9957_GCA_000430045.1
Mesotoga_prima_MesG1_Ag_4_2_GCA_000147715.3
Methanobacterium_formicicum_BRM9_GCA_000762265.1
Methanobacterium_formicicum_GCA_001458655.1
Methanobrevibacter_olleyae_YLM1_GCA_001563245.1
Methanocaldococcus_FS406_22_FS406_22_GCA_000025525.1
Methanococcus_maripaludis_X1_GCA_000220645.1
Methanococcus_voltae_A3_GCA_000006175.2
Methanoculleus_bourgensis_MS2_GCA_000304355.2
Methanoculleus_chikugoensis_JCM_10825_GCA_001315965.1
Methanoculleus_MAB1_GCA_900036045.1
Methanoculleus_MH98A_MH98A_GCA_000691865.1
Methanofollis_ethanolicus_HASU_GCA_001571385.1
Methanosarcina_2_H_T_1A_15_2_H_T_1A_15_GCA_000979415.1
Methanosarcina_2_H_T_1A_3_2_H_T_1A_3_GCA_000979425.1
Methanosarcina_barkeri_JCM_10043_GCA_001316305.1
Methanosarcina_barkeri_MS_GCA_000970025.1
Methanosarcina_mazei_1_H_A_1A_1_GCA_000979915.1
Methanosarcina_mazei_3_F_A_2_12_GCA_000979515.1
Methanosarcina_mazei_3_F_A_2_3_GCA_000979555.1
Methanosarcina_mazei_3_H_A_1A_1_GCA_000979655.1
Methanosarcina_mazei_3_H_M_1B_1_GCA_000979035.1
Methanospirillum_hungatei_JF_1_GCA_000013445.1
Methanothermococcus_thermolithotrophicus_DSM_2095_GCA_000376965.1
Methylobacillus_flagellatus_KT_GCA_000013705.1
Methylobacterium_aquaticum_DSM_16371_GCA_001043915.1
Methylobacterium_aquaticum_NS228_GCA_001476615.1
Methylobacterium_aquaticum_NS229_GCA_001476215.1
Methylobacterium_nodulans_ORS_2060_GCA_000022085.1
Methylobacter_whittenburyi_UCM_B_3033_GCA_000745375.1
Methylocaldum_szegediense_O_12_GCA_000427385.1
Methylomarinum_vadi_IT_4_GCA_000733935.1
Methylomicrobium_agile_ATCC_35068_GCA_000733855.1
Methylomicrobium_album_BG8_GCA_000214275.3
Methylomonas_denitrificans_FJG1_GCA_000785705.2
Methylomonas_MK1_MK1_GCA_000365425.1
Methylophaga_lonarensis_MPL_GCA_000349205.1
Methylophilus_5_5_GCA_000515275.1
Methylophilus_OH31_OH31_GCA_000576615.1
Methylosarcina_lacus_LW14_GCA_000527095.1
Microcystis_aeruginosa_NIES_88_GCA_001578075.1
Microcystis_aeruginosa_SPC777_GCA_000412595.1
Microcystis_aeruginosa_TAIHU98_GCA_000330925.1
Mobiluncus_curtisii_ATCC_43063_GCA_000196535.1
Mobiluncus_mulieris_FB024_16_GCA_000148485.2
Mogibacterium_timidum_ATCC_33093_GCA_000525775.1
Moraxella_boevrei_DSM_14165_GCA_000379845.1
Moraxella_bovoculi_237_GCA_000696305.1
Moraxella_catarrhalis_101P30B1_GCA_000193065.2
Moraxella_catarrhalis_103P14B1_GCA_000192925.2
Moraxella_catarrhalis_12P80B1_GCA_000192965.2
Moraxella_catarrhalis_157_rep1_MCAT_GCA_001062845.1
Moraxella_catarrhalis_157_rep2_MCAT_GCA_001062815.1
Moraxella_catarrhalis_25240_GCA_000740455.1
Moraxella_catarrhalis_46P47B1_GCA_000192945.2
Moraxella_catarrhalis_611_MCAT_GCA_001065625.1
Moraxella_catarrhalis_613_MCAT_GCA_001065675.1
Moraxella_catarrhalis_BBH18_GCA_000092265.1
Moraxella_catarrhalis_BC7_GCA_000193005.2
Moraxella_catarrhalis_BC8_GCA_000193025.2
Moraxella_catarrhalis_CO72_GCA_000193045.2
Moraxella_catarrhalis_RH4_GCA_000302495.1
Mucilaginibacter_paludis_DSM_18603_GCA_000166195.3
Mycobacterium_africanum_25_GCA_001544855.1
Mycobacterium_africanum_GM041182_GCA_000253355.1
Mycobacterium_africanum_K85_GCA_000665865.1
Mycobacterium_africanum_MAL010070_GCA_000666185.1
Mycobacterium_africanum_MAL010074_GCA_000666225.1
Mycobacterium_africanum_MAL010081_GCA_000666305.1
Mycobacterium_africanum_MAL010084_GCA_000666065.1
Mycobacterium_africanum_MAL010102_GCA_000666445.1
Mycobacterium_africanum_MAL010118_GCA_000666625.1
Mycobacterium_africanum_MAL010120_GCA_000666645.1
Mycobacterium_africanum_MAL010123_GCA_000666685.1
Mycobacterium_africanum_MAL010131_GCA_000666765.1
Mycobacterium_africanum_MAL010137_GCA_000666845.1
Mycobacterium_africanum_MAL020135_GCA_000666985.1
Mycobacterium_africanum_MAL020136_GCA_000667005.1
Mycobacterium_africanum_MAL020148_GCA_000666125.1
Mycobacterium_africanum_MAL020193_GCA_000667525.1
Mycobacterium_bovis_04_303_GCA_000488915.1
Mycobacterium_bovis_05_566_GCA_000729765.1
Mycobacterium_bovis_05_567_GCA_000729755.1
Mycobacterium_bovis_08_08BF2_GCA_000749675.1
Mycobacterium_bovis_0822_11_GCA_000749745.1
Mycobacterium_bovis_09_1191_GCA_000729745.1
Mycobacterium_bovis_09_1192_GCA_000749805.1
Mycobacterium_bovis_09_1193_GCA_000749685.1
Mycobacterium_bovis_1595_GCA_001078615.1
Mycobacterium_bovis_18_08C_GCA_000749625.1
Mycobacterium_bovis_30_GCA_001544775.1
Mycobacterium_bovis_32_08_GCA_000749615.1
Mycobacterium_bovis_35_GCA_000749665.1
Mycobacterium_bovis_45_08B_GCA_000749785.1
Mycobacterium_bovis_49_09_GCA_000749605.1
Mycobacterium_bovis_50_GCA_000749825.1
Mycobacterium_bovis_534_GCA_000749725.1
Mycobacterium_bovis_61_09_GCA_000749765.1
Mycobacterium_bovis_AF2122_97_GCA_000195835.1
Mycobacterium_bovis_AN5_GCA_000488935.1
Mycobacterium_bovis_ATCC_BAA_935_GCA_000758245.1
Mycobacterium_bovis_B2_7505_GCA_000649675.1
Mycobacterium_bovis_B_3222_GCA_001455165.1
Mycobacterium_bovis_BCG_1_GCA_001293105.1
Mycobacterium_bovis_BCG_1_Russia_GCA_001483905.1
Mycobacterium_bovis_BCG_ATCC_35743_GCA_000194075.3
Mycobacterium_bovis_BCG_Frappier_GCA_000463175.1
Mycobacterium_bovis_BCG_GCA_000705655.1
Mycobacterium_bovis_BCG_GCA_001043255.1
Mycobacterium_bovis_BCG_GCA_001274555.1
Mycobacterium_bovis_BCG_GCA_001287005.1
Mycobacterium_bovis_BCG_GCA_001287045.1
Mycobacterium_bovis_BCG_GCA_001287065.1
Mycobacterium_bovis_BCG_GCA_001287105.1
Mycobacterium_bovis_BCG_GCA_001287125.1
Mycobacterium_bovis_BCG_GCA_001287185.1
Mycobacterium_bovis_BCG_GCA_001287205.1
Mycobacterium_bovis_BCG_GCA_001287225.1
Mycobacterium_bovis_BCG_GCA_001287245.1
Mycobacterium_bovis_BCG_GCA_001287325.1
Mycobacterium_bovis_BCG_GCA_001287365.1
Mycobacterium_bovis_BCG_GCA_001287485.1
Mycobacterium_bovis_BCG_GCA_001458155.1
Mycobacterium_bovis_BCG_Glaxo_GCA_000463195.1
Mycobacterium_bovis_BCG_Korea_1168P_GCA_000338715.2
Mycobacterium_bovis_BCG_Mexico_GCA_000234725.1
Mycobacterium_bovis_BCG_Moreau_RDJ_GCA_000967285.1
Mycobacterium_bovis_BCG_Pasteur_1173P2_GCA_000009445.1
Mycobacterium_bovis_BCG_Phipps_GCA_000463235.1
Mycobacterium_bovis_BCG_Sweden_GCA_000463275.1
Mycobacterium_bovis_BCG_Tokyo_172_GCA_000010685.1
Mycobacterium_bovis_MB4_GCA_001369335.1
Mycobacterium_bovis_MbURU_001_GCA_001184735.1
Mycobacterium_bovis_SP38_GCA_000934325.1
Mycobacterium_bovis_W_1171_GCA_000878485.1
Mycobacterium_canettii_CIPT_140070002_GCA_000343875.1
Mycobacterium_canettii_CIPT_140070007_GCA_000343935.1
Mycobacterium_tuberculosis_1755BN_GCA_000649535.1
Mycobacterium_tuberculosis_2092HD_GCA_000705805.1
Mycobacterium_tuberculosis_2099HD_GCA_000649355.1
Mycobacterium_tuberculosis_22103_GCA_001545015.1
Mycobacterium_tuberculosis_2543MS_GCA_000649435.1
Mycobacterium_tuberculosis_3280CJ_GCA_000656675.1
Mycobacterium_tuberculosis_38765_GCA_000669735.1
Mycobacterium_tuberculosis_43_13838_GCA_001183035.1
Mycobacterium_tuberculosis_46_5069_GCA_001183005.1
Mycobacterium_tuberculosis_94_M4241A_GCA_000155145.1
Mycobacterium_tuberculosis_BTB04_001_GCA_000677255.1
Mycobacterium_tuberculosis_BTB05_371_GCA_000677535.1
Mycobacterium_tuberculosis_BTB06_494_GCA_000677675.1
Mycobacterium_tuberculosis_BTB07_001_GCA_000677695.1
Mycobacterium_tuberculosis_BTB07_034_GCA_000677715.1
Mycobacterium_tuberculosis_BTB07_168_GCA_000658415.1
Mycobacterium_tuberculosis_BTB07_254_GCA_000677895.1
Mycobacterium_tuberculosis_BTB08_148_GCA_000678215.1
Mycobacterium_tuberculosis_BTB09_453_GCA_000678615.1
Mycobacterium_tuberculosis_BTB09_554_GCA_000678675.1
Mycobacterium_tuberculosis_BTB10_005_GCA_000678715.1
Mycobacterium_tuberculosis_BTB11_207_GCA_000679175.1
Mycobacterium_tuberculosis_BTB11_210_GCA_000679195.1
Mycobacterium_tuberculosis_BTB11_236_GCA_000679235.1
Mycobacterium_tuberculosis_BTB12_054_GCA_000679435.1
Mycobacterium_tuberculosis_BTB12_304_GCA_000679555.1
Mycobacterium_tuberculosis_CDC1551_GCA_000008585.1
Mycobacterium_tuberculosis_CDC1551_GCA_000669715.1
Mycobacterium_tuberculosis_C_GCA_000152505.1
Mycobacterium_tuberculosis_CPHL_A_GCA_000159755.1
Mycobacterium_tuberculosis_H1249_GCA_000665645.1
Mycobacterium_tuberculosis_H1580_GCA_000665305.1
Mycobacterium_tuberculosis_H1856_GCA_000665345.1
Mycobacterium_tuberculosis_H2102_GCA_000665385.1
Mycobacterium_tuberculosis_H2398_GCA_000665725.1
Mycobacterium_tuberculosis_H2463_GCA_000665565.1
Mycobacterium_tuberculosis_H2760_GCA_000665445.1
Mycobacterium_tuberculosis_H3005_GCA_000665485.1
Mycobacterium_tuberculosis_H3033_GCA_000665505.1
Mycobacterium_tuberculosis_H3094_GCA_000665605.1
Mycobacterium_tuberculosis_H3360_GCA_000665525.1
Mycobacterium_tuberculosis_H3361_GCA_000665545.1
Mycobacterium_tuberculosis_Haarlem_GCA_000153685.2
Mycobacterium_tuberculosis_KT_0071_GCA_000674135.1
Mycobacterium_tuberculosis_KT_0083_GCA_000674255.1
Mycobacterium_tuberculosis_KT_0192_GCA_000803945.1
Mycobacterium_tuberculosis_M1010_GCA_000654435.1
Mycobacterium_tuberculosis_M1021_GCA_000654515.1
Mycobacterium_tuberculosis_M1023_GCA_000654535.1
Mycobacterium_tuberculosis_M1026_GCA_000654615.1
Mycobacterium_tuberculosis_M1034_GCA_000654635.1
Mycobacterium_tuberculosis_M1215_GCA_000654715.1
Mycobacterium_tuberculosis_M1253_GCA_000654815.1
Mycobacterium_tuberculosis_M1270_GCA_000654835.1
Mycobacterium_tuberculosis_M1288_GCA_000654975.1
Mycobacterium_tuberculosis_M1292_GCA_000654995.1
Mycobacterium_tuberculosis_M1295_GCA_000655035.1
Mycobacterium_tuberculosis_M1300_GCA_000655055.1
Mycobacterium_tuberculosis_M1315_GCA_000662505.1
Mycobacterium_tuberculosis_M1317_GCA_000662525.1
Mycobacterium_tuberculosis_M1324_GCA_000662565.1
Mycobacterium_tuberculosis_M1325_GCA_000662585.1
Mycobacterium_tuberculosis_M1384_GCA_000662685.1
Mycobacterium_tuberculosis_M1560_GCA_000663425.1
Mycobacterium_tuberculosis_M1638_GCA_000663485.1
Mycobacterium_tuberculosis_M1703_GCA_000663525.1
Mycobacterium_tuberculosis_M1906_GCA_000663805.1
Mycobacterium_tuberculosis_M1928_GCA_000663865.1
Mycobacterium_tuberculosis_M1959_GCA_000663985.1
Mycobacterium_tuberculosis_M1976_GCA_000664065.1
Mycobacterium_tuberculosis_M2003_GCA_000664125.1
Mycobacterium_tuberculosis_M2010_GCA_000664185.1
Mycobacterium_tuberculosis_M2085_GCA_000664265.1
Mycobacterium_tuberculosis_M2128_GCA_000664345.1
Mycobacterium_tuberculosis_M2132_GCA_000664425.1
Mycobacterium_tuberculosis_M2136_GCA_000664465.1
Mycobacterium_tuberculosis_M2139_GCA_000664505.1
Mycobacterium_tuberculosis_M2140_GCA_000664545.1
Mycobacterium_tuberculosis_M2142_GCA_000664965.1
Mycobacterium_tuberculosis_M2145_GCA_000665165.1
Mycobacterium_tuberculosis_M2193_GCA_000706085.1
Mycobacterium_tuberculosis_M2198_GCA_000664705.1
Mycobacterium_tuberculosis_M2199_GCA_000664685.1
Mycobacterium_tuberculosis_M2206_GCA_000664625.1
Mycobacterium_tuberculosis_M2218_GCA_000664585.1
Mycobacterium_tuberculosis_M2259_GCA_000664925.1
Mycobacterium_tuberculosis_M2278_GCA_000664865.1
Mycobacterium_tuberculosis_M2350_GCA_000665805.1
Mycobacterium_tuberculosis_M2442_GCA_000665005.1
Mycobacterium_tuberculosis_M987_GCA_000654255.1
Mycobacterium_tuberculosis_MAL010075_GCA_000666025.1
Mycobacterium_tuberculosis_MAL010077_GCA_000666045.1
Mycobacterium_tuberculosis_MAL010078_GCA_000666245.1
Mycobacterium_tuberculosis_MAL010080_GCA_000666285.1
Mycobacterium_tuberculosis_MAL010086_GCA_000666325.1
Mycobacterium_tuberculosis_MAL010088_GCA_000666365.1
Mycobacterium_tuberculosis_MAL010105_GCA_000666485.1
Mycobacterium_tuberculosis_MAL010106_GCA_000666505.1
Mycobacterium_tuberculosis_MAL010108_GCA_000666525.1
Mycobacterium_tuberculosis_MAL010110_GCA_000666565.1
Mycobacterium_tuberculosis_MAL010117_GCA_000706245.1
Mycobacterium_tuberculosis_MAL010124_GCA_000706225.1
Mycobacterium_tuberculosis_MAL010130_GCA_000666745.1
Mycobacterium_tuberculosis_MAL010136_GCA_000666825.1
Mycobacterium_tuberculosis_MAL020130_GCA_000666925.1
Mycobacterium_tuberculosis_MAL020131_GCA_000666945.1
Mycobacterium_tuberculosis_MAL020138_GCA_000667025.1
Mycobacterium_tuberculosis_MAL020139_GCA_000666105.1
Mycobacterium_tuberculosis_MAL020141_GCA_000667045.1
Mycobacterium_tuberculosis_MAL020142_GCA_000667065.1
Mycobacterium_tuberculosis_MAL020145_GCA_000667105.1
Mycobacterium_tuberculosis_MAL020147_GCA_000667145.1
Mycobacterium_tuberculosis_MAL020150_GCA_000667165.1
Mycobacterium_tuberculosis_MAL020152_GCA_000667185.1
Mycobacterium_tuberculosis_MAL020156_GCA_000667205.1
Mycobacterium_tuberculosis_MAL020172_GCA_000667305.1
Mycobacterium_tuberculosis_MAL020181_GCA_000667405.1
Mycobacterium_tuberculosis_MAL020186_GCA_000667465.1
Mycobacterium_tuberculosis_MAL020194_GCA_000667545.1
Mycobacterium_tuberculosis_MAL020196_GCA_000667585.1
Mycobacterium_tuberculosis_MAL020199_GCA_000667625.1
Mycobacterium_tuberculosis_MAL020201_GCA_000667665.1
Mycobacterium_tuberculosis_MAL020202_GCA_000667685.1
Mycobacterium_tuberculosis_MAL020205_GCA_000706185.1
Mycobacterium_tuberculosis_MAL020208_GCA_000667725.1
Mycobacterium_tuberculosis_MAL020209_GCA_000667745.1
Mycobacterium_tuberculosis_MAL020211_GCA_000667765.1
Mycobacterium_tuberculosis_MD13878_GCA_000651075.1
Mycobacterium_tuberculosis_MD14437_GCA_000651215.1
Mycobacterium_tuberculosis_MD14621_GCA_000651015.1
Mycobacterium_tuberculosis_MD14720_GCA_000651175.1
Mycobacterium_tuberculosis_MD14825_GCA_000706265.1
Mycobacterium_tuberculosis_MD14844_GCA_000650935.1
Mycobacterium_tuberculosis_MD15977_GCA_000650815.1
Mycobacterium_tuberculosis_MD16261_GCA_000650335.1
Mycobacterium_tuberculosis_MD16265_GCA_000650655.1
Mycobacterium_tuberculosis_MD16277_GCA_000650575.1
Mycobacterium_tuberculosis_MD17904_GCA_000649775.1
Mycobacterium_tuberculosis_MD18116_GCA_000650275.1
Mycobacterium_tuberculosis_MD18314_GCA_000650315.1
Mycobacterium_tuberculosis_MD18486_GCA_000658195.1
Mycobacterium_tuberculosis_MD19339_GCA_000650035.1
Mycobacterium_tuberculosis_NA_A0009_GCA_000296155.1
Mycobacterium_tuberculosis_NRITLD34_GCA_000657635.1
Mycobacterium_tuberculosis_NRITLD44_GCA_000657095.1
Mycobacterium_tuberculosis_OFXR_1_GCA_000667865.1
Mycobacterium_tuberculosis_OFXR_21_GCA_000668015.1
Mycobacterium_tuberculosis_OFXR_22_GCA_000668035.1
Mycobacterium_tuberculosis_SK_B_GCA_000657855.1
Mycobacterium_tuberculosis_SUMu001_GCA_000152105.1
Mycobacterium_tuberculosis_SUMu002_GCA_000165695.1
Mycobacterium_tuberculosis_SUMu004_GCA_000177815.2
Mycobacterium_tuberculosis_SUMu006_GCA_000177855.2
Mycobacterium_tuberculosis_SUMu012_GCA_000177975.2
Mycobacterium_tuberculosis_T17_GCA_000665925.1
Mycobacterium_tuberculosis_TB_RSA06_GCA_000669955.1
Mycobacterium_tuberculosis_TB_RSA09_GCA_000670015.1
Mycobacterium_tuberculosis_TB_RSA105_GCA_000675415.1
Mycobacterium_tuberculosis_TB_RSA107_GCA_000675455.1
Mycobacterium_tuberculosis_TB_RSA126_GCA_000675775.1
Mycobacterium_tuberculosis_TB_RSA133_GCA_000675915.1
Mycobacterium_tuberculosis_TB_RSA136_GCA_000675975.1
Mycobacterium_tuberculosis_TB_RSA146_GCA_000676175.1
Mycobacterium_tuberculosis_TB_RSA149_GCA_000676235.1
Mycobacterium_tuberculosis_TB_RSA158_GCA_000676415.1
Mycobacterium_tuberculosis_TB_RSA162_GCA_000676495.1
Mycobacterium_tuberculosis_TB_RSA179_GCA_000676835.1
Mycobacterium_tuberculosis_TB_RSA199_GCA_000677115.1
Mycobacterium_tuberculosis_TB_RSA54_GCA_000658315.1
Mycobacterium_tuberculosis_TB_RSA57_GCA_000670915.1
Mycobacterium_tuberculosis_TB_RSA58_GCA_000670935.1
Mycobacterium_tuberculosis_TB_RSA74_GCA_000671235.1
Mycobacterium_tuberculosis_TB_RSA81_GCA_000674935.1
Mycobacterium_tuberculosis_TB_RSA84_GCA_000674995.1
Mycobacterium_tuberculosis_TKK_01_0004_GCA_000660305.1
Mycobacterium_tuberculosis_TKK_01_0005_GCA_000660325.1
Mycobacterium_tuberculosis_TKK_01_0014_GCA_000660485.1
Mycobacterium_tuberculosis_TKK_01_0022_GCA_000660585.1
Mycobacterium_tuberculosis_TKK_01_0031_GCA_000660725.1
Mycobacterium_tuberculosis_TKK_01_0033_GCA_000660745.1
Mycobacterium_tuberculosis_TKK_01_0034_GCA_000660765.1
Mycobacterium_tuberculosis_TKK_01_0042_GCA_000660905.1
Mycobacterium_tuberculosis_TKK_01_0044_GCA_000660945.1
Mycobacterium_tuberculosis_TKK_01_0045_GCA_000660965.1
Mycobacterium_tuberculosis_TKK_01_0050_GCA_000661065.1
Mycobacterium_tuberculosis_TKK_01_0054_GCA_000661145.1
Mycobacterium_tuberculosis_TKK_01_0061_GCA_000661265.1
Mycobacterium_tuberculosis_TKK_01_0063_GCA_000661305.1
Mycobacterium_tuberculosis_TKK_01_0077_GCA_000662355.1
Mycobacterium_tuberculosis_TKK_01_0087_GCA_000661715.1
Mycobacterium_tuberculosis_TKK_02_0018_GCA_000671975.1
Mycobacterium_tuberculosis_TKK_02_0023_GCA_000659345.1
Mycobacterium_tuberculosis_TKK_02_0027_GCA_000672095.1
Mycobacterium_tuberculosis_TKK_02_0035_GCA_000659485.1
Mycobacterium_tuberculosis_TKK_02_0036_GCA_000672155.1
Mycobacterium_tuberculosis_TKK_02_0039_GCA_000672195.1
Mycobacterium_tuberculosis_TKK_02_0051_GCA_000659705.1
Mycobacterium_tuberculosis_TKK_02_0060_GCA_000659845.1
Mycobacterium_tuberculosis_TKK_02_0071_GCA_000672395.1
Mycobacterium_tuberculosis_TKK_02_0073_GCA_000672415.1
Mycobacterium_tuberculosis_TKK_03_0030_GCA_000672615.1
Mycobacterium_tuberculosis_TKK_03_0042_GCA_000651555.1
Mycobacterium_tuberculosis_TKK_03_0050_GCA_000651615.1
Mycobacterium_tuberculosis_TKK_03_0064_GCA_000651715.1
Mycobacterium_tuberculosis_TKK_03_0096_GCA_000651895.1
Mycobacterium_tuberculosis_TKK_03_0113_GCA_000652135.1
Mycobacterium_tuberculosis_TKK_04_0005_GCA_000673135.1
Mycobacterium_tuberculosis_TKK_04_0022_GCA_000673015.1
Mycobacterium_tuberculosis_TKK_04_0031_GCA_000673475.1
Mycobacterium_tuberculosis_TKK_04_0034_GCA_000673235.1
Mycobacterium_tuberculosis_TKK_04_0040_GCA_000673315.1
Mycobacterium_tuberculosis_TKK_04_0063_GCA_000652495.1
Mycobacterium_tuberculosis_TKK_04_0066_GCA_000652535.1
Mycobacterium_tuberculosis_TKK_04_0069_GCA_000652595.1
Mycobacterium_tuberculosis_TKK_04_0070_GCA_000652615.1
Mycobacterium_tuberculosis_TKK_04_0079_GCA_000652715.1
Mycobacterium_tuberculosis_TKK_04_0085_GCA_000653875.1
Mycobacterium_tuberculosis_TKK_04_0090_GCA_000653915.1
Mycobacterium_tuberculosis_TKK_04_0094_GCA_000653935.1
Mycobacterium_tuberculosis_TKK_04_0095_GCA_000658695.1
Mycobacterium_tuberculosis_TKK_04_0096_GCA_000653955.1
Mycobacterium_tuberculosis_TKK_04_0103_GCA_000654015.1
Mycobacterium_tuberculosis_TKK_04_0112_GCA_000658755.1
Mycobacterium_tuberculosis_TKK_04_0118_GCA_000658775.1
Mycobacterium_tuberculosis_TKK_04_0120_GCA_000654175.1
Mycobacterium_tuberculosis_TKK_04_0141_GCA_000658795.1
Mycobacterium_tuberculosis_TKK_04_0155_GCA_000657015.1
Mycobacterium_tuberculosis_TKK_04_0157_GCA_000658815.1
Mycobacterium_tuberculosis_TKK_05MA_0011_GCA_000652915.1
Mycobacterium_tuberculosis_TKK_05MA_0012_GCA_000652935.1
Mycobacterium_tuberculosis_TKK_05MA_0016_GCA_000652955.1
Mycobacterium_tuberculosis_TKK_05MA_0031_GCA_000653075.1
Mycobacterium_tuberculosis_TKK_05MA_0036_GCA_000653135.1
Mycobacterium_tuberculosis_TKK_05MA_0052_GCA_000653255.1
Mycobacterium_tuberculosis_TKK_05MA_2008_GCA_000653335.1
Mycobacterium_tuberculosis_TKK_05MA_2015_GCA_000653355.1
Mycobacterium_tuberculosis_TKK_05SA_0010_GCA_000653375.1
Mycobacterium_tuberculosis_TKK_05SA_0012_GCA_000653395.1
Mycobacterium_tuberculosis_TKK_05SA_0014_GCA_000653415.1
Mycobacterium_tuberculosis_TKK_05SA_0017_GCA_000653455.1
Mycobacterium_tuberculosis_TKK_05SA_0026_GCA_000658675.1
Mycobacterium_tuberculosis_TKK_05SA_0036_GCA_000653595.1
Mycobacterium_tuberculosis_TKK_05SA_0042_GCA_000653635.1
Mycobacterium_tuberculosis_TKK_05SA_0054_GCA_000653795.1
Mycobacterium_tuberculosis_TKK_05SA_0055_GCA_000653815.1
Mycobacterium_tuberculosis_UM_1072388579_GCA_000313215.2
Mycobacterium_tuberculosis_UT0003_GCA_000674715.1
Mycobacterium_tuberculosis_UT0026_GCA_000657875.1
Mycobacterium_tuberculosis_UT0030_GCA_000668255.1
Mycobacterium_tuberculosis_UT0032_GCA_000656495.1
Mycobacterium_tuberculosis_UT0037_GCA_000668315.1
Mycobacterium_tuberculosis_UT0044_GCA_000668395.1
Mycobacterium_tuberculosis_UT0045_GCA_000668415.1
Mycobacterium_tuberculosis_UT0046_GCA_000657895.1
Mycobacterium_tuberculosis_UT0056_GCA_000668555.1
Mycobacterium_tuberculosis_UT0057_GCA_000668575.1
Mycobacterium_tuberculosis_UT0067_GCA_000668655.1
Mycobacterium_tuberculosis_UT0093_GCA_000668995.1
Mycobacterium_tuberculosis_UT0113_GCA_000669195.1
Mycobacterium_tuberculosis_XDR_KZN_605_GCA_000669635.1
Mycobacterium_tuberculosis_XTB13_094_GCA_000680075.1
Mycobacterium_tuberculosis_XTB13_110_GCA_000658095.1
Mycobacterium_tuberculosis_XTB13_132_GCA_000680655.1
Mycobacterium_tuberculosis_XTB13_173_GCA_000658155.1
Mycobacterium_tuberculosis_XTB13_233_GCA_000655915.1
Mycobacterium_tuberculosis_XTB13_237_GCA_000655975.1
Mycobacterium_tuberculosis_XTB13_253_GCA_000656255.1
Mycoplasma_arthritidis_158L3_1_GCA_000020065.1
Mycoplasma_canis_LV_GCA_000988065.1
Mycoplasma_canis_UFG4_GCA_000259005.1
Mycoplasma_dispar_ATCC_27140_GCA_000941075.1
Mycoplasma_gallisepticum_R_high_GCA_000025365.1
Mycoplasma_gallisepticum_R_low_GCA_000092585.1
Mycoplasma_mobile_163K_GCA_000008365.1
Myxococcus_fulvus_124B02_GCA_000988565.1
Myxococcus_xanthus_DK_1622_GCA_000012685.1
Myxococcus_xanthus_DZF1_GCA_000340515.1
Nakamurella_multipartita_DSM_44233_GCA_000024365.1
Natrialba_chahannaoensis_JCM_10990_GCA_000337135.1
Natrialba_hulunbeirensis_JCM_10989_GCA_000337575.1
Natrinema_gari_JCM_14663_GCA_000337175.1
Necropsobacter_massiliensis_FF6_GCA_000827595.1
Necropsobacter_rosorum_GCA_000751835.1
Neisseria_74A18_74A18_GCA_001308005.1
Neisseria_83E34_83E34_GCA_001308015.1
Neisseria_bacilliformis_ATCC_BAA_1200_GCA_000194925.1
Neisseria_cinerea_ATCC_14685_GCA_000173895.1
Neisseria_flavescens_NRL30031_H210_GCA_000173935.1
Neisseria_gonorrhoeae_ATL_2011_05_08_GCA_001026305.1
Neisseria_gonorrhoeae_MS11_GCA_000156855.2
Neisseria_gonorrhoeae_MS11_GCA_000273685.1
Neisseria_gonorrhoeae_MU_NG25_GCA_001026645.1
Neisseria_KH1503_KH1503_GCA_001027865.1
Neisseria_lactamica_020_06_GCA_000196295.1
Neisseria_lactamica_ATCC_23970_GCA_000173995.1
Neisseria_lactamica_ATCC_23970_GCA_000741965.1
Neisseria_lactamica_NS19_GCA_000193795.2
Neisseria_meningitidis_053442_GCA_000014105.1
Neisseria_meningitidis_100514_GCA_001183285.1
Neisseria_meningitidis_100530_GCA_001183405.1
Neisseria_meningitidis_100572_GCA_001183245.1
Neisseria_meningitidis_100601_GCA_001183335.1
Neisseria_meningitidis_100603_GCA_001183135.1
Neisseria_meningitidis_1044_NMEN_GCA_001060175.1
Neisseria_meningitidis_1045_NMEN_GCA_001061795.1
Neisseria_meningitidis_1273_NMEN_GCA_001062585.1
Neisseria_meningitidis_1279_NMEN_GCA_001061435.1
Neisseria_meningitidis_130803_GCA_001183175.1
Neisseria_meningitidis_131148_GCA_001183165.1
Neisseria_meningitidis_2000063_GCA_000386465.2
Neisseria_meningitidis_2000080_GCA_000386145.2
Neisseria_meningitidis_2000081_GCA_000386925.2
Neisseria_meningitidis_2001001_GCA_000386945.2
Neisseria_meningitidis_2001073_GCA_000386905.2
Neisseria_meningitidis_2001212_GCA_000328065.2
Neisseria_meningitidis_2002004_GCA_000387085.2
Neisseria_meningitidis_2002007_GCA_000386485.2
Neisseria_meningitidis_2002038_GCA_000328205.2
Neisseria_meningitidis_2003022_GCA_000392695.2
Neisseria_meningitidis_2004085_GCA_000386445.2
Neisseria_meningitidis_2004090_GCA_000328105.2
Neisseria_meningitidis_2005040_GCA_000387065.2
Neisseria_meningitidis_2005172_GCA_000387105.2
Neisseria_meningitidis_2006087_GCA_000327965.2
Neisseria_meningitidis_2007056_GCA_000327725.2
Neisseria_meningitidis_2007461_GCA_000413195.2
Neisseria_meningitidis_2008223_GCA_000387125.2
Neisseria_meningitidis_220601_GCA_001183095.1
Neisseria_meningitidis_311112_GCA_001183375.1
Neisseria_meningitidis_320501_GCA_001183485.1
Neisseria_meningitidis_321114_GCA_001183415.1
Neisseria_meningitidis_330505_GCA_001183465.1
Neisseria_meningitidis_340552_GCA_001183205.1
Neisseria_meningitidis_341215_GCA_001183075.1
Neisseria_meningitidis_360624_GCA_001183365.1
Neisseria_meningitidis_370601_GCA_001183445.1
Neisseria_meningitidis_404_NMEN_GCA_001064875.1
Neisseria_meningitidis_4119_GCA_000327825.2
Neisseria_meningitidis_420718_GCA_001183325.1
Neisseria_meningitidis_421007_GCA_001183295.1
Neisseria_meningitidis_431_NMEN_GCA_001064935.1
Neisseria_meningitidis_440501_GCA_001183255.1
Neisseria_meningitidis_440902_GCA_001183125.1
Neisseria_meningitidis_510612_GCA_000626595.1
Neisseria_meningitidis_61103_GCA_000327765.2
Neisseria_meningitidis_61106_GCA_000386285.2
Neisseria_meningitidis_63023_GCA_000386265.2
Neisseria_meningitidis_63041_GCA_000327665.2
Neisseria_meningitidis_63049_GCA_000327805.2
Neisseria_meningitidis_64182_GCA_000386345.2
Neisseria_meningitidis_65012_GCA_000386325.2
Neisseria_meningitidis_65014_GCA_000327785.2
Neisseria_meningitidis_68094_GCA_000328245.2
Neisseria_meningitidis_69096_GCA_000327745.2
Neisseria_meningitidis_69100_GCA_000386245.2
Neisseria_meningitidis_69155_GCA_000386085.2
Neisseria_meningitidis_69166_GCA_000293365.1
Neisseria_meningitidis_69176_GCA_000386105.2
Neisseria_meningitidis_70012_GCA_000328225.2
Neisseria_meningitidis_70021_GCA_000386125.2
Neisseria_meningitidis_70030_GCA_000328025.2
Neisseria_meningitidis_70082_GCA_000386305.2
Neisseria_meningitidis_73696_GCA_000386745.2
Neisseria_meningitidis_75643_GCA_000386205.2
Neisseria_meningitidis_75689_GCA_000386225.2
Neisseria_meningitidis_77221_GCA_000328045.2
Neisseria_meningitidis_8013_GCA_000026965.1
Neisseria_meningitidis_80179_GCA_000293425.1
Neisseria_meningitidis_81858_GCA_000386785.2
Neisseria_meningitidis_840_NMEN_GCA_001067535.1
Neisseria_meningitidis_88050_GCA_000327985.2
Neisseria_meningitidis_93003_GCA_000293265.1
Neisseria_meningitidis_93004_GCA_000293245.1
Neisseria_meningitidis_94018_GCA_000386185.2
Neisseria_meningitidis_9506_GCA_000327865.2
Neisseria_meningitidis_96023_GCA_000327605.2
Neisseria_meningitidis_96024_GCA_000386385.2
Neisseria_meningitidis_96037_GCA_000448005.1
Neisseria_meningitidis_96060_GCA_000386165.2
Neisseria_meningitidis_97008_GCA_000386405.2
Neisseria_meningitidis_97014_GCA_000327645.2
Neisseria_meningitidis_97018_GCA_000392355.1
Neisseria_meningitidis_97020_GCA_000327585.2
Neisseria_meningitidis_97021_GCA_000327685.2
Neisseria_meningitidis_97027_GCA_000386365.2
Neisseria_meningitidis_9757_GCA_000327845.2
Neisseria_meningitidis_98002_GCA_000413235.2
Neisseria_meningitidis_98005_GCA_000386425.2
Neisseria_meningitidis_98008_GCA_000293405.2
Neisseria_meningitidis_992008_GCA_000724735.1
Neisseria_meningitidis_alpha14_GCA_000083565.1
Neisseria_meningitidis_ATCC_13091_GCA_000146655.1
Neisseria_meningitidis_DE9622_GCA_000265155.1
Neisseria_meningitidis_DE9686_GCA_000265135.1
Neisseria_meningitidis_DE9938_GCA_000265175.1
Neisseria_meningitidis_FAM18_GCA_000009465.1
Neisseria_meningitidis_G2136_GCA_000191425.1
Neisseria_meningitidis_GCA_000763745.1
Neisseria_meningitidis_H44_76_GCA_000185025.2
Neisseria_meningitidis_LNP21362_GCA_000816165.1
Neisseria_meningitidis_LNP27256_GCA_000464995.1
Neisseria_meningitidis_M01_240013_GCA_000191345.2
Neisseria_meningitidis_M01_240355_GCA_000191485.1
Neisseria_meningitidis_M10208_GCA_000800415.1
Neisseria_meningitidis_M12611_GCA_001407255.1
Neisseria_meningitidis_M13255_GCA_000327945.2
Neisseria_meningitidis_M20599_GCA_001407225.1
Neisseria_meningitidis_M6190_GCA_000191225.2
Neisseria_meningitidis_M7089_GCA_000328165.2
Neisseria_meningitidis_M7124_GCA_000327625.2
Neisseria_meningitidis_M7124_GCA_000800275.1
Neisseria_meningitidis_N1568_GCA_000191185.2
Neisseria_meningitidis_Nm10259_GCA_000471865.1
Neisseria_meningitidis_Nm11003_GCA_000334175.1
Neisseria_meningitidis_NM115_GCA_000386025.2
Neisseria_meningitidis_NM126_GCA_000328145.2
Neisseria_meningitidis_NM134_GCA_000413215.2
Neisseria_meningitidis_NM140_GCA_000293305.1
Neisseria_meningitidis_NM1476_GCA_000448145.1
Neisseria_meningitidis_NM165_GCA_000387285.2
Neisseria_meningitidis_NM174_GCA_000327885.2
Neisseria_meningitidis_NM183_GCA_000293325.1
Neisseria_meningitidis_NM220_GCA_000242755.2
Neisseria_meningitidis_NM233_GCA_000242735.2
Neisseria_meningitidis_NM255_GCA_000293285.1
Neisseria_meningitidis_NM2657_GCA_000293465.1
Neisseria_meningitidis_NM271_GCA_000387165.2
Neisseria_meningitidis_Nm2732_GCA_000240585.2
Neisseria_meningitidis_NM2781_GCA_000293345.1
Neisseria_meningitidis_NM27_GCA_000392735.2
Neisseria_meningitidis_NM2866_GCA_000448245.1
Neisseria_meningitidis_NM3001_GCA_000293665.1
Neisseria_meningitidis_NM3042_GCA_000386065.2
Neisseria_meningitidis_NM3081_GCA_000293645.1
Neisseria_meningitidis_Nm3127_GCA_000240565.2
Neisseria_meningitidis_NM3131_GCA_000386605.2
Neisseria_meningitidis_NM3141_GCA_000448045.1
Neisseria_meningitidis_NM3144_GCA_000386625.2
Neisseria_meningitidis_NM3158_GCA_000386645.2
Neisseria_meningitidis_NM3164_GCA_000386665.2
Neisseria_meningitidis_NM3222_GCA_000386585.2
Neisseria_meningitidis_NM3223_GCA_000387305.2
Neisseria_meningitidis_NM3642_GCA_000327565.2
Neisseria_meningitidis_NM3652_GCA_000328085.2
Neisseria_meningitidis_NM3681_GCA_000785075.1
Neisseria_meningitidis_NM3682_GCA_000800315.1
Neisseria_meningitidis_NM3683_GCA_000800355.1
Neisseria_meningitidis_NM3684_GCA_000818495.1
Neisseria_meningitidis_NM3687_GCA_000785065.1
Neisseria_meningitidis_NM36_GCA_000387385.2
Neisseria_meningitidis_NM418_GCA_000328185.2
Neisseria_meningitidis_NM422_GCA_000328265.2
Neisseria_meningitidis_NM51_GCA_000386685.2
Neisseria_meningitidis_NM576_GCA_000293385.1
Neisseria_meningitidis_NM586_GCA_000327925.2
Neisseria_meningitidis_NM604_GCA_000386505.2
Neisseria_meningitidis_NM606_GCA_000386525.2
Neisseria_meningitidis_NM607_GCA_000386545.2
Neisseria_meningitidis_Nm6756_GCA_000240625.2
Neisseria_meningitidis_Nm6938_GCA_000240605.2
Neisseria_meningitidis_NM80_GCA_000387265.2
Neisseria_meningitidis_Nm8187_GCA_000240545.2
Neisseria_meningitidis_Nm8663_GCA_000240645.2
Neisseria_meningitidis_NM90_GCA_000386045.2
Neisseria_meningitidis_Nm9418_GCA_000471885.1
Neisseria_meningitidis_OX99_30304_GCA_000191205.2
Neisseria_meningitidis_serogroup_B_GCA_001245455.1
Neisseria_meningitidis_WUE_2594_GCA_000253215.1
Neisseria_meningitidis_Z2491_GCA_000009105.1
Neisseria_mucosa_ATCC_25996_GCA_000173875.1
Neisseria_mucosa_C102_GCA_000186165.1
Neisseria_oral_taxon_014_F0314_GCA_000090875.1
Neisseria_sicca_ATCC_29256_GCA_000174655.1
Neisseria_sicca_VK64_GCA_000260655.1
Neisseria_wadsworthii_9715_GCA_000227765.1
Neisseria_weaveri_ATCC_51223_GCA_000224275.2
Nitratifractor_salsuginis_DSM_16511_GCA_000186245.1
nitrifying_bacterium_enrichment_culture_GCA_001458715.1
nitrifying_bacterium_enrichment_culture_GCA_001458755.1
Nitrolancea_hollandica_Lb_GCA_000297255.1
Nitrosococcus_halophilus_Nc_4_GCA_000024725.1
Nitrosomonas_AL212_AL212_GCA_000175095.2
Nitrosomonas_cryotolerans_ATCC_49181_GCA_000620405.1
Nitrosopumilus_LS_AOA_GCA_001543015.1
Nocardia_cyriacigeorgica_GUH_2_GCA_000284035.1
Nocardia_farcinica_IFM_10152_GCA_000009805.1
Nocardia_farcinica_NCTC11134_GCA_001182745.2
Nocardia_higoensis_NBRC_100133_GCA_000308595.1
Nocardia_paucivorans_NBRC_100373_GCA_000308675.1
Nocardiopsis_baichengensis_YIM_90130_GCA_000341205.1
Nocardiopsis_CNT312_CNT312_GCA_000515115.1
Nocardiopsis_dassonvillei_albirubida_NBRC_13392_GCA_001552695.1
Nocardiopsis_ganjiahuensis_DSM_45031_GCA_000341085.1
Nocardiopsis_listeri_NBRC_13360_GCA_001570765.1
Nocardiopsis_lucentensis_DSM_44048_GCA_000341125.1
Nocardiopsis_NRRL_B_16309_NRRL_B_16309_GCA_001279585.1
Nocardiopsis_synnemataformans_DSM_44143_GCA_000340945.1
Nocardiopsis_trehalosi_NBRC_14201_GCA_001552555.1
Nocardiopsis_valliformis_DSM_45023_GCA_000340985.1
Nonomuraea_kuesteri_NRRL_B_24325_GCA_000716135.1
Oceanospirillum_maris_DSM_6286_GCA_000422865.1
Olsenella_oral_taxon_809_F0356_GCA_000233535.1
Olsenella_profusa_F0195_GCA_000468755.1
Opitutaceae_bacterium_TAV5_TAV5_GCA_000242935.3
Oribacterium_oral_taxon_078_F0262_GCA_000160135.1
Oscillatoria_acuminata_PCC_6304_GCA_000317105.1
Oscillatoriales_cyanobacterium_MTP1_MTP1_GCA_001482745.1
Oscillatoria_PCC_10802_PCC_10802_GCA_000332335.1
Oscillibacter_ruminantium_GH1_GCA_000307265.1
Oscillochloris_trichoides_DG_6_GCA_000152145.1
Ottowia_oral_taxon_894_W10237_GCA_001262075.1
Oxalobacter_formigenes_HOxBLS_GCA_000158475.2
Oxalobacter_formigenes_OXCC13_GCA_000158495.1
Paenibacillus_1_18_1_18_GCA_000520755.1
Paenibacillus_1_49_1_49_GCA_000520815.1
Paenibacillus_alvei_DSM_29_GCA_000293805.1
Paenibacillus_dendritiformis_C454_GCA_000245555.2
Paenibacillus_FF9_FF9_GCA_001373415.1
Paenibacillus_ginsengihumi_DSM_21568_GCA_000380965.1
Paenibacillus_graminis_RSA19_GCA_000520655.1
Paenibacillus_IHBB_10380_IHBB_10380_GCA_000949425.1
Paenibacillus_JCM_10914_JCM_10914_GCA_000509425.1
Paenibacillus_JCM_10914_JCM_10914_GCA_001315105.1
Paenibacillus_larvae_larvae_B_3650_GCA_000187665.2
Paenibacillus_larvae_larvae_BRL_230010_GCA_000153605.1
Paenibacillus_larvae_larvae_DSM_25719_GCA_000511115.1
Paenibacillus_larvae_MEX14_GCA_000988145.1
Paenibacillus_P1XP2_P1XP2_GCA_000787385.1
Paenibacillus_popilliae_ATCC_14706_GCA_000315235.1
Paenibacillus_SIT18_SIT18_GCA_001486585.1
Paenibacillus_stellifer_DSM_14472_GCA_000758685.1
Paenibacillus_terrae_HPL_003_GCA_000235585.1
Paenibacillus_UNCCL52_UNCCL52_GCA_000686825.1
Paenibacillus_YK5_JCM_16163_GCA_001312585.1
Pannonibacter_phragmitetus_CGMCC9175_GCA_001188555.1
Parabacteroides_distasonis_3999B_T_B_4_GCA_000699905.1
Parabacteroides_distasonis_3999B_T_B_6_GCA_000699765.1
Parabacteroides_distasonis_CL03T12C09_GCA_000307455.1
Parabacteroides_HGS0025_HGS0025_GCA_000969845.1
Parabacteroides_merdae_ATCC_43184_GCA_000154105.1
Paracoccus_denitrificans_SD1_GCA_000219825.2
Parascardovia_denticolens_IPLA_20019_GCA_000269845.1
Parvimonas_KA00067_KA00067_GCA_001553085.1
Parvimonas_micra_ATCC_33270_GCA_000154405.1
Pasteurella_bettyae_CCUG_2042_GCA_000262245.1
Pasteurella_multocida_2213_GCA_000731735.1
Pasteurella_multocida_306_PMUL_GCA_001064415.1
Pasteurella_multocida_3213_GCA_000731745.1
Pasteurella_multocida_ATCC_43137_GCA_000754275.1
Pasteurella_multocida_multocida_GCA_001027665.1
Pasteurella_multocida_multocida_GCA_001027685.1
Pasteurella_multocida_multocida_GCA_001027735.1
Pasteurella_multocida_multocida_GCA_001027755.1
Pasteurella_multocida_multocida_GCA_001027805.1
Pasteurella_multocida_multocida_GCA_001027815.1
Pasteurella_multocida_multocida_GCA_001027825.1
Pasteurella_multocida_multocida_GCA_001028205.1
Pasteurella_multocida_multocida_GCA_001028245.1
Pasteurella_multocida_multocida_HB03_GCA_000512395.1
Pasteurella_multocida_multocida_HN06_GCA_000255915.1
Pasteurella_multocida_multocida_OH4807_GCA_000973525.1
Pasteurella_multocida_multocida_P1062_GCA_000413135.2
Pasteurella_multocida_multocida_PMTB_GCA_000469095.1
Pectobacterium_atrosepticum_21A_GCA_000740965.1
Pectobacterium_atrosepticum_CFBP_6276_GCA_000389755.1
Pectobacterium_atrosepticum_JG10_08_GCA_000696465.1
Pectobacterium_atrosepticum_NCPPB_549_GCA_000749905.1
Pectobacterium_atrosepticum_SCRI1043_GCA_000011605.1
Pectobacterium_betavasculorum_NCPPB_2793_GCA_000749925.1
Pectobacterium_carotovorum_brasiliense_GCA_000738105.1
Pectobacterium_carotovorum_carotovorum_GCA_000808375.1
Pectobacterium_SCC3193_SCC3193_GCA_000260925.1
Pectobacterium_wasabiae_CFIA1002_GCA_000632375.1
Pectobacterium_wasabiae_NCPPB_3701_GCA_000749865.1
Pectobacterium_wasabiae_NCPPB3702_GCA_000754685.1
Pediococcus_damnosus_DSM_20331_GCA_001437255.1
Pediococcus_damnosus_LMG_28219_GCA_000962875.1
Pediococcus_inopinatus_DSM_20285_GCA_001438725.1
Pelistega_indica_HM_7_GCA_000506865.1
Pelobacter_carbinolicus_DSM_2380_GCA_000012885.1
Pelobacter_propionicus_DSM_2379_GCA_000015045.1
Pelomonas_Root1444_Root1444_GCA_001426885.1
Peptoclostridium_difficile_342_GCA_000449745.1
Peptoclostridium_difficile_6041_GCA_000449845.1
Peptoclostridium_difficile_824_GCA_000449785.2
Peptoclostridium_difficile_ATCC_43255_GCA_000155025.1
Peptoclostridium_difficile_CD127_GCA_000451325.2
Peptoclostridium_difficile_CD129_GCA_000449285.1
Peptoclostridium_difficile_CD160_GCA_000449425.2
Peptoclostridium_difficile_CD169_GCA_000449485.2
Peptoclostridium_difficile_CD170_GCA_000449505.2
Peptoclostridium_difficile_CD178_GCA_000449545.2
Peptoclostridium_difficile_CD17_GCA_000448725.2
Peptoclostridium_difficile_CD196_GCA_000449605.2
Peptoclostridium_difficile_CD3_GCA_000448825.2
Peptoclostridium_difficile_CD44_GCA_000449045.2
Peptoclostridium_difficile_CD46_GCA_000449085.2
Peptoclostridium_difficile_CD92_GCA_000451225.1
Peptoclostridium_difficile_CII7xCD13A_GCA_000821005.1
Peptoclostridium_difficile_DA00126_GCA_000449985.2
Peptoclostridium_difficile_DA00128_GCA_000450005.2
Peptoclostridium_difficile_DA00129_GCA_000450025.2
Peptoclostridium_difficile_DA00134_GCA_000450085.2
Peptoclostridium_difficile_DA00142_GCA_000450125.1
Peptoclostridium_difficile_DA00165_GCA_000450225.2
Peptoclostridium_difficile_DA00191_GCA_000450305.2
Peptoclostridium_difficile_DA00195_GCA_000450345.2
Peptoclostridium_difficile_DA00197_GCA_000450385.2
Peptoclostridium_difficile_DA00215_GCA_000450485.2
Peptoclostridium_difficile_DA00244_GCA_000450565.2
Peptoclostridium_difficile_DA00256_GCA_000451465.2
Peptoclostridium_difficile_DA00305_GCA_000451345.1
Peptoclostridium_difficile_E16_GCA_000531385.1
Peptoclostridium_difficile_F17xCD13A_GCA_000821025.1
Peptoclostridium_difficile_F501_GCA_000450805.2
Peptoclostridium_difficile_F548_GCA_000452325.2
Peptoclostridium_difficile_F601_GCA_000452345.2
Peptoclostridium_difficile_F665_GCA_000473705.2
Peptoclostridium_difficile_GCA_000935985.1
Peptoclostridium_difficile_LIBA_5704_GCA_000828325.1
Peptoclostridium_difficile_LIBA_5719_GCA_000828255.1
Peptoclostridium_difficile_M120_GCA_000210435.1
Peptoclostridium_difficile_NAP07_GCA_000164655.1
Peptoclostridium_difficile_NAP08_GCA_000164175.1
Peptoclostridium_difficile_P24_GCA_000451085.2
Peptoclostridium_difficile_P25_GCA_000451105.2
Peptoclostridium_difficile_P2_GCA_000450945.2
Peptoclostridium_difficile_P30_GCA_000451765.1
Peptoclostridium_difficile_P32_GCA_000451805.1
Peptoclostridium_difficile_P42_GCA_000451865.2
Peptoclostridium_difficile_P48_GCA_000451925.2
Peptoclostridium_difficile_P49_GCA_000451945.2
Peptoclostridium_difficile_P50_GCA_000451965.2
Peptoclostridium_difficile_P51_GCA_000451985.1
Peptoclostridium_difficile_P53_GCA_000473645.2
Peptoclostridium_difficile_P64_GCA_000473665.2
Peptoclostridium_difficile_P7_GCA_000451605.1
Peptoclostridium_difficile_P9_GCA_000451625.2
Peptoclostridium_difficile_QCD_23m63_GCA_000155065.1
Peptoclostridium_difficile_QCD_37x79_GCA_000154685.1
Peptoclostridium_difficile_QCD_63q42_GCA_000154625.1
Peptoclostridium_difficile_RA09_70_GCA_001299495.1
Peptoclostridium_difficile_SG12_GCA_000632735.1
Peptoclostridium_difficile_Y202_GCA_000451165.2
Peptoclostridium_difficile_Y215_GCA_000451265.2
Peptoclostridium_difficile_Y247_GCA_000451145.2
Peptoclostridium_difficile_Y384_GCA_000451045.2
Peptoclostridium_difficile_Z31_GCA_001447175.1
Peptoclostridium_difficile_ZJCDC_S82_GCA_000949855.1
Peptococcaceae_bacterium_BRH_c4a_GCA_000961585.1
Peptostreptococcaceae_bacterium_ACC19a_ACC19a_GCA_000238115.1
Peptostreptococcaceae_bacterium_CM5_CM5_GCA_000238135.1
Peptostreptococcus_anaerobius_MJR8628A_GCA_001563595.1
Peptostreptococcus_MV1_MV1_GCA_000758885.1
Phaseolibacter_flectens_ATCC_12775_GCA_000518745.1
Phocaeicola_abscessus_CCUG_55929_GCA_000312445.1
Photobacterium_aquae_CGMCC_1_12159_GCA_001029445.1
Photorhabdus_asymbiotica_australis_DSM_17609_GCA_000711895.1
Photorhabdus_asymbiotica_GCA_000196475.1
Photorhabdus_heterorhabditis_VMG_GCA_001280945.1
Photorhabdus_luminescens_BA1_GCA_000612035.1
Photorhabdus_luminescens_LN2_GCA_000767775.1
Photorhabdus_luminescens_luminescens_GCA_001083805.1
Photorhabdus_luminescens_NBAII_Hb105_GCA_000931955.2
Photorhabdus_luminescens_NBAII_HiPL101_GCA_000798635.2
Photorhabdus_temperata_J3_GCA_000478765.1
Photorhabdus_temperata_khanii_NC19_GCA_000517265.1
Photorhabdus_temperata_temperata_M1021_GCA_000447415.1
Photorhabdus_temperata_temperata_Meg1_GCA_000722995.1
Planktothricoides_SR001_SR001_GCA_001276715.1
Planococcus_antarcticus_DSM_14505_GCA_000264415.1
Pluralibacter_gergoviae_C3_GCA_001276415.1
Pluralibacter_gergoviae_SN86A38_GCA_001038345.1
Porphyromonadaceae_bacterium_COT_184_OH4590_COT_184_OH4590_GCA_000768855.1
Porphyromonas_bennonis_DSM_23058_JCM_16335_GCA_000615615.1
Porphyromonas_cangingivalis_COT_109_OH1379_GCA_000766005.1
Porphyromonas_canoris_COT_108_OH2762_GCA_000769115.1
Porphyromonas_catoniae_F0037_GCA_000318215.2
Porphyromonas_COT_052_OH4946_COT_052_OH4946_GCA_000765965.1
Porphyromonas_crevioricanis_JCM_15906_GCA_000509245.1
Porphyromonas_gingivalis_A7436_GCA_001263815.1
Porphyromonas_gingivalis_SJD2_GCA_000503975.1
Porphyromonas_gingivalis_TDC60_GCA_000270225.1
Porphyromonas_gingivalis_W50_GCA_000271945.1
Porphyromonas_gingivalis_W83_GCA_000007585.1
Porphyromonas_gulae_COT_052_OH3471_GCA_000768915.1
Porphyromonas_gulae_COT_052_OH3498_GCA_000769475.1
Porphyromonas_gulae_COT_052_OH4119_GCA_000768835.1
Porphyromonas_gulae_DSM_15663_GCA_000378065.1
Porphyromonas_gulae_OH3161B_GCA_000769015.1
Porphyromonas_levii_DSM_23370_GCA_000379925.1
Porphyromonas_macacae_COT_192_OH2631_GCA_000769055.1
Porphyromonas_macacae_DSM_20710_JCM_13914_GCA_000379945.1
Porphyromonas_macacae_DSM_20710_JCM_13914_GCA_000614325.1
Prevotella_amnii_DNF00058_GCA_000759315.1
Prevotella_baroniae_F0067_GCA_000468635.1
Prevotella_buccae_ATCC_33574_GCA_000184945.1
Prevotella_BV3P1_BV3P1_GCA_000479005.1
Prevotella_C561_C561_GCA_000224595.1
Prevotella_CAG_873_GCA_000436235.1
Prevotella_corporis_DSM_18810_JCM_8529_GCA_000613365.1
Prevotella_dentalis_DSM_3688_GCA_000220215.1
Prevotella_dentalis_DSM_3688_GCA_000242335.3
Prevotella_dentasini_JCM_15908_GCA_000614065.1
Prevotella_denticola_DNF00960_GCA_000759205.1
Prevotella_denticola_F0289_GCA_000193395.1
Prevotella_disiens_JCM_6334_ATCC_29426_GCA_000467875.1
Prevotella_enoeca_F0113_GCA_001444445.1
Prevotella_enoeca_JCM_12259_GCA_000613405.1
Prevotella_falsenii_DSM_22864_JCM_15124_GCA_000613945.1
Prevotella_HUN102_HUN102_GCA_000688375.1
Prevotella_melaninogenica_D18_GCA_000163035.1
Prevotella_MSX73_MSX73_GCA_000287635.1
Prevotella_multiformis_DSM_16608_GCA_000191065.1
Prevotella_multisaccharivorax_DSM_17128_GCA_000218235.1
Prevotella_nigrescens_ATCC_33563_GCA_000220235.1
Prevotella_oralis_ATCC_33269_GCA_000185145.2
Prevotella_oral_taxon_472_F0295_GCA_000163495.1
Prevotella_oris_C735_GCA_000142965.1
Prevotella_oris_DSM_18711_JCM_12252_GCA_000377685.1
Prevotella_oris_DSM_18711_JCM_12252_GCA_000613505.1
Prevotella_oulorum_F0390_GCA_000224615.1
Prevotella_pleuritidis_F0068_GCA_000468135.1
Prevotella_pleuritidis_JCM_14110_GCA_000613725.1
Prevotella_saccharolytica_JCM_17484_GCA_000614205.1
Prevotella_veroralis_DSM_19559_JCM_6290_GCA_000613325.1
Prevotella_veroralis_F0319_GCA_000162935.1
Propionibacteriaceae_bacterium_P6A17_P6A17_GCA_000619965.1
Propionibacterium_avidum_44067_GCA_000367205.1
Propionibacterium_freudenreichii_CIRM_BIA_513_GCA_001369015.1
Propionibacterium_freudenreichii_CIRM_BIA_516_GCA_001369055.1
Propionibacterium_freudenreichii_ITG_P1_GCA_001050955.1
Propionibacterium_oral_taxon_192_F0372_GCA_000413315.1
Prosthecochloris_aestuarii_DSM_271_GCA_000020625.1
Providencia_alcalifaciens_F90_2004_GCA_000517805.1
Providencia_alcalifaciens_PAL_2_GCA_000527255.1
Providencia_stuartii_50655837_GCA_001463005.1
Providencia_stuartii_ATCC_33672_GCA_000754345.1
Pseudanabaena_biceps_PCC_7429_GCA_000332215.1
Pseudanabaena_PCC_7367_PCC_7367_GCA_000317065.1
Pseudanabaena_Roaring_Creek_Roaring_Creek_GCA_001402795.1
Pseudoalteromonas_flavipulchra_JG1_GCA_000259115.1
Pseudodonghicola_xiamenensis_DSM_18339_GCA_000429365.1
Pseudogulbenkiania_ferrooxidans_EGD_HP2_GCA_000462205.1
Pseudomonas_aeruginosa_0C2E_GCA_001500235.1
Pseudomonas_aeruginosa_0C4A_GCA_001500245.1
Pseudomonas_aeruginosa_1079_PAER_GCA_001061875.1
Pseudomonas_aeruginosa_1086_PAER_GCA_001061895.1
Pseudomonas_aeruginosa_1324_PAER_GCA_001061585.1
Pseudomonas_aeruginosa_2192_GCA_000152545.1
Pseudomonas_aeruginosa_279_PAER_GCA_001064305.1
Pseudomonas_aeruginosa_367_PAER_GCA_001063225.1
Pseudomonas_aeruginosa_427_PAER_GCA_001064905.1
Pseudomonas_aeruginosa_792_PAER_GCA_001067395.1
Pseudomonas_aeruginosa_852_PAER_GCA_001066615.1
Pseudomonas_aeruginosa_875_PAER_GCA_001067615.1
Pseudomonas_aeruginosa_ATCC_15442_GCA_000504485.1
Pseudomonas_aeruginosa_ATCC_33348_GCA_001420225.1
Pseudomonas_aeruginosa_ATCC_33349_GCA_001420185.1
Pseudomonas_aeruginosa_ATCC_33354_GCA_001444745.1
Pseudomonas_aeruginosa_ATCC_33356_GCA_001444815.1
Pseudomonas_aeruginosa_ATCC_33358_GCA_001444955.1
Pseudomonas_aeruginosa_AU10272_GCA_001554705.1
Pseudomonas_aeruginosa_AU10409_GCA_001554695.1
Pseudomonas_aeruginosa_AU10410_GCA_001554735.1
Pseudomonas_aeruginosa_AU10836_GCA_001555235.1
Pseudomonas_aeruginosa_AU12175_GCA_001554535.1
Pseudomonas_aeruginosa_AU13212_GCA_001554545.1
Pseudomonas_aeruginosa_AU13213_GCA_001554615.1
Pseudomonas_aeruginosa_AU16821_GCA_001554745.1
Pseudomonas_aeruginosa_AU16960_GCA_001554625.1
Pseudomonas_aeruginosa_AU2342_GCA_001554465.1
Pseudomonas_aeruginosa_AU6923_GCA_001555145.1
Pseudomonas_aeruginosa_AU7198_GCA_001555225.1
Pseudomonas_aeruginosa_AZPAE12138_GCA_000796525.1
Pseudomonas_aeruginosa_AZPAE12155_GCA_000796955.1
Pseudomonas_aeruginosa_AZPAE12156_GCA_000796985.1
Pseudomonas_aeruginosa_AZPAE12410_GCA_000797045.1
Pseudomonas_aeruginosa_AZPAE12418_GCA_000797245.1
Pseudomonas_aeruginosa_AZPAE12420_GCA_000797285.1
Pseudomonas_aeruginosa_AZPAE13757_GCA_000795405.1
Pseudomonas_aeruginosa_AZPAE13856_GCA_000795485.1
Pseudomonas_aeruginosa_AZPAE13864_GCA_000795565.1
Pseudomonas_aeruginosa_AZPAE13877_GCA_000795665.1
Pseudomonas_aeruginosa_AZPAE14372_GCA_000795845.1
Pseudomonas_aeruginosa_AZPAE14394_GCA_000796045.1
Pseudomonas_aeruginosa_AZPAE14402_GCA_000796085.1
Pseudomonas_aeruginosa_AZPAE14403_GCA_000796125.1
Pseudomonas_aeruginosa_AZPAE14441_GCA_000796285.1
Pseudomonas_aeruginosa_AZPAE14533_GCA_000796465.1
Pseudomonas_aeruginosa_AZPAE14557_GCA_000794445.1
Pseudomonas_aeruginosa_AZPAE14570_GCA_000794455.1
Pseudomonas_aeruginosa_AZPAE14695_GCA_000794665.1
Pseudomonas_aeruginosa_AZPAE14701_GCA_000794745.1
Pseudomonas_aeruginosa_AZPAE14708_GCA_000795815.1
Pseudomonas_aeruginosa_AZPAE14712_GCA_000797205.1
Pseudomonas_aeruginosa_AZPAE14716_GCA_000795535.1
Pseudomonas_aeruginosa_AZPAE14717_GCA_000796605.1
Pseudomonas_aeruginosa_AZPAE14718_GCA_000795905.1
Pseudomonas_aeruginosa_AZPAE14722_GCA_000796645.1
Pseudomonas_aeruginosa_AZPAE14725_GCA_000794845.1
Pseudomonas_aeruginosa_AZPAE14811_GCA_000795045.1
Pseudomonas_aeruginosa_AZPAE14812_GCA_000795065.1
Pseudomonas_aeruginosa_AZPAE14814_GCA_000795105.1
Pseudomonas_aeruginosa_AZPAE14815_GCA_000795115.1
Pseudomonas_aeruginosa_AZPAE14824_GCA_000795305.1
Pseudomonas_aeruginosa_AZPAE14826_GCA_000795345.1
Pseudomonas_aeruginosa_AZPAE14829_GCA_000794195.1
Pseudomonas_aeruginosa_AZPAE14840_GCA_000789555.1
Pseudomonas_aeruginosa_AZPAE14847_GCA_000789755.1
Pseudomonas_aeruginosa_AZPAE14851_GCA_000789835.1
Pseudomonas_aeruginosa_AZPAE14857_GCA_000789995.1
Pseudomonas_aeruginosa_AZPAE14860_GCA_000790065.1
Pseudomonas_aeruginosa_AZPAE14863_GCA_000790145.1
Pseudomonas_aeruginosa_AZPAE14865_GCA_000790185.1
Pseudomonas_aeruginosa_AZPAE14867_GCA_000790215.1
Pseudomonas_aeruginosa_AZPAE14868_GCA_000790245.1
Pseudomonas_aeruginosa_AZPAE14869_GCA_000790265.1
Pseudomonas_aeruginosa_AZPAE14880_GCA_000790545.1
Pseudomonas_aeruginosa_AZPAE14881_GCA_000790565.1
Pseudomonas_aeruginosa_AZPAE14882_GCA_000790605.1
Pseudomonas_aeruginosa_AZPAE14890_GCA_000790825.1
Pseudomonas_aeruginosa_AZPAE14891_GCA_000790865.1
Pseudomonas_aeruginosa_AZPAE14893_GCA_000790905.1
Pseudomonas_aeruginosa_AZPAE14900_GCA_000791085.1
Pseudomonas_aeruginosa_AZPAE14901_GCA_000791105.1
Pseudomonas_aeruginosa_AZPAE14904_GCA_000791155.1
Pseudomonas_aeruginosa_AZPAE14907_GCA_000793705.1
Pseudomonas_aeruginosa_AZPAE14908_GCA_000793805.1
Pseudomonas_aeruginosa_AZPAE14909_GCA_000789525.1
Pseudomonas_aeruginosa_AZPAE14911_GCA_000793985.1
Pseudomonas_aeruginosa_AZPAE14914_GCA_000793885.1
Pseudomonas_aeruginosa_AZPAE14921_GCA_000793825.1
Pseudomonas_aeruginosa_AZPAE14922_GCA_000791185.1
Pseudomonas_aeruginosa_AZPAE14926_GCA_000791275.1
Pseudomonas_aeruginosa_AZPAE14929_GCA_000789535.1
Pseudomonas_aeruginosa_AZPAE14937_GCA_000793785.1
Pseudomonas_aeruginosa_AZPAE14938_GCA_000793645.1
Pseudomonas_aeruginosa_AZPAE14941_GCA_000789725.1
Pseudomonas_aeruginosa_AZPAE14944_GCA_000791425.1
Pseudomonas_aeruginosa_AZPAE14951_GCA_000791545.1
Pseudomonas_aeruginosa_AZPAE14954_GCA_000791625.1
Pseudomonas_aeruginosa_AZPAE14957_GCA_000791705.1
Pseudomonas_aeruginosa_AZPAE14958_GCA_000791725.1
Pseudomonas_aeruginosa_AZPAE14962_GCA_000791805.1
Pseudomonas_aeruginosa_AZPAE14964_GCA_000791835.1
Pseudomonas_aeruginosa_AZPAE14965_GCA_000791905.1
Pseudomonas_aeruginosa_AZPAE14967_GCA_000791885.1
Pseudomonas_aeruginosa_AZPAE14969_GCA_000791945.1
Pseudomonas_aeruginosa_AZPAE14970_GCA_000791965.1
Pseudomonas_aeruginosa_AZPAE14973_GCA_000792065.1
Pseudomonas_aeruginosa_AZPAE14976_GCA_000792115.1
Pseudomonas_aeruginosa_AZPAE14978_GCA_000792165.1
Pseudomonas_aeruginosa_AZPAE14984_GCA_000792325.1
Pseudomonas_aeruginosa_AZPAE14985_GCA_000792345.1
Pseudomonas_aeruginosa_AZPAE14986_GCA_000792365.1
Pseudomonas_aeruginosa_AZPAE14989_GCA_000792445.1
Pseudomonas_aeruginosa_AZPAE14990_GCA_000792465.1
Pseudomonas_aeruginosa_AZPAE14993_GCA_000792515.1
Pseudomonas_aeruginosa_AZPAE14994_GCA_000792545.1
Pseudomonas_aeruginosa_AZPAE14997_GCA_000792605.1
Pseudomonas_aeruginosa_AZPAE15001_GCA_000792675.1
Pseudomonas_aeruginosa_AZPAE15005_GCA_000792765.1
Pseudomonas_aeruginosa_AZPAE15010_GCA_000792855.1
Pseudomonas_aeruginosa_AZPAE15012_GCA_000792895.1
Pseudomonas_aeruginosa_AZPAE15017_GCA_000793005.1
Pseudomonas_aeruginosa_AZPAE15020_GCA_000793055.1
Pseudomonas_aeruginosa_AZPAE15026_GCA_000791365.1
Pseudomonas_aeruginosa_AZPAE15029_GCA_000792145.1
Pseudomonas_aeruginosa_AZPAE15031_GCA_000791855.1
Pseudomonas_aeruginosa_AZPAE15033_GCA_000793725.1
Pseudomonas_aeruginosa_AZPAE15037_GCA_000789935.1
Pseudomonas_aeruginosa_AZPAE15050_GCA_000791665.1
Pseudomonas_aeruginosa_AZPAE15051_GCA_000792395.1
Pseudomonas_aeruginosa_AZPAE15056_GCA_000793165.1
Pseudomonas_aeruginosa_AZPAE15057_GCA_000793205.1
Pseudomonas_aeruginosa_AZPAE15061_GCA_000793295.1
Pseudomonas_aeruginosa_AZPAE15067_GCA_000793415.1
Pseudomonas_aeruginosa_AZPAE15070_GCA_000793485.1
Pseudomonas_aeruginosa_AZPAE15071_GCA_000793505.1
Pseudomonas_aeruginosa_BK1_GCA_000572265.1
Pseudomonas_aeruginosa_BL02_GCA_000481105.1
Pseudomonas_aeruginosa_BL12_GCA_000480905.1
Pseudomonas_aeruginosa_BL23_GCA_000480685.1
Pseudomonas_aeruginosa_BWH031_GCA_000629105.1
Pseudomonas_aeruginosa_BWH036_GCA_000629025.1
Pseudomonas_aeruginosa_BWH051_GCA_000629565.1
Pseudomonas_aeruginosa_BWH059_GCA_000629405.1
Pseudomonas_aeruginosa_BWHPSA005_GCA_000481605.1
Pseudomonas_aeruginosa_BWHPSA024_GCA_000481225.1
Pseudomonas_aeruginosa_BWHPSA028_GCA_000481145.1
Pseudomonas_aeruginosa_BWHPSA038_GCA_000520435.1
Pseudomonas_aeruginosa_BWHPSA043_GCA_000520335.1
Pseudomonas_aeruginosa_BWHPSA045_GCA_000520295.1
Pseudomonas_aeruginosa_C20_GCA_000480515.1
Pseudomonas_aeruginosa_C23_GCA_000480495.1
Pseudomonas_aeruginosa_C3719_GCA_000152525.1
Pseudomonas_aeruginosa_CF27_GCA_000481905.1
Pseudomonas_aeruginosa_CI27_GCA_000297335.1
Pseudomonas_aeruginosa_DHS01_GCA_000496455.2
Pseudomonas_aeruginosa_DHS29_GCA_000503175.1
Pseudomonas_aeruginosa_E2_GCA_000297355.1
Pseudomonas_aeruginosa_E2_GCA_000482005.1
Pseudomonas_aeruginosa_FDAARGOS_154_GCA_001471355.1
Pseudomonas_aeruginosa_GCA_000751715.1
Pseudomonas_aeruginosa_GCA_001028745.1
Pseudomonas_aeruginosa_GCA_001374055.1
Pseudomonas_aeruginosa_GCA_001374295.1
Pseudomonas_aeruginosa_GCA_001374315.1
Pseudomonas_aeruginosa_GCA_001374335.1
Pseudomonas_aeruginosa_GCA_001374395.1
Pseudomonas_aeruginosa_GCA_001375275.1
Pseudomonas_aeruginosa_HB13_GCA_000215775.5
Pseudomonas_aeruginosa_KY1_GCA_000813565.1
Pseudomonas_aeruginosa_LES400_GCA_000583935.1
Pseudomonas_aeruginosa_LES431_GCA_000508765.1
Pseudomonas_aeruginosa_LESB58_GCA_000026645.1
Pseudomonas_aeruginosa_LESB65_GCA_000583955.1
Pseudomonas_aeruginosa_LESlike1_GCA_000583975.1
Pseudomonas_aeruginosa_LESlike4_GCA_000583995.1
Pseudomonas_aeruginosa_LESlike5_GCA_000583895.1
Pseudomonas_aeruginosa_LESlike7_GCA_000583915.1
Pseudomonas_aeruginosa_Liverpool_Epidemic_GCA_000823905.1
Pseudomonas_aeruginosa_Liverpool_Epidemic_GCA_000823925.1
Pseudomonas_aeruginosa_Liverpool_Epidemic_GCA_000823945.1
Pseudomonas_aeruginosa_Liverpool_Epidemic_GCA_000823965.1
Pseudomonas_aeruginosa_Liverpool_Epidemic_GCA_000823985.1
Pseudomonas_aeruginosa_Liverpool_Epidemic_GCA_000824005.1
Pseudomonas_aeruginosa_Liverpool_Epidemic_GCA_000824025.1
Pseudomonas_aeruginosa_Liverpool_Epidemic_GCA_000824045.1
Pseudomonas_aeruginosa_Liverpool_Epidemic_GCA_000824065.1
Pseudomonas_aeruginosa_Liverpool_Epidemic_GCA_000824085.1
Pseudomonas_aeruginosa_Liverpool_Epidemic_GCA_000824105.1
Pseudomonas_aeruginosa_Liverpool_Epidemic_GCA_000824125.1
Pseudomonas_aeruginosa_Liverpool_Epidemic_GCA_000824145.1
Pseudomonas_aeruginosa_Liverpool_Epidemic_GCA_000824165.1
Pseudomonas_aeruginosa_Liverpool_Epidemic_GCA_000824185.1
Pseudomonas_aeruginosa_Liverpool_Epidemic_GCA_000824205.1
Pseudomonas_aeruginosa_Liverpool_Epidemic_GCA_000824225.1
Pseudomonas_aeruginosa_Liverpool_Epidemic_GCA_000824245.1
Pseudomonas_aeruginosa_Liverpool_Epidemic_GCA_000824265.1
Pseudomonas_aeruginosa_Liverpool_Epidemic_GCA_000824285.1
Pseudomonas_aeruginosa_Liverpool_Epidemic_GCA_000824305.1
Pseudomonas_aeruginosa_Liverpool_Epidemic_GCA_000824325.1
Pseudomonas_aeruginosa_Liverpool_Epidemic_GCA_000824345.1
Pseudomonas_aeruginosa_Liverpool_Epidemic_GCA_000824365.1
Pseudomonas_aeruginosa_Liverpool_Epidemic_GCA_000824385.1
Pseudomonas_aeruginosa_Liverpool_Epidemic_GCA_000824405.1
Pseudomonas_aeruginosa_Liverpool_Epidemic_GCA_000824425.1
Pseudomonas_aeruginosa_Liverpool_Epidemic_GCA_000824445.1
Pseudomonas_aeruginosa_Liverpool_Epidemic_GCA_000824465.1
Pseudomonas_aeruginosa_Liverpool_Epidemic_GCA_000824485.1
Pseudomonas_aeruginosa_Liverpool_Epidemic_GCA_000824505.1
Pseudomonas_aeruginosa_Liverpool_Epidemic_GCA_000824525.1
Pseudomonas_aeruginosa_Liverpool_Epidemic_GCA_000824545.1
Pseudomonas_aeruginosa_Liverpool_Epidemic_GCA_000824565.1
Pseudomonas_aeruginosa_Liverpool_Epidemic_GCA_000824585.1
Pseudomonas_aeruginosa_Liverpool_Epidemic_GCA_000824605.1
Pseudomonas_aeruginosa_Liverpool_Epidemic_GCA_000824625.1
Pseudomonas_aeruginosa_Liverpool_Epidemic_GCA_000824645.1
Pseudomonas_aeruginosa_Liverpool_Epidemic_GCA_000824665.1
Pseudomonas_aeruginosa_Liverpool_Epidemic_GCA_000824685.1
Pseudomonas_aeruginosa_M37351_GCA_001516385.1
Pseudomonas_aeruginosa_NCGM257_GCA_001547955.1
Pseudomonas_aeruginosa_NCMG1179_GCA_000291745.1
Pseudomonas_aeruginosa_P2_L230_95_GCA_000760505.2
Pseudomonas_aeruginosa_PA21_ST175_GCA_000342145.1
Pseudomonas_aeruginosa_Pae_CF67_01a_GCA_000987945.1
Pseudomonas_aeruginosa_Pae_CF67_01b_GCA_000988005.1
Pseudomonas_aeruginosa_Pae_CF67_01c_GCA_001007205.1
Pseudomonas_aeruginosa_Pae_CF67_01d_GCA_001007485.1
Pseudomonas_aeruginosa_Pae_CF67_01e_GCA_001007355.1
Pseudomonas_aeruginosa_Pae_CF67_01f_GCA_001007465.1
Pseudomonas_aeruginosa_Pae_CF67_01g_GCA_001007195.1
Pseudomonas_aeruginosa_Pae_CF67_01h_GCA_001007345.1
Pseudomonas_aeruginosa_Pae_CF67_01i_GCA_001007285.1
Pseudomonas_aeruginosa_Pae_CF67_01j_GCA_001007385.1
Pseudomonas_aeruginosa_Pae_CF67_01k_GCA_001007275.1
Pseudomonas_aeruginosa_Pae_CF67_01l_GCA_001007215.1
Pseudomonas_aeruginosa_Pae_CF67_01m_GCA_001007395.1
Pseudomonas_aeruginosa_Pae_CF67_01n_GCA_001007315.1
Pseudomonas_aeruginosa_Pae_CF67_01o_GCA_001007475.1
Pseudomonas_aeruginosa_Pae_CF67_01p_GCA_001007185.1
Pseudomonas_aeruginosa_Pae_CF67_01r_GCA_001007265.1
Pseudomonas_aeruginosa_Pae_CF67_01s_GCA_001007425.1
Pseudomonas_aeruginosa_Pae_CF67_02a_GCA_001010545.1
Pseudomonas_aeruginosa_Pae_CF67_02b_GCA_001010525.1
Pseudomonas_aeruginosa_Pae_CF67_02c_GCA_001010535.1
Pseudomonas_aeruginosa_Pae_CF67_02d_GCA_001023625.1
Pseudomonas_aeruginosa_Pae_CF67_02e_GCA_001023925.1
Pseudomonas_aeruginosa_Pae_CF67_02f_GCA_001024365.1
Pseudomonas_aeruginosa_Pae_CF67_02g_GCA_001023635.1
Pseudomonas_aeruginosa_Pae_CF67_02h_GCA_001024375.1
Pseudomonas_aeruginosa_Pae_CF67_02i_GCA_001023615.1
Pseudomonas_aeruginosa_Pae_CF67_02k_GCA_001023675.1
Pseudomonas_aeruginosa_Pae_CF67_02l_GCA_001023685.1
Pseudomonas_aeruginosa_Pae_CF67_02m_GCA_001023705.1
Pseudomonas_aeruginosa_Pae_CF67_02n_GCA_001023955.1
Pseudomonas_aeruginosa_Pae_CF67_02o_GCA_001023985.1
Pseudomonas_aeruginosa_Pae_CF67_02p_GCA_001023975.1
Pseudomonas_aeruginosa_Pae_CF67_02q_GCA_001024445.1
Pseudomonas_aeruginosa_Pae_CF67_02r_GCA_001023995.1
Pseudomonas_aeruginosa_Pae_CF67_02s_GCA_001023735.1
Pseudomonas_aeruginosa_Pae_CF67_02t_GCA_001024035.1
Pseudomonas_aeruginosa_Pae_CF67_03a_GCA_001023755.1
Pseudomonas_aeruginosa_Pae_CF67_03b_GCA_001024435.1
Pseudomonas_aeruginosa_Pae_CF67_03c_GCA_001023765.1
Pseudomonas_aeruginosa_Pae_CF67_03d_GCA_001024055.1
Pseudomonas_aeruginosa_Pae_CF67_03e_GCA_001024065.1
Pseudomonas_aeruginosa_Pae_CF67_03f_GCA_001024075.1
Pseudomonas_aeruginosa_Pae_CF67_03g_GCA_001024455.1
Pseudomonas_aeruginosa_Pae_CF67_03h_GCA_001024115.1
Pseudomonas_aeruginosa_Pae_CF67_03i_GCA_001024125.1
Pseudomonas_aeruginosa_Pae_CF67_03j_GCA_001023775.1
Pseudomonas_aeruginosa_Pae_CF67_03k_GCA_001024495.1
Pseudomonas_aeruginosa_Pae_CF67_03l_GCA_001024515.1
Pseudomonas_aeruginosa_Pae_CF67_03m_GCA_001024135.1
Pseudomonas_aeruginosa_Pae_CF67_03n_GCA_001023815.1
Pseudomonas_aeruginosa_Pae_CF67_03o_GCA_001024145.1
Pseudomonas_aeruginosa_Pae_CF67_03p_GCA_001023835.1
Pseudomonas_aeruginosa_Pae_CF67_03q_GCA_001024195.1
Pseudomonas_aeruginosa_Pae_CF67_03r_GCA_001024205.1
Pseudomonas_aeruginosa_Pae_CF67_04a_GCA_001024535.1
Pseudomonas_aeruginosa_Pae_CF67_04b_GCA_001024545.1
Pseudomonas_aeruginosa_Pae_CF67_04c_GCA_001024215.1
Pseudomonas_aeruginosa_Pae_CF67_04d_GCA_001023845.1
Pseudomonas_aeruginosa_Pae_CF67_04e_GCA_001024565.1
Pseudomonas_aeruginosa_Pae_CF67_04f_GCA_001024235.1
Pseudomonas_aeruginosa_Pae_CF67_04g_GCA_001023875.1
Pseudomonas_aeruginosa_Pae_CF67_04h_GCA_001024585.1
Pseudomonas_aeruginosa_Pae_CF67_04i_GCA_001024615.1
Pseudomonas_aeruginosa_Pae_CF67_04j_GCA_001023895.1
Pseudomonas_aeruginosa_Pae_CF67_04k_GCA_001024275.1
Pseudomonas_aeruginosa_Pae_CF67_04l_GCA_001024285.1
Pseudomonas_aeruginosa_Pae_CF67_04m_GCA_001024305.1
Pseudomonas_aeruginosa_Pae_CF67_04n_GCA_001024635.1
Pseudomonas_aeruginosa_Pae_CF67_04o_GCA_001024645.1
Pseudomonas_aeruginosa_Pae_CF67_04p_GCA_001023915.1
Pseudomonas_aeruginosa_Pae_CF67_04r_GCA_001024355.1
Pseudomonas_aeruginosa_Pae_CF67_04s_GCA_001024655.1
Pseudomonas_aeruginosa_Pae_CF67_04t_GCA_001024695.1
Pseudomonas_aeruginosa_Pae_CF67_05a_GCA_001024715.1
Pseudomonas_aeruginosa_Pae_CF67_05b_GCA_001024725.1
Pseudomonas_aeruginosa_Pae_CF67_05d_GCA_001024765.1
Pseudomonas_aeruginosa_Pae_CF67_05e_GCA_001024775.1
Pseudomonas_aeruginosa_Pae_CF67_05g_GCA_001024835.1
Pseudomonas_aeruginosa_Pae_CF67_05h_GCA_001024845.1
Pseudomonas_aeruginosa_Pae_CF67_05i_GCA_001024855.1
Pseudomonas_aeruginosa_Pae_CF67_05j_GCA_001039325.1
Pseudomonas_aeruginosa_Pae_CF67_05k_GCA_001024875.1
Pseudomonas_aeruginosa_Pae_CF67_05l_GCA_001024915.1
Pseudomonas_aeruginosa_Pae_CF67_05n_GCA_001024945.1
Pseudomonas_aeruginosa_Pae_CF67_05o_GCA_001024955.1
Pseudomonas_aeruginosa_Pae_CF67_05p_GCA_001024995.1
Pseudomonas_aeruginosa_Pae_CF67_05q_GCA_001036815.1
Pseudomonas_aeruginosa_Pae_CF67_05r_GCA_001036825.1
Pseudomonas_aeruginosa_Pae_CF67_05s_GCA_001034665.1
Pseudomonas_aeruginosa_Pae_CF67_05t_GCA_001036835.1
Pseudomonas_aeruginosa_Pae_CF67_06a_GCA_001036885.1
Pseudomonas_aeruginosa_Pae_CF67_06b_GCA_001036905.1
Pseudomonas_aeruginosa_Pae_CF67_06c_GCA_001036895.1
Pseudomonas_aeruginosa_Pae_CF67_06d_GCA_001036915.1
Pseudomonas_aeruginosa_Pae_CF67_06e_GCA_001036965.1
Pseudomonas_aeruginosa_Pae_CF67_06f_GCA_001036975.1
Pseudomonas_aeruginosa_Pae_CF67_06g_GCA_001036985.1
Pseudomonas_aeruginosa_Pae_CF67_06h_GCA_001034675.1
Pseudomonas_aeruginosa_Pae_CF67_06i_GCA_001037025.1
Pseudomonas_aeruginosa_Pae_CF67_06j_GCA_001034685.1
Pseudomonas_aeruginosa_Pae_CF67_06l_GCA_001037045.1
Pseudomonas_aeruginosa_Pae_CF67_06m_GCA_001037055.1
Pseudomonas_aeruginosa_Pae_CF67_06n_GCA_001037065.1
Pseudomonas_aeruginosa_Pae_CF67_06o_GCA_001037275.1
Pseudomonas_aeruginosa_Pae_CF67_06p_GCA_001037265.1
Pseudomonas_aeruginosa_Pae_CF67_06q_GCA_001037105.1
Pseudomonas_aeruginosa_Pae_CF67_06r_GCA_001037125.1
Pseudomonas_aeruginosa_Pae_CF67_06s_GCA_001037145.1
Pseudomonas_aeruginosa_Pae_CF67_06t_GCA_001034695.1
Pseudomonas_aeruginosa_Pae_CF67_07a_GCA_001037165.1
Pseudomonas_aeruginosa_Pae_CF67_07b_GCA_001034745.1
Pseudomonas_aeruginosa_Pae_CF67_07d_GCA_001034755.1
Pseudomonas_aeruginosa_Pae_CF67_07e_GCA_001034765.1
Pseudomonas_aeruginosa_Pae_CF67_07f_GCA_001034785.1
Pseudomonas_aeruginosa_Pae_CF67_07g_GCA_001037195.1
Pseudomonas_aeruginosa_Pae_CF67_07h_GCA_001037225.1
Pseudomonas_aeruginosa_Pae_CF67_07i_GCA_001034825.1
Pseudomonas_aeruginosa_Pae_CF67_07j_GCA_001037235.1
Pseudomonas_aeruginosa_Pae_CF67_07k_GCA_001037305.1
Pseudomonas_aeruginosa_Pae_CF67_07l_GCA_001037315.1
Pseudomonas_aeruginosa_Pae_CF67_07m_GCA_001034835.1
Pseudomonas_aeruginosa_Pae_CF67_07n_GCA_001034855.1
Pseudomonas_aeruginosa_Pae_CF67_07o_GCA_001037345.1
Pseudomonas_aeruginosa_Pae_CF67_07p_GCA_001034875.1
Pseudomonas_aeruginosa_Pae_CF67_07q_GCA_001037355.1
Pseudomonas_aeruginosa_Pae_CF67_07r_GCA_001034905.1
Pseudomonas_aeruginosa_Pae_CF67_07s_GCA_001037385.1
Pseudomonas_aeruginosa_Pae_CF67_07t_GCA_001037395.1
Pseudomonas_aeruginosa_Pae_CF67_08a_GCA_001037425.1
Pseudomonas_aeruginosa_Pae_CF67_08b_GCA_001037435.1
Pseudomonas_aeruginosa_Pae_CF67_08c_GCA_001034915.1
Pseudomonas_aeruginosa_Pae_CF67_08d_GCA_001034945.1
Pseudomonas_aeruginosa_Pae_CF67_08e_GCA_001034955.1
Pseudomonas_aeruginosa_Pae_CF67_08f_GCA_001034985.1
Pseudomonas_aeruginosa_Pae_CF67_08g_GCA_001035005.1
Pseudomonas_aeruginosa_Pae_CF67_08h_GCA_001035025.1
Pseudomonas_aeruginosa_Pae_CF67_08i_GCA_001035035.1
Pseudomonas_aeruginosa_Pae_CF67_08j_GCA_001035065.1
Pseudomonas_aeruginosa_Pae_CF67_08k_GCA_001035075.1
Pseudomonas_aeruginosa_Pae_CF67_08l_GCA_001035105.1
Pseudomonas_aeruginosa_Pae_CF67_08m_GCA_001035115.1
Pseudomonas_aeruginosa_Pae_CF67_08n_GCA_001035145.1
Pseudomonas_aeruginosa_Pae_CF67_08o_GCA_001035155.1
Pseudomonas_aeruginosa_Pae_CF67_08p_GCA_001035175.1
Pseudomonas_aeruginosa_Pae_CF67_08q_GCA_001035205.1
Pseudomonas_aeruginosa_Pae_CF67_08r_GCA_001035225.1
Pseudomonas_aeruginosa_Pae_CF67_08s_GCA_001035235.1
Pseudomonas_aeruginosa_Pae_CF67_08t_GCA_001035245.1
Pseudomonas_aeruginosa_Pae_CF67_09a_GCA_001035285.1
Pseudomonas_aeruginosa_Pae_CF67_09b_GCA_001035305.1
Pseudomonas_aeruginosa_Pae_CF67_09c_GCA_001035325.1
Pseudomonas_aeruginosa_Pae_CF67_09d_GCA_001035315.1
Pseudomonas_aeruginosa_Pae_CF67_09e_GCA_001035365.1
Pseudomonas_aeruginosa_Pae_CF67_09f_GCA_001035385.1
Pseudomonas_aeruginosa_Pae_CF67_09g_GCA_001035395.1
Pseudomonas_aeruginosa_Pae_CF67_09h_GCA_001035415.1
Pseudomonas_aeruginosa_Pae_CF67_09i_GCA_001035445.1
Pseudomonas_aeruginosa_Pae_CF67_09j_GCA_001035465.1
Pseudomonas_aeruginosa_Pae_CF67_09k_GCA_001035485.1
Pseudomonas_aeruginosa_Pae_CF67_09l_GCA_001035495.1
Pseudomonas_aeruginosa_Pae_CF67_09m_GCA_001035525.1
Pseudomonas_aeruginosa_Pae_CF67_09n_GCA_001035535.1
Pseudomonas_aeruginosa_Pae_CF67_09o_GCA_001035565.1
Pseudomonas_aeruginosa_Pae_CF67_09p_GCA_001035575.1
Pseudomonas_aeruginosa_Pae_CF67_09q_GCA_001035605.1
Pseudomonas_aeruginosa_Pae_CF67_09r_GCA_001035625.1
Pseudomonas_aeruginosa_Pae_CF67_09s_GCA_001035635.1
Pseudomonas_aeruginosa_Pae_CF67_09t_GCA_001035645.1
Pseudomonas_aeruginosa_Pae_CF67_10a_GCA_001035685.1
Pseudomonas_aeruginosa_Pae_CF67_10b_GCA_001035705.1
Pseudomonas_aeruginosa_Pae_CF67_10c_GCA_001035715.1
Pseudomonas_aeruginosa_Pae_CF67_10d_GCA_001035725.1
Pseudomonas_aeruginosa_Pae_CF67_10e_GCA_001035765.1
Pseudomonas_aeruginosa_Pae_CF67_10f_GCA_001035785.1
Pseudomonas_aeruginosa_Pae_CF67_10g_GCA_001035795.1
Pseudomonas_aeruginosa_Pae_CF67_10h_GCA_001035805.1
Pseudomonas_aeruginosa_Pae_CF67_10i_GCA_001035845.1
Pseudomonas_aeruginosa_Pae_CF67_10j_GCA_001035865.1
Pseudomonas_aeruginosa_Pae_CF67_10k_GCA_001035875.1
Pseudomonas_aeruginosa_Pae_CF67_10l_GCA_001035885.1
Pseudomonas_aeruginosa_Pae_CF67_10m_GCA_001035925.1
Pseudomonas_aeruginosa_Pae_CF67_10n_GCA_001035945.1
Pseudomonas_aeruginosa_Pae_CF67_10o_GCA_001035955.1
Pseudomonas_aeruginosa_Pae_CF67_10p_GCA_001035975.1
Pseudomonas_aeruginosa_Pae_CF67_10q_GCA_001036005.1
Pseudomonas_aeruginosa_Pae_CF67_10r_GCA_001036025.1
Pseudomonas_aeruginosa_Pae_CF67_10s_GCA_001036035.1
Pseudomonas_aeruginosa_Pae_CF67_10t_GCA_001036065.1
Pseudomonas_aeruginosa_Pae_CF67_11a_GCA_001036075.1
Pseudomonas_aeruginosa_Pae_CF67_11b_GCA_001036105.1
Pseudomonas_aeruginosa_Pae_CF67_11c_GCA_001036115.1
Pseudomonas_aeruginosa_Pae_CF67_11d_GCA_001036145.1
Pseudomonas_aeruginosa_Pae_CF67_11e_GCA_001036155.1
Pseudomonas_aeruginosa_Pae_CF67_11f_GCA_001036185.1
Pseudomonas_aeruginosa_Pae_CF67_11g_GCA_001036195.1
Pseudomonas_aeruginosa_Pae_CF67_11h_GCA_001036225.1
Pseudomonas_aeruginosa_Pae_CF67_11i_GCA_001036235.1
Pseudomonas_aeruginosa_Pae_CF67_11j_GCA_001036255.1
Pseudomonas_aeruginosa_Pae_CF67_11k_GCA_001036265.1
Pseudomonas_aeruginosa_Pae_CF67_11l_GCA_001036335.1
Pseudomonas_aeruginosa_Pae_CF67_11m_GCA_001036355.1
Pseudomonas_aeruginosa_Pae_CF67_11n_GCA_001036385.1
Pseudomonas_aeruginosa_Pae_CF67_11o_GCA_001036405.1
Pseudomonas_aeruginosa_Pae_CF67_11p_GCA_001036415.1
Pseudomonas_aeruginosa_Pae_CF67_11q_GCA_001036425.1
Pseudomonas_aeruginosa_Pae_CF67_11s_GCA_001036465.1
Pseudomonas_aeruginosa_Pae_CF67_11t_GCA_001036485.1
Pseudomonas_aeruginosa_Pae_CF67_12a_GCA_001036305.1
Pseudomonas_aeruginosa_Pae_CF67_12b_GCA_001036315.1
Pseudomonas_aeruginosa_Pae_CF67_12c_GCA_001036505.1
Pseudomonas_aeruginosa_Pae_CF67_12d_GCA_001036495.1
Pseudomonas_aeruginosa_Pae_CF67_12e_GCA_001036545.1
Pseudomonas_aeruginosa_Pae_CF67_12f_GCA_001036565.1
Pseudomonas_aeruginosa_Pae_CF67_12g_GCA_001036575.1
Pseudomonas_aeruginosa_Pae_CF67_12h_GCA_001036585.1
Pseudomonas_aeruginosa_Pae_CF67_12i_GCA_001036605.1
Pseudomonas_aeruginosa_Pae_CF67_12j_GCA_001036645.1
Pseudomonas_aeruginosa_Pae_CF67_12l_GCA_001036675.1
Pseudomonas_aeruginosa_Pae_CF67_12m_GCA_001036685.1
Pseudomonas_aeruginosa_Pae_CF67_12n_GCA_001036725.1
Pseudomonas_aeruginosa_Pae_CF67_12o_GCA_001036735.1
Pseudomonas_aeruginosa_Pae_CF67_12p_GCA_001036765.1
Pseudomonas_aeruginosa_Pae_CF67_12q_GCA_001036775.1
Pseudomonas_aeruginosa_Pae_CF67_12r_GCA_001036805.1
Pseudomonas_aeruginosa_PDR_GCA_000783275.1
Pseudomonas_aeruginosa_PS3_GCA_000786565.1
Pseudomonas_aeruginosa_PS75_GCA_000629365.1
Pseudomonas_aeruginosa_PSE305_GCA_000750905.1
Pseudomonas_aeruginosa_RP73_GCA_000414035.1
Pseudomonas_aeruginosa_SCV20265_GCA_000510305.1
Pseudomonas_aeruginosa_UM_01_GCA_001013395.1
Pseudomonas_aeruginosa_VRFPA01_GCA_000335395.3
Pseudomonas_aeruginosa_VRFPA09_GCA_000558345.1
Pseudomonas_aeruginosa_WC55_GCA_000455705.1
Pseudomonas_aeruginosa_WH_SGI_V_07051_GCA_001449365.1
Pseudomonas_aeruginosa_WH_SGI_V_07061_GCA_001450435.1
Pseudomonas_aeruginosa_WH_SGI_V_07062_GCA_001449345.1
Pseudomonas_aeruginosa_WH_SGI_V_07064_GCA_001450465.1
Pseudomonas_aeruginosa_WH_SGI_V_07067_GCA_001450405.1
Pseudomonas_aeruginosa_WH_SGI_V_07072_GCA_001449385.1
Pseudomonas_aeruginosa_WH_SGI_V_07165_GCA_001449465.1
Pseudomonas_aeruginosa_WH_SGI_V_07166_GCA_001449485.1
Pseudomonas_aeruginosa_WH_SGI_V_07167_GCA_001449505.1
Pseudomonas_aeruginosa_WH_SGI_V_07169_GCA_001449545.1
Pseudomonas_aeruginosa_WH_SGI_V_07181_GCA_001449725.1
Pseudomonas_aeruginosa_WH_SGI_V_07188_GCA_001449805.1
Pseudomonas_aeruginosa_WH_SGI_V_07228_GCA_001449885.1
Pseudomonas_aeruginosa_WH_SGI_V_07230_GCA_001450705.1
Pseudomonas_aeruginosa_WH_SGI_V_07232_GCA_001449935.1
Pseudomonas_aeruginosa_WH_SGI_V_07234_GCA_001449965.1
Pseudomonas_aeruginosa_WH_SGI_V_07237_GCA_001450005.1
Pseudomonas_aeruginosa_WH_SGI_V_07238_GCA_001450015.1
Pseudomonas_aeruginosa_WH_SGI_V_07243_GCA_001450065.1
Pseudomonas_aeruginosa_WH_SGI_V_07244_GCA_001450085.1
Pseudomonas_aeruginosa_WH_SGI_V_07246_GCA_001450795.1
Pseudomonas_aeruginosa_WH_SGI_V_07249_GCA_001452835.1
Pseudomonas_aeruginosa_WH_SGI_V_07253_GCA_001452905.1
Pseudomonas_aeruginosa_WH_SGI_V_07261_GCA_001452985.1
Pseudomonas_aeruginosa_WH_SGI_V_07267_GCA_001453025.1
Pseudomonas_aeruginosa_WH_SGI_V_07272_GCA_001453065.1
Pseudomonas_aeruginosa_WH_SGI_V_07273_GCA_001453905.1
Pseudomonas_aeruginosa_WH_SGI_V_07278_GCA_001453915.1
Pseudomonas_aeruginosa_WH_SGI_V_07287_GCA_001454675.1
Pseudomonas_aeruginosa_WH_SGI_V_07291_GCA_001454145.1
Pseudomonas_aeruginosa_WH_SGI_V_07295_GCA_001454205.1
Pseudomonas_aeruginosa_WH_SGI_V_07318_GCA_001454755.1
Pseudomonas_aeruginosa_WH_SGI_V_07369_GCA_001450145.1
Pseudomonas_aeruginosa_WH_SGI_V_07370_GCA_001450165.1
Pseudomonas_aeruginosa_WH_SGI_V_07375_GCA_001450225.1
Pseudomonas_aeruginosa_WH_SGI_V_07379_GCA_001450275.1
Pseudomonas_aeruginosa_WH_SGI_V_07381_GCA_001450925.1
Pseudomonas_aeruginosa_WH_SGI_V_07388_GCA_001451255.1
Pseudomonas_aeruginosa_WH_SGI_V_07404_GCA_001451265.1
Pseudomonas_aeruginosa_WH_SGI_V_07405_GCA_001451105.1
Pseudomonas_aeruginosa_WH_SGI_V_07407_GCA_001451145.1
Pseudomonas_aeruginosa_WH_SGI_V_07409_GCA_001451335.1
Pseudomonas_aeruginosa_WH_SGI_V_07412_GCA_001451355.1
Pseudomonas_aeruginosa_WH_SGI_V_07415_GCA_001451225.1
Pseudomonas_aeruginosa_WH_SGI_V_07417_GCA_001451375.1
Pseudomonas_aeruginosa_WH_SGI_V_07419_GCA_001451405.1
Pseudomonas_aeruginosa_WH_SGI_V_07485_GCA_001451575.1
Pseudomonas_aeruginosa_WH_SGI_V_07495_GCA_001451755.1
Pseudomonas_aeruginosa_WH_SGI_V_07505_GCA_001451895.1
Pseudomonas_aeruginosa_WH_SGI_V_07508_GCA_001451905.1
Pseudomonas_aeruginosa_WH_SGI_V_07619_GCA_001451965.1
Pseudomonas_aeruginosa_WH_SGI_V_07623_GCA_001453315.1
Pseudomonas_aeruginosa_WH_SGI_V_07630_GCA_001452075.1
Pseudomonas_aeruginosa_WH_SGI_V_07638_GCA_001453435.1
Pseudomonas_aeruginosa_WH_SGI_V_07642_GCA_001452235.1
Pseudomonas_aeruginosa_WH_SGI_V_07650_GCA_001453515.1
Pseudomonas_aeruginosa_WH_SGI_V_07680_GCA_001452405.1
Pseudomonas_aeruginosa_WH_SGI_V_07682_GCA_001453585.1
Pseudomonas_aeruginosa_WH_SGI_V_07687_GCA_001452465.1
Pseudomonas_aeruginosa_WH_SGI_V_07691_GCA_001453665.1
Pseudomonas_aeruginosa_WH_SGI_V_07693_GCA_001452565.1
Pseudomonas_aeruginosa_WH_SGI_V_07698_GCA_001453725.1
Pseudomonas_aeruginosa_WH_SGI_V_07705_GCA_001453755.1
Pseudomonas_aeruginosa_WH_SGI_V_07706_GCA_001452725.1
Pseudomonas_aeruginosa_WH_SGI_V_07710_GCA_001453775.1
Pseudomonas_aeruginosa_YL84_GCA_000524595.1
Pseudomonas_balearica_st101_GCA_001575025.1
Pseudomonas_BAY1663_BAY1663_GCA_000582595.1
Pseudomonas_chlororaphis_PCL1606_GCA_000963835.1
Pseudomonas_denitrificans_106_PDEN_GCA_001060205.1
Pseudomonas_denitrificans_1184_PDEN_GCA_001062205.1
Pseudomonas_denitrificans_461_PDEN_GCA_001063435.1
Pseudomonas_denitrificans_466_PDEN_GCA_001065055.1
Pseudomonas_denitrificans_90_PDEN_GCA_001067815.1
Pseudomonas_pseudoalcaligenes_AD6_GCA_000626735.1
Pseudomonas_pseudoalcaligenes_CECT_5344_GCA_000297075.2
Pseudomonas_pseudoalcaligenes_GCA_000953455.1
Pseudomonas_thermotolerans_DSM_14292_GCA_000364625.1
Pseudomonas_URIL14HWK12_I7_URIL14HWK12_I7_GCA_000514275.1
Pseudoramibacter_alactolyticus_ATCC_23263_GCA_000185505.1
Pseudorhodoferax_Leaf274_Leaf274_GCA_001422445.1
Pseudoxanthomonas_J35_J35_GCA_000513995.1
Psychrobacter_cibarius_W1_GCA_900016235.1
Pyramidobacter_piscolens_W5455_GCA_000177335.1
Rahnella_aquatilis_OV588_GCA_000799815.1
Ralstonia_solanacearum_B50_GCA_000825785.2
Ralstonia_solanacearum_CFBP3858_GCA_001373335.1
Ralstonia_solanacearum_CFBP7014_GCA_001373255.1
Ralstonia_solanacearum_K60_1_GCA_000285815.1
Ralstonia_solanacearum_UW163_GCA_000825865.2
Raoultella_planticola_ATCC_33531_GCA_000735435.1
Rhodanobacter_115_115_GCA_000264335.1
Rhodanobacter_OR444_OR444_GCA_000427505.1
Rhodanobacter_thiooxydans_LCS2_GCA_000264375.1
Rhodobacter_capsulatus_A52_GCA_001402725.1
Rhodobacter_capsulatus_B6_GCA_000506425.2
Rhodobacter_capsulatus_DE442_GCA_000505785.1
Rhodobacter_capsulatus_R121_GCA_000506565.2
Rhodobacter_capsulatus_Y262_GCA_000506965.2
Rhodomicrobium_udaipurense_JA643_GCA_000636015.1
Rhodovulum_PH10_PH10_GCA_000293785.1
Riemerella_anatipestifer_ATCC_11845_DSM_15868_GCA_000183155.1
Riemerella_anatipestifer_ATCC_11845_DSM_15868_GCA_000252855.1
Riemerella_anatipestifer_CH3_GCA_000734055.1
Riemerella_anatipestifer_RA_GD_GCA_000191565.1
Riemerella_anatipestifer_RA_SG_GCA_000321285.1
Riemerella_columbina_DSM_16469_GCA_000374405.1
Robinsoniella_KNHs210_KNHs210_GCA_000686105.1
Robinsoniella_RHS_GCA_001029355.1
Roseburia_intestinalis_L1_82_GCA_000156535.1
Roseburia_intestinalis_M50_1_GCA_000209995.1
Roseiflexus_castenholzii_DSM_13941_GCA_000017805.1
Roseomonas_B5_B5_GCA_000292225.1
Rothia_dentocariosa_1233_RDEN_GCA_001062425.1
Rothia_dentocariosa_1234_RDEN_GCA_001061305.1
Rubinisphaera_brasiliensis_DSM_5305_GCA_000165715.3
Ruminococcaceae_bacterium_cv2_cv2_GCA_001403575.1
Ruminococcus_bicirculans_80_3_GCA_000723465.1
Ruminococcus_CAG_330_GCA_000437175.1
Ruminococcus_gnavus_ATCC_29149_GCA_000169475.1
Ruminococcus_HUN007_HUN007_GCA_000712055.1
Ruminococcus_SR1_5_SR1_5_GCA_000209835.1
Runella_limosa_DSM_17973_GCA_000482465.1
Saccharicrinis_fermentans_DSM_9555_JCM_21142_GCA_000517085.1
Saccharicrinis_fermentans_DSM_9555_JCM_21142_GCA_000583675.1
Saccharomonospora_glauca_K62_GCA_000243395.3
Saccharopolyspora_spinosa_NRRL_18395_GCA_000194155.1
Saccharothrix_NRRL_B_16348_NRRL_B_16348_GCA_001280085.1
Salegentibacter_Hel_I_6_Hel_I_6_GCA_000745315.1
Salinicoccus_carnicancri_Crm_GCA_000330705.1
Salinispora_arenicola_CNB527_GCA_000515175.1
Salinispora_arenicola_CNH646_GCA_000514635.1
Salinispora_arenicola_CNH877_GCA_000378645.1
Salinispora_arenicola_CNH941_GCA_000514915.1
Salinispora_arenicola_CNH964_GCA_000519145.1
Salinispora_arenicola_CNP105_GCA_000375045.1
Salinispora_arenicola_CNP193_GCA_000375025.1
Salinispora_arenicola_CNS051_GCA_000375005.1
Salinispora_arenicola_CNS_205_GCA_000018265.1
Salinispora_arenicola_CNT799_GCA_000514035.1
Salinispora_arenicola_CNT850_GCA_000514615.1
Salinispora_arenicola_CNT859_GCA_000377605.1
Salinispora_arenicola_CNX481_GCA_000375085.1
Salinispora_arenicola_CNX482_GCA_000514555.1
Salinispora_arenicola_CNX508_GCA_000514875.1
Salinispora_arenicola_CNY231_GCA_000375145.1
Salinispora_arenicola_CNY237_GCA_000375305.1
Salinispora_arenicola_CNY280_GCA_000375205.1
Salinispora_pacifica_CNR942_GCA_000374665.1
Salinispora_pacifica_CNS055_GCA_000374685.1
Salinispora_pacifica_CNS863_GCA_000374725.1
Salinispora_pacifica_CNS996_GCA_000374745.1
Salinispora_pacifica_CNT029_GCA_000514515.1
Salinispora_pacifica_CNT131_GCA_000514475.1
Salinispora_pacifica_CNT_133_GCA_000259655.2
Salinispora_pacifica_CNT150_GCA_000514435.1
Salinispora_pacifica_CNT569_GCA_000514815.1
Salinispora_pacifica_CNT796_GCA_000514735.1
Salinispora_pacifica_CNT851_GCA_000375285.1
Salinispora_pacifica_CNT854_GCA_000514835.1
Salinispora_pacifica_CNT855_GCA_000514855.1
Salinispora_pacifica_CNY330_GCA_000377025.1
Salinispora_pacifica_DSM_45543_GCA_000383995.1
Salinispora_pacifica_DSM_45544_GCA_000378845.1
Salinispora_pacifica_DSM_45549_GCA_000379065.1
Salinispora_tropica_CNB536_GCA_000515075.1
Salinispora_tropica_CNH898_GCA_000515155.1
Salinispora_tropica_CNR699_GCA_000377065.1
Salinispora_tropica_CNS197_GCA_000514695.1
Salinivibrio_costicola_costicola_ATCC_33508_LMG_11651_GCA_000565345.1
Salmonella_bongori_N268_08_GCA_000439255.1
Salmonella_bongori_NCTC_12419_GCA_000252995.1
Salmonella_enterica_CVM_43746_GCA_001474005.1
Salmonella_enterica_CVM_43753_GCA_001473355.1
Salmonella_enterica_CVM_43771_GCA_001474355.1
Salmonella_enterica_CVM_43782_GCA_001474505.1
Salmonella_enterica_CVM_43795_GCA_001474645.1
Salmonella_enterica_CVM_43823_GCA_001473795.1
Salmonella_enterica_CVM_43838_GCA_001475065.1
Salmonella_enterica_CVM_43839_GCA_001473915.1
Salmonella_enterica_enterica_4_12_d_GCA_001478855.1
Salmonella_enterica_enterica_4_12_i_GCA_001293585.1
Salmonella_enterica_enterica_Agona_20_H_06_GCA_000388555.1
Salmonella_enterica_enterica_Agona_42_E_09_GCA_000388975.1
Salmonella_enterica_enterica_Agona_43_E_09_GCA_000388995.1
Salmonella_enterica_enterica_Agona_45_E_09_GCA_000389035.1
Salmonella_enterica_enterica_Agona_49_E_09_GCA_000389095.1
Salmonella_enterica_enterica_Agona_59_F_08_GCA_000389295.1
Salmonella_enterica_enterica_Agona_64_H_00_GCA_000389395.1
Salmonella_enterica_enterica_Agona_67_H_09_GCA_000389455.1
Salmonella_enterica_enterica_Agona_GCA_001244085.1
Salmonella_enterica_enterica_Bovismorbificans_Sal609_GCA_000524885.1
Salmonella_enterica_enterica_Bovismorbificans_Sal610_GCA_000524845.1
Salmonella_enterica_enterica_Bovismorbificans_Sal615_GCA_000524865.1
Salmonella_enterica_enterica_Bovismorbificans_Sal682_GCA_000524965.2
Salmonella_enterica_enterica_Brandenburg_GCA_001242575.1
Salmonella_enterica_enterica_Brandenburg_GCA_001243855.1
Salmonella_enterica_enterica_Brandenburg_GCA_001480545.1
Salmonella_enterica_enterica_Bredeney_GCA_001478645.1
Salmonella_enterica_enterica_Cubana_CFSAN001083_GCA_000487715.1
Salmonella_enterica_enterica_Enteritidis_3402_GCA_000505105.1
Salmonella_enterica_enterica_Enteritidis_6_0562_1_GCA_000330525.1
Salmonella_enterica_enterica_Enteritidis_639672_46_GCA_000280275.1
Salmonella_enterica_enterica_Enteritidis_SA20084824_GCA_000626495.1
Salmonella_enterica_enterica_Enteritidis_SARB17_GCA_000330445.1
Salmonella_enterica_enterica_Gaminara_SA20063285_GCA_001448665.1
Salmonella_enterica_enterica_GCA_000806475.1
Salmonella_enterica_enterica_GCA_000806505.1
Salmonella_enterica_enterica_GCA_000806845.1
Salmonella_enterica_enterica_GCA_000806865.1
Salmonella_enterica_enterica_GCA_000807025.1
Salmonella_enterica_enterica_GCA_000807035.1
Salmonella_enterica_enterica_GCA_000807125.1
Salmonella_enterica_enterica_GCA_001006525.1
Salmonella_enterica_enterica_Hadar_ATCC_51956_GCA_000487175.1
Salmonella_enterica_enterica_Hadar_GCA_001243605.1
Salmonella_enterica_enterica_Hadar_GCA_001479605.1
Salmonella_enterica_enterica_Heidelberg_GCA_001242645.1
Salmonella_enterica_enterica_Heidelberg_RI_11_013988_GCA_000699605.1
Salmonella_enterica_enterica_Heidelberg_SARA36_GCA_000962005.1
Salmonella_enterica_enterica_Hillingdon_GCA_001448725.1
Salmonella_enterica_enterica_I_4_5_12_i_GCA_001245765.1
Salmonella_enterica_enterica_I_4_5_12_i_GCA_001246945.1
Salmonella_enterica_enterica_Indiana_ATCC_51959_GCA_000487135.1
Salmonella_enterica_enterica_Infantis_GCA_000812595.1
Salmonella_enterica_enterica_Infantis_GCA_001187315.1
Salmonella_enterica_enterica_Infantis_GCA_001187365.1
Salmonella_enterica_enterica_Infantis_GCA_001518495.1
Salmonella_enterica_enterica_Johannesburg_GCA_001242975.1
Salmonella_enterica_enterica_Johannesburg_GCA_001247345.1
Salmonella_enterica_enterica_Johannesburg_GCA_001271635.1
Salmonella_enterica_enterica_Kentucky_GCA_001245105.1
Salmonella_enterica_enterica_Kentucky_GCA_001479615.1
Salmonella_enterica_enterica_London_CFSAN001081_GCA_000487755.1
Salmonella_enterica_enterica_Manhattan_GCA_000765055.1
Salmonella_enterica_enterica_Mbandaka_ATCC_51958_GCA_000486915.1
Salmonella_enterica_enterica_Mbandaka_GCA_001242775.1
Salmonella_enterica_enterica_Milwaukee_SA19950795_GCA_001448785.1
Salmonella_enterica_enterica_Montevideo_42N_GCA_000238455.2
Salmonella_enterica_enterica_Montevideo_GCA_001478915.1
Salmonella_enterica_enterica_Montevideo_GCA_001480465.1
Salmonella_enterica_enterica_Montevideo_SARB30_GCA_000238495.2
Salmonella_enterica_enterica_Montevideo_SARB31_GCA_000238555.2
Salmonella_enterica_enterica_Muenster_0315_GCA_000487035.1
Salmonella_enterica_enterica_Muenster_420_GCA_000487015.1
Salmonella_enterica_enterica_Muenster_GCA_001246125.1
Salmonella_enterica_enterica_Namur_05_2929_GCA_000599425.1
Salmonella_enterica_enterica_Napoli_GCA_001047615.1
Salmonella_enterica_enterica_Newport_CDC_2010K_2159_GCA_000973685.1
Salmonella_enterica_enterica_Newport_CVM_21554_GCA_000272795.2
Salmonella_enterica_enterica_Newport_DC_10_450_GCA_001051715.1
Salmonella_enterica_enterica_Newport_JS09102_GCA_000344865.1
Salmonella_enterica_enterica_Newport_L0167_GCA_001448965.1
Salmonella_enterica_enterica_Newport_SL317_GCA_000171415.1
Salmonella_enterica_enterica_Paratyphi_B_GCA_001466355.1
Salmonella_enterica_enterica_Paratyphi_B_GCA_001466365.1
Salmonella_enterica_enterica_Rissen_150_GCA_000335835.1
Salmonella_enterica_enterica_Saintpaul_GCA_001481045.1
Salmonella_enterica_enterica_Schwarzengrund_GCA_001240275.1
Salmonella_enterica_enterica_Schwarzengrund_GCA_001240625.1
Salmonella_enterica_enterica_Schwarzengrund_GCA_001242665.1
Salmonella_enterica_enterica_Schwarzengrund_GCA_001243745.1
Salmonella_enterica_enterica_Schwarzengrund_GCA_001244375.1
Salmonella_enterica_enterica_Schwarzengrund_GCA_001245545.1
Salmonella_enterica_enterica_Schwarzengrund_GCA_001246305.1
Salmonella_enterica_enterica_Schwarzengrund_GCA_001246375.1
Salmonella_enterica_enterica_Schwarzengrund_GCA_001246555.1
Salmonella_enterica_enterica_Schwarzengrund_GCA_001247455.1
Salmonella_enterica_enterica_Schwarzengrund_GCA_001271815.1
Salmonella_enterica_enterica_Schwarzengrund_GCA_001478525.1
Salmonella_enterica_enterica_Schwarzengrund_GCA_001480325.1
Salmonella_enterica_enterica_Schwarzengrund_GCA_001480895.1
Salmonella_enterica_enterica_Senftenberg_316235162_GCA_000486975.1
Salmonella_enterica_enterica_Senftenberg_361154004_GCA_000483995.1
Salmonella_enterica_enterica_Senftenberg_423984_1_GCA_000483915.1
Salmonella_enterica_enterica_Senftenberg_423984_2_GCA_000486875.1
Salmonella_enterica_enterica_Senftenberg_604314_GCA_000486505.1
Salmonella_enterica_enterica_Senftenberg_GCA_001240395.1
Salmonella_enterica_enterica_Senftenberg_GCA_001246655.1
Salmonella_enterica_enterica_Senftenberg_GCA_001247445.1
Salmonella_enterica_enterica_Senftenberg_GCA_001276745.1
Salmonella_enterica_enterica_Senftenberg_GCA_001276765.1
Salmonella_enterica_enterica_Senftenberg_GCA_001276775.1
Salmonella_enterica_enterica_Senftenberg_GCA_001276825.1
Salmonella_enterica_enterica_Senftenberg_GCA_001276925.1
Salmonella_enterica_enterica_Senftenberg_GCA_001457675.1
Salmonella_enterica_enterica_Senftenberg_GCA_001477795.1
Salmonella_enterica_enterica_Senftenberg_GCA_001478345.1
Salmonella_enterica_enterica_Senftenberg_GCA_001478905.1
Salmonella_enterica_enterica_Senftenberg_GCA_001479005.1
Salmonella_enterica_enterica_Senftenberg_GCA_001479095.1
Salmonella_enterica_enterica_Senftenberg_GCA_001479465.1
Salmonella_enterica_enterica_Senftenberg_GCA_001479525.1
Salmonella_enterica_enterica_Senftenberg_GCA_001481035.1
Salmonella_enterica_enterica_Senftenberg_SS209_GCA_000263295.1
Salmonella_enterica_enterica_Tallahassee_0012_GCA_000486425.1
Salmonella_enterica_enterica_Tennessee_GCA_001276665.1
Salmonella_enterica_enterica_Tennessee_GCA_001535095.1
Salmonella_enterica_enterica_Tennessee_GCA_001535145.1
Salmonella_enterica_enterica_Tennessee_GCA_001535165.1
Salmonella_enterica_enterica_Tennessee_GCA_001535215.1
Salmonella_enterica_enterica_Tennessee_GCA_001535245.1
Salmonella_enterica_enterica_Tennessee_GCA_001535405.1
Salmonella_enterica_enterica_Thompson_GCA_001240555.1
Salmonella_enterica_enterica_Typhimurium_34502_GCA_000474555.1
Salmonella_enterica_enterica_Typhimurium_35423_GCA_000474395.1
Salmonella_enterica_enterica_Typhimurium_5_CFSAN004345_GCA_000505505.1
Salmonella_enterica_enterica_Typhimurium_5_GCA_001242565.1
Salmonella_enterica_enterica_Typhimurium_5_GCA_001243505.1
Salmonella_enterica_enterica_Typhimurium_5_GCA_001244335.1
Salmonella_enterica_enterica_Typhimurium_5_GCA_001271715.1
Salmonella_enterica_enterica_Typhimurium_5_GCA_001272465.1
Salmonella_enterica_enterica_Typhimurium_5_GCA_001479395.1
Salmonella_enterica_enterica_Typhimurium_5_GCA_001480285.1
Salmonella_enterica_enterica_Typhimurium_GCA_000784215.1
Salmonella_enterica_enterica_Typhimurium_GCA_000784235.1
Salmonella_enterica_enterica_Typhimurium_GCA_000784245.1
Salmonella_enterica_enterica_Typhimurium_GCA_001034525.1
Salmonella_enterica_enterica_Typhimurium_GCA_001187375.1
Salmonella_enterica_enterica_Typhimurium_GCA_001293505.1
Salmonella_enterica_enterica_Typhimurium_GCA_001295155.1
Salmonella_enterica_enterica_Typhimurium_GCA_001295385.1
Salmonella_enterica_enterica_Typhimurium_GCA_001295465.1
Salmonella_enterica_enterica_Typhimurium_GCA_001295485.1
Salmonella_enterica_enterica_Typhimurium_GCA_001295525.1
Salmonella_enterica_enterica_Typhimurium_GCA_001295635.1
Salmonella_enterica_enterica_Typhimurium_GCA_001295675.1
Salmonella_enterica_enterica_Typhimurium_GCA_001295705.1
Salmonella_enterica_enterica_Typhimurium_GCA_001295725.1
Salmonella_enterica_enterica_Typhimurium_GCA_001466375.1
Salmonella_enterica_enterica_Typhimurium_GCA_001540845.1
Salmonella_enterica_enterica_Typhimurium_L796_GCA_000495175.2
Salmonella_enterica_enterica_Typhimurium_L847_GCA_000495235.1
Salmonella_enterica_enterica_Typhimurium_ST1489_GCA_000465195.1
Salmonella_enterica_enterica_Typhimurium_ST1489_GCA_001295495.1
Salmonella_enterica_enterica_Urbana_ATCC_9261_GCA_000486305.1
Salmonella_enterica_FCUN156CA_GCA_001275205.1
Salmonella_enterica_FSAN236CA_GCA_001275185.1
Salmonella_enterica_houtenae_16_z4_z32_RKS3027_GCA_000376525.1
Salmonella_enterica_houtenae_ATCC_BAA_1581_GCA_000251025.1
Salmonella_enterica_NGUA21_GCA_001569945.1
Salmonella_enterica_NGUA23_GCA_001569985.1
Salmonella_enterica_NGUA38_GCA_001570285.1
Salmonella_enterica_salamae_3588_07_GCA_000308035.1
Salmonella_enterica_salamae_56_z10_e_n_x_1369_73_GCA_001448865.1
Salmonella_enterica_salamae_58_l_z13_z28_z6_00_0163_GCA_000486145.1
Salmonella_enterica_salamae_GCA_000968635.1
Salsuginibacillus_kocurii_DSM_18087_GCA_000377705.1
Scardovia_inopinata_F0304_GCA_000163755.1
Scardovia_inopinata_JCM_12537_GCA_001042695.1
Scytonema_hofmanni_PCC_7110_GCA_000346485.1
Selenomonas_artemidis_DSM_19719_GCA_000426665.1
Selenomonas_oral_taxon_478_F0592_GCA_001189555.1
Serratia_Ag1_Ag1_GCA_000743355.1
Serratia_Ag2_Ag2_GCA_000743365.1
Serratia_marcescens_1145_SMAR_GCA_001060335.1
Serratia_marcescens_370_SMAR_GCA_001064715.1
Serratia_marcescens_374_SMAR_GCA_001064725.1
Serratia_marcescens_395_SMAR_GCA_001064835.1
Serratia_marcescens_398_SMAR_GCA_001064855.1
Serratia_marcescens_420_SMAR_GCA_001063375.1
Serratia_marcescens_454_SMAR_GCA_001064975.1
Serratia_marcescens_CAV1492_GCA_001022215.1
Serratia_marcescens_FGI94_GCA_000330865.1
Serratia_marcescens_marcescens_GCA_001316635.1
Serratia_marcescens_marcescens_GCA_001317085.1
Serratia_marcescens_marcescens_GCA_001317285.1
Serratia_marcescens_marcescens_GCA_001317445.1
Serratia_marcescens_marcescens_GCA_001317455.1
Shewanella_putrefaciens_200_GCA_000169215.2
Shewanella_sediminis_599_SSED_GCA_001063785.1
Shigella_boydii_1146_SBOY_GCA_001062045.1
Shigella_boydii_1177_SBOY_GCA_001060475.1
Shigella_boydii_1252_SBOY_GCA_001060695.1
Shuttleworthia_satelles_DSM_14600_GCA_000160115.1
Slackia_CM382_CM382_GCA_000293015.1
Slackia_exigua_ATCC_700122_GCA_000162875.1
Smithella_SCADC_GCA_000747625.2
Sorangium_cellulosum_So_ce56_GCA_000067165.1
Sphaerochaeta_coccoides_DSM_17374_GCA_000208385.1
Sphingomonas_Leaf16_Leaf16_GCA_001421405.1
Sphingomonas_Leaf29_Leaf29_GCA_001422495.1
Sphingomonas_Leaf32_Leaf32_GCA_001421765.1
Sphingomonas_paucimobilis_NBRC_13935_GCA_000739895.2
Spirillospora_albida_NRRL_B_3350_GCA_000718255.1
Spirochaeta_smaragdinae_DSM_11293_GCA_000143985.1
Staphylococcus_epidermidis_NIHLM008_GCA_000276185.1
Staphylococcus_epidermidis_NIHLM057_GCA_000276425.1
Staphylococcus_microti_DSM_22147_GCA_000934465.1
Staphylococcus_schleiferi_2317_03_GCA_001188915.1
Staphylococcus_schleiferi_5909_02_GCA_001188875.1
Stenotrophomonas_acidaminiphila_JCM_13310_GCA_001431595.1
Streptobacillus_moniliformis_DSM_12112_GCA_000024565.1
Streptococcus_agalactiae_090R_799_GCA_001015775.1
Streptococcus_agalactiae_2603V_R_GCA_000007265.1
Streptococcus_agalactiae_290183_GCA_001015815.1
Streptococcus_agalactiae_299693_GCA_001015835.1
Streptococcus_agalactiae_426748_GCA_001016045.1
Streptococcus_agalactiae_446329_GCA_001016135.1
Streptococcus_agalactiae_A909_GCA_000012705.1
Streptococcus_agalactiae_B848_GCA_001015765.1
Streptococcus_agalactiae_Bangui_IP_105_GCA_000825985.1
Streptococcus_agalactiae_BE_PW_080_GCA_001018565.1
Streptococcus_agalactiae_BE_PW_095_GCA_001018315.1
Streptococcus_agalactiae_BE_PW_110_GCA_001018405.1
Streptococcus_agalactiae_BG_PW_056_GCA_001018085.1
Streptococcus_agalactiae_BSU174_GCA_000310625.1
Streptococcus_agalactiae_BSU178_GCA_000289075.1
Streptococcus_agalactiae_BSU188_GCA_000289935.1
Streptococcus_agalactiae_BSU454_GCA_000311665.1
Streptococcus_agalactiae_BV3L5_GCA_000510405.1
Streptococcus_agalactiae_CCH210145919_GCA_000826005.1
Streptococcus_agalactiae_CCUG_19094_GCA_000288675.1
Streptococcus_agalactiae_CCUG_24810_GCA_000288695.1
Streptococcus_agalactiae_CCUG_29376_GCA_000311525.1
Streptococcus_agalactiae_CCUG_34230_GCA_000323085.1
Streptococcus_agalactiae_CCUG_37430_GCA_000288735.1
Streptococcus_agalactiae_CCUG_39096_A_GCA_000288855.1
Streptococcus_agalactiae_CCUG_44050_GCA_000311205.1
Streptococcus_agalactiae_CCUG_44104_GCA_000311225.1
Streptococcus_agalactiae_CCUG_45061_GCA_000311605.1
Streptococcus_agalactiae_CCUG_47293_GCA_000310765.1
Streptococcus_agalactiae_Child15_1_GCA_001399135.1
Streptococcus_agalactiae_Child15_2_GCA_001399155.1
Streptococcus_agalactiae_Child2_GCA_001398495.1
Streptococcus_agalactiae_Child9_GCA_001398835.1
Streptococcus_agalactiae_DE_PW_406_GCA_001018165.1
Streptococcus_agalactiae_DE_PW_435_GCA_001018215.1
Streptococcus_agalactiae_DK_B_USS_055_GCA_001017935.1
Streptococcus_agalactiae_DK_PW_060_GCA_001018295.1
Streptococcus_agalactiae_DK_PW_066_GCA_001017855.1
Streptococcus_agalactiae_DK_PW_070_GCA_001017845.1
Streptococcus_agalactiae_DK_PW_092_GCA_001017915.1
Streptococcus_agalactiae_DK_PW_162_GCA_001010325.1
Streptococcus_agalactiae_ENC06_GCA_000714695.1
Streptococcus_agalactiae_ES_PW_008_GCA_001016575.1
Streptococcus_agalactiae_ES_PW_033_GCA_001016615.1
Streptococcus_agalactiae_ES_PW_063_GCA_001016625.1
Streptococcus_agalactiae_ES_PW_118_GCA_001016755.1
Streptococcus_agalactiae_ES_PW_174_GCA_001016935.1
Streptococcus_agalactiae_FNA07_GCA_000715295.1
Streptococcus_agalactiae_FPrA02_GCA_000715315.1
Streptococcus_agalactiae_FSL_S3_027_GCA_000322585.1
Streptococcus_agalactiae_FSL_S3_090_GCA_000310725.1
Streptococcus_agalactiae_FSL_S3_229_GCA_000323125.1
Streptococcus_agalactiae_FSL_S3_251_GCA_000310425.1
Streptococcus_agalactiae_FSL_S3_442_GCA_000311125.1
Streptococcus_agalactiae_FSL_S3_586_GCA_000310365.1
Streptococcus_agalactiae_GB00092_GCA_000290055.1
Streptococcus_agalactiae_GB00115_GCA_000290095.1
Streptococcus_agalactiae_GB00219_GCA_000289555.1
Streptococcus_agalactiae_GB00241_GCA_000288175.1
Streptococcus_agalactiae_GB00279_GCA_000288355.1
Streptococcus_agalactiae_GB00543_GCA_000290175.1
Streptococcus_agalactiae_GB00548_GCA_000290195.1
Streptococcus_agalactiae_GB00555_GCA_000290235.1
Streptococcus_agalactiae_GB00561_GCA_000290275.1
Streptococcus_agalactiae_GB00601_GCA_000290315.1
Streptococcus_agalactiae_GB00865_GCA_000290495.1
Streptococcus_agalactiae_GB00884_GCA_000289635.1
Streptococcus_agalactiae_GB00888_GCA_000289675.1
Streptococcus_agalactiae_GB00900_GCA_000322865.1
Streptococcus_agalactiae_GB00904_GCA_000288375.1
Streptococcus_agalactiae_GB00909_GCA_000288415.1
Streptococcus_agalactiae_GB00923_GCA_000288475.1
Streptococcus_agalactiae_GB00924_GCA_000288495.1
Streptococcus_agalactiae_GB00932_GCA_000288535.1
Streptococcus_agalactiae_GB00957_GCA_000322925.1
Streptococcus_agalactiae_GB00959_GCA_000288615.1
Streptococcus_agalactiae_GB00965_GCA_000322665.1
Streptococcus_agalactiae_GB00984_GCA_000288655.1
Streptococcus_agalactiae_GB00999_GCA_000322505.1
Streptococcus_agalactiae_GB_PW_041_GCA_001016995.1
Streptococcus_agalactiae_GB_PW_088_GCA_001015445.1
Streptococcus_agalactiae_GBS10_GCA_000419255.1
Streptococcus_agalactiae_GBS12_GCA_000419215.1
Streptococcus_agalactiae_GD201008_001_GCA_000299135.1
Streptococcus_agalactiae_GX064_GCA_001190845.1
Streptococcus_agalactiae_H002_GCA_001190885.1
Streptococcus_agalactiae_HN016_GCA_001190805.1
Streptococcus_agalactiae_ILRI005_GCA_000427075.1
Streptococcus_agalactiae_IMMI_409_GCA_001018485.1
Streptococcus_agalactiae_IT_PW_0070_GCA_001015675.1
Streptococcus_agalactiae_LMG_15081_GCA_000310805.1
Streptococcus_agalactiae_LMG_15083_GCA_000310825.1
Streptococcus_agalactiae_LMG_15089_GCA_000311265.1
Streptococcus_agalactiae_LMG_15093_GCA_000288975.1
Streptococcus_agalactiae_Madagascar_IP_47_GCA_000826025.1
Streptococcus_agalactiae_MC624_GCA_000419155.2
Streptococcus_agalactiae_MC625_GCA_000419135.2
Streptococcus_agalactiae_MC629_GCA_000419055.2
Streptococcus_agalactiae_ML41151_GCA_001016375.1
Streptococcus_agalactiae_Mother15_GCA_001399115.1
Streptococcus_agalactiae_Mother2_GCA_001398475.1
Streptococcus_agalactiae_Mother9_GCA_001398815.1
Streptococcus_agalactiae_MRI_Z1_012_GCA_000289315.1
Streptococcus_agalactiae_MRI_Z1_022_GCA_000310685.1
Streptococcus_agalactiae_MRI_Z1_035_GCA_000310705.1
Streptococcus_agalactiae_MRI_Z1_038_GCA_000289355.2
Streptococcus_agalactiae_NGBS061_GCA_000730215.2
Streptococcus_agalactiae_PSS_7632b_GCA_001546715.1
Streptococcus_agalactiae_SGBS004_GCA_000454785.1
Streptococcus_agalactiae_SGBS015_GCA_000454905.1
Streptococcus_agalactiae_SGBS020_GCA_000454745.1
Streptococcus_agalactiae_SGBS025_GCA_000455005.1
Streptococcus_agalactiae_SGBS029_GCA_000455105.1
Streptococcus_agalactiae_SH0655_GCA_001016195.1
Streptococcus_agalactiae_SH1370_GCA_001016265.1
Streptococcus_agalactiae_SH3601_GCA_001016445.1
Streptococcus_agalactiae_STIR_CD_01_GCA_000323045.1
Streptococcus_agalactiae_STIR_CD_21_GCA_000289155.1
Streptococcus_agalactiae_STIR_CD_22_GCA_000289175.1
Streptococcus_agalactiae_STIR_CD_23_GCA_000289195.1
Streptococcus_agalactiae_STIR_CD_24_GCA_000289215.1
Streptococcus_agalactiae_STIR_CD_26_GCA_000310325.1
Streptococcus_agalactiae_STIR_CD_27_GCA_000289235.1
Streptococcus_agalactiae_STIR_CD_28_GCA_000289255.1
Streptococcus_agalactiae_USS_107_GCA_001018535.1
Streptococcus_agalactiae_YM001_GCA_001190825.1
Streptococcus_agalactiae_ZQ0910_GCA_000264975.1
Streptococcus_anginosus_557_SANG_GCA_001076575.1
Streptococcus_anginosus_C1051_GCA_000463465.1
Streptococcus_anginosus_J4211_GCA_001412635.1
Streptococcus_dysgalactiae_equisimilis_GGS_124_GCA_000010705.1
Streptococcus_dysgalactiae_equisimilis_SK1249_GCA_000214575.2
Streptococcus_equinus_AG46_GCA_000964315.1
Streptococcus_equi_zooepidemicus_Sz16_GCA_000876295.1
Streptococcus_gallolyticus_LMG17956_GCA_000723985.1
Streptococcus_GMD5S_GMD5S_GCA_000298715.2
Streptococcus_HSISS2_HSISS2_GCA_000448665.1
Streptococcus_lutetiensis_033_GCA_000441535.1
Streptococcus_lutetiensis_DD06_GCA_001578785.1
Streptococcus_macedonicus_33MO_GCA_000710665.1
Streptococcus_merionis_DSM_19192_GCA_000380085.1
Streptococcus_mutans_B07Sm2_GCA_000522665.1
Streptococcus_mutans_B107SM_B_GCA_000522645.1
Streptococcus_mutans_PKUSS_HG01_GCA_000496535.1
Streptococcus_oralis_DD14_GCA_001578855.1
Streptococcus_oral_taxon_056_F0418_GCA_000220065.2
Streptococcus_ovis_DSM_16829_GCA_000380125.1
Streptococcus_pasteurianus_ATCC_43144_GCA_000270165.1
Streptococcus_phocae_salmonis_GCA_000772915.1
Streptococcus_pseudopneumoniae_277_SPSE_GCA_001070805.1
Streptococcus_pseudopneumoniae_289_SPSE_GCA_001072115.1
Streptococcus_pseudopneumoniae_380_SPSE_GCA_001072665.1
Streptococcus_pseudoporcinus_LQ_940_04_GCA_000188035.3
Streptococcus_pseudoporcinus_SPIN_20026_GCA_000183465.2
Streptococcus_pyogenes_AP1_GCA_000993765.1
Streptococcus_pyogenes_DSM_20565_GCA_000421785.1
Streptococcus_pyogenes_GA03747_GCA_000499145.1
Streptococcus_pyogenes_GA03805_GCA_000483625.1
Streptococcus_sanguinis_SK160_GCA_000192275.1
Streptococcus_sobrinus_TCI_374_GCA_000228365.2
Streptococcus_sobrinus_TCI_61_GCA_000227945.2
Streptococcus_suis_05HAS68_GCA_000168355.3
Streptococcus_suis_1043_SSUI_GCA_001069165.1
Streptococcus_suis_4961_GCA_000440495.1
Streptococcus_suis_6407_GCA_000440515.1
Streptococcus_suis_6407_GCA_000732355.1
Streptococcus_suis_86_5192_GCA_000440555.1
Streptococcus_suis_89_4109_1_GCA_000440655.1
Streptococcus_suis_EA1832_92_GCA_000478745.1
Streptococcus_suis_ISU2414_GCA_001293235.1
Streptococcus_suis_ISU2660_GCA_001293355.1
Streptococcus_suis_LL_U_GCA_000944455.1
Streptococcus_suis_LS0L_GCA_000938955.1
Streptococcus_suis_LS1F_GCA_000945875.1
Streptococcus_suis_LS1Q_GCA_000941235.1
Streptococcus_suis_LS2K_GCA_000945995.1
Streptococcus_suis_LS2R_GCA_000945355.1
Streptococcus_suis_LS4Q_GCA_000942875.1
Streptococcus_suis_LS5R_GCA_000946255.1
Streptococcus_suis_LS5Y_GCA_000945975.1
Streptococcus_suis_LS6G_GCA_000941875.1
Streptococcus_suis_LS6S_GCA_000942035.1
Streptococcus_suis_LS7E_GCA_000936025.1
Streptococcus_suis_LS9R_GCA_000943315.1
Streptococcus_suis_LS9V_GCA_000936955.1
Streptococcus_suis_LSH_GCA_000946195.1
Streptococcus_suis_LSL_GCA_000938495.1
Streptococcus_suis_NSUI002_GCA_001272635.1
Streptococcus_suis_S10B_GCA_000945555.1
Streptococcus_suis_S10F_GCA_000940335.1
Streptococcus_suis_S11K_GCA_000946235.1
Streptococcus_suis_S11L_GCA_000937075.1
Streptococcus_suis_S12Q_GCA_000937875.1
Streptococcus_suis_S13D_GCA_000947715.1
Streptococcus_suis_S13E_GCA_000938115.1
Streptococcus_suis_S14M_GCA_000947495.1
Streptococcus_suis_S15_GCA_000944115.1
Streptococcus_suis_S15X_GCA_000946135.1
Streptococcus_suis_S16C_GCA_000945135.1
Streptococcus_suis_S94F_GCA_000944215.1
Streptococcus_suis_S95G_GCA_000947455.1
Streptococcus_suis_S99Q_GCA_000945935.1
Streptococcus_suis_ST3_GCA_000204625.1
Streptococcus_suis_YB51_GCA_000471985.1
Streptococcus_suis_YS16_GCA_000441015.1
Streptococcus_suis_YS19_GCA_000441055.1
Streptococcus_suis_YS39_GCA_000441235.1
Streptococcus_suis_YS4_GCA_000441335.1
Streptococcus_thermophilus_M17PTZA496_GCA_000521265.1
Streptococcus_thoraltensis_DSM_12221_GCA_000380145.1
Streptococcus_tigurinus_AZ_3a_GCA_000344275.1
Streptomyces_4F_4F_GCA_001484705.1
Streptomyces_AA0539_AA0539_GCA_000297635.1
Streptomyces_acidiscabies_84_104_GCA_000242715.2
Streptomyces_acidiscabies_a10_GCA_001485105.1
Streptomyces_aureofaciens_ATCC_10762_GCA_001188955.1
Streptomyces_avermitilis_DSM_46492_GCA_001514135.1
Streptomyces_avermitilis_MA_4680_NBRC_14893_GCA_000009765.1
Streptomyces_avermitilis_MA_4680_NBRC_14893_GCA_000764715.1
Streptomyces_avermitilis_MA_4680_NBRC_14893_GCA_000968255.1
Streptomyces_avicenniae_NRRL_B_24776_GCA_000719135.1
Streptomyces_AVP053U2_AVP053U2_GCA_001469455.1
Streptomyces_bikiniensis_NRRL_B_1049_GCA_000716465.1
Streptomyces_caatingaensis_CMAA_1322_GCA_001187435.1
Streptomyces_CFMR_7_CFMR_7_GCA_001278095.1
Streptomyces_CNB091_CNB091_GCA_000377965.1
Streptomyces_CNH099_CNH099_GCA_000514715.1
Streptomyces_CNH287_CNH287_GCA_000424825.1
Streptomyces_CNQ329_CNQ329_GCA_000482585.1
Streptomyces_CNQ_509_CNQ_509_GCA_001011035.1
Streptomyces_CNT318_CNT318_GCA_000424765.1
Streptomyces_CNT372_CNT372_GCA_000377145.1
Streptomyces_CT34_CT34_GCA_000805335.1
Streptomyces_e14_e14_GCA_000162775.1
Streptomyces_flaveus_NRRL_B_1652_GCA_000715945.1
Streptomyces_fradiae_ATCC_19609_GCA_000700005.1
Streptomyces_fradiae_olg1_1_GCA_001190165.1
Streptomyces_FxanaD5_FxanaD5_GCA_000373465.1
Streptomyces_gancidicus_BKS_13_15_GCA_000342345.1
Streptomyces_griseus_griseus_GCA_000717375.1
Streptomyces_griseus_griseus_GCA_000719495.1
Streptomyces_griseus_griseus_NBRC_13350_GCA_000010605.1
Streptomyces_griseus_rhodochrous_GCA_000718235.1
Streptomyces_H036_H036_GCA_001279925.1
Streptomyces_hirsutus_NRRL_B_2713_GCA_001418415.1
Streptomyces_hygroscopicus_hygroscopicus_GCA_000721535.1
Streptomyces_hygroscopicus_jinggangensis_5008_GCA_000245355.1
Streptomyces_hygroscopicus_jinggangensis_TL01_GCA_000340845.1
Streptomyces_katrae_NRRL_B_16271_GCA_000717655.1
Streptomyces_LaPpAH_108_LaPpAH_108_GCA_000373625.1
Streptomyces_lavenduligriseus_NRRL_ISP_5487_GCA_000718625.1
Streptomyces_misionensis_JCM_4497_GCA_001315385.1
Streptomyces_natalensis_ATCC_27448_GCA_000935125.1
Streptomyces_NBRC_109706_NBRC_109706_GCA_000974485.1
Streptomyces_NBRC_110035_NBRC_110035_GCA_000829695.1
Streptomyces_niveus_NCIMB_11891_GCA_000497425.1
Streptomyces_nodosus_ATCC_14899_GCA_000819545.1
Streptomyces_NRRL_F_5008_NRRL_F_5008_GCA_000719825.1
Streptomyces_NRRL_F_5135_NRRL_F_5135_GCA_000719775.1
Streptomyces_NRRL_F_5193_NRRL_F_5193_GCA_000721515.1
Streptomyces_NRRL_F_5630_NRRL_F_5630_GCA_000719475.1
Streptomyces_NRRL_F_5639_NRRL_F_5639_GCA_000719425.1
Streptomyces_NRRL_F_5848_NRRL_F_5848_GCA_000722125.1
Streptomyces_NRRL_F_5917_NRRL_F_5917_GCA_000719735.1
Streptomyces_NRRL_F_6491_NRRL_F_6491_GCA_001280095.1
Streptomyces_NRRL_F_6492_NRRL_F_6492_GCA_001280125.1
Streptomyces_NRRL_F_6602_NRRL_F_6602_GCA_001294325.1
Streptomyces_NRRL_F_6628_NRRL_F_6628_GCA_000721455.1
Streptomyces_NRRL_S_1448_NRRL_S_1448_GCA_000719365.1
Streptomyces_NRRL_S_1868_NRRL_S_1868_GCA_000721305.1
Streptomyces_NRRL_S_340_NRRL_S_340_GCA_000720185.1
Streptomyces_NRRL_S_384_NRRL_S_384_GCA_000721625.1
Streptomyces_NRRL_WC_3549_NRRL_WC_3549_GCA_000721935.1
Streptomyces_NRRL_WC_3742_NRRL_WC_3742_GCA_000720635.1
Streptomyces_PAMC26508_PAMC26508_GCA_000364805.1
Streptomyces_pratensis_ATCC_33331_GCA_000176115.2
Streptomyces_PsTaAH_124_PsTaAH_124_GCA_000373685.1
Streptomyces_puniceus_NRRL_B_2895_GCA_000719195.1
Streptomyces_puniceus_NRRL_ISP_5083_GCA_000718695.1
Streptomyces_purpeofuscus_NRRL_B_1817_GCA_000718025.1
Streptomyces_purpeofuscus_NRRL_ISP_5283_GCA_000716225.1
Streptomyces_purpureus_KA281_GCA_000384175.1
Streptomyces_Root1295_Root1295_GCA_001426325.1
Streptomyces_Root63_Root63_GCA_001427565.1
Streptomyces_S4_S4_GCA_000297715.1
Streptomyces_scabiei_S58_GCA_001485125.1
Streptomyces_scopuliridis_RB72_GCA_000718095.1
Streptomyces_silvensis_ATCC_53525_GCA_001482415.1
Streptomyces_specialis_GW41_1564_GCA_001493375.1
Streptomyces_sulphureus_DSM_40104_GCA_000381025.1
Streptomyces_thermoautotrophicus_UBT1_GCA_001543895.1
Streptomyces_thermoautotrophicus_UBT1_GCA_001543915.1
Streptomyces_Tu6071_Tu6071_GCA_000213055.1
Streptomyces_Tu_6176_Tu_6176_GCA_000611795.1
Streptomyces_viridochromogenes_NRRL_3427_GCA_001270515.1
Streptomyces_vitaminophilus_ATCC_31673_GCA_001445835.1
Streptomyces_vitaminophilus_DSM_41686_GCA_000380165.1
Streptomyces_wedmorensis_NRRL_3426_GCA_000716445.1
Streptomyces_WM6349_WM6349_GCA_001279445.1
Streptomyces_xinghaiensis_S187_GCA_000220705.1
Streptomyces_XY431_XY431_GCA_001279805.1
Streptomyces_yeochonensis_CN732_GCA_000745345.1
Streptomyces_yokosukanensis_DSM_40224_GCA_001514035.1
Streptomyces_zinciresistens_K42_GCA_000225525.2
Sulfolobales_archaeon_Acd1_GCA_000389735.1
Sulfolobales_archaeon_AZ1_GCA_000961135.1
Sulfolobus_tokodaii_7_GCA_000011205.1
Sulfurihydrogenibium_yellowstonense_SS_5_GCA_000173615.1
Sulfurospirillum_multivorans_DSM_12446_GCA_000568815.1
Sulfurospirillum_SCADC_GCA_000743525.1
Sutterella_CAG_351_GCA_000438235.1
Sutterella_wadsworthensis_3_1_45B_GCA_000186505.1
Synechococcus_PCC_7336_PCC_7336_GCA_000332275.1
Syntrophomonas_palmitatica_JCM_14374_GCA_001311885.1
Syntrophorhabdus_aromaticivorans_UI_GCA_000512235.1
Taylorella_asinigenitalis_14_45_GCA_000367225.1
Taylorella_equigenitalis_14_56_GCA_000367245.1
Tenacibaculum_maritimum_NBRC_15946_GCA_000509405.1
Tetrasphaera_jenkinsii_Ben_74_GCA_001046875.1
Thauera_aminoaromatica_S2_GCA_000310185.1
Thermaerobacter_composti_JCM_15650_GCA_001311965.1
Thermicanus_aegyptius_DSM_12793_GCA_000510645.1
Thermincola_ferriacetica_Z_0001_GCA_001263415.1
Thermoanaerobacter_A7A_GCA_000445185.1
Thermoanaerobacter_italicus_Ab9_GCA_000025645.1
Thermoanaerobacterium_thermosaccharolyticum_M0795_GCA_000328545.1
Thermoanaerobacter_thermocopriae_JCM_7501_GCA_001310975.1
Thermoanaerobacter_YS13_YS13_GCA_000806225.1
Thermobifida_fusca_NBRC_14071_JCM_3263_GCA_001313945.1
Thermobispora_bispora_DSM_43833_GCA_000092645.1
Thermocrispum_agreste_DSM_44070_GCA_000427905.1
Thermodesulfobacterium_hveragerdense_DSM_12571_GCA_000423845.1
Thermodesulfovibrio_aggregans_TGE_P1_GCA_001514535.1
Thermomonospora_curvata_DSM_43183_GCA_000024385.1
Thermoproteus_tenax_Kra_1_GCA_000253055.1
Thermosipho_africanus_H17ap60334_GCA_000300715.1
Thermotoga_A7A_GCA_000444765.1
Thermovibrio_ammonificans_HB_1_GCA_000185805.1
Thermus_NMX2_A1_NMX2_A1_GCA_000511705.1
Thermus_tengchongensis_YIM_77401_GCA_000744175.1
Thermus_thermophilus_ATCC_33923_GCA_000401495.1
Thioalkalivibrio_ALE19_ALE19_GCA_000428605.1
Thiobacillus_thioparus_DSM_505_GCA_000373385.1
Treponema_denticola_ATCC_35405_GCA_000008185.1
Treponema_endosymbiont_of_Eucomonympha_D11_GCA_001028545.1
Treponema_pedis_B_683_GCA_000465095.1
Treponema_pedis_isoE1186_GCA_000465035.1
Treponema_pedis_isoM1111_GCA_000465115.1
Treponema_pedis_isoM1220_GCA_000465055.1
Treponema_pedis_isoM1224_GCA_000465075.1
Treponema_pedis_T_A4_GCA_000447675.1
Treponema_pedis_T_M1_GCA_000465015.1
Trueperella_pyogenes_1117_TPYO_GCA_001068695.1
uncultured_Faecalibacterium_ADJS01
uncultured_Faecalibacterium_ADJT01
uncultured_Ruminococcus_ADJS01
uncultured_Termite_group_1_bacterium_Rs_D17_GCA_000146025.1
Vibrio_alginolyticus_ATCC_33787_GCA_001469735.1
Vibrio_cholerae_2012Env_2_GCA_000788495.1
Vibrio_cholerae_8_76_GCA_000736935.1
Vibrio_cholerae_GCA_001292785.1
Vibrio_cholerae_HE_45_GCA_000279285.1
Vibrio_ER1A_ER1A_GCA_000733315.1
Vibrio_gazogenes_ATCC_43941_GCA_000390165.1
Vibrio_parahaemolyticus_10_4243_GCA_000972105.1
Vibrio_parahaemolyticus_10_4244_GCA_001006125.1
Virgibacillus_pantothenticus_DSM_26_GCA_001189575.1
Vitreoscilla_SN6_SN6_GCA_001457815.1
Vulcanisaeta_distributa_JCM_11216_GCA_001315985.1
Weeksella_virosa_DSM_16922_GCA_000189415.1
Weissella_kandleri_DSM_20593_GCA_001438705.1
Wohlfahrtiimonas_chitiniclastica_SH04_GCA_000334955.1
Xanthomonas_albilineans_GPE_PC17_GCA_000962935.1
Xanthomonas_albilineans_GPE_PC73_GCA_000087965.1
Xanthomonas_albilineans_GPE_PC86_GCA_000963025.1
Xanthomonas_albilineans_MTQ032_GCA_000963075.1
Xanthomonas_albilineans_USA048_GCA_000963145.1
Xanthomonas_albilineans_Xa23R1_GCA_000963155.1
Xanthomonas_albilineans_XaFL07_1_GCA_000963195.1
Xanthomonas_campestris_arecae_GCA_000770355.1
Xanthomonas_citri_citri_Aw12879_GCA_000349225.1
Xanthomonas_citri_citri_GCA_000825285.1
Xanthomonas_citri_citri_GCA_000825465.1
Xanthomonas_citri_citri_GCA_000961435.1
Xanthomonas_citri_citri_GCA_000961455.1
Xanthomonas_citri_citri_GCA_000961475.1
Xanthomonas_citri_citri_GCA_000961495.1
Xanthomonas_citri_citri_GCA_001492615.1
Xanthomonas_MUS_060_MUS_060_GCA_000963215.1
Xanthomonas_oryzae_oryzae_GCA_001518895.1
Xanthomonas_oryzae_oryzae_PXO86_GCA_000948075.1
Xanthomonas_oryzae_oryzicola_GCA_001021915.1
Xanthomonas_translucens_CR31_GCA_001461925.1
Xanthomonas_translucens_CS22_GCA_001461915.1
Xanthomonas_translucens_CS2_GCA_001461905.1
Xanthomonas_translucens_CS4_GCA_001461975.1
Xanthomonas_translucens_LB10_GCA_001462005.1
Xanthomonas_translucens_LB5_GCA_001455835.1
Xanthomonas_translucens_LG54_GCA_001461995.1
Xanthomonas_translucens_poae_GCA_001282765.1
Xanthomonas_translucens_XT5523_GCA_001462155.1
Xanthomonas_translucens_XT5770_GCA_001462065.1
Xanthomonas_translucens_XT_Rocky_GCA_001455845.1
Xenorhabdus_bovienii_Jollieti_GCA_000736575.1
Xenorhabdus_bovienii_SS_2004_GCA_000027225.1
Xenorhabdus_GDc328_GDc328_GCA_001275405.1
Xenorhabdus_griffiniae_BMMCB_GCA_001028135.1
Xenorhabdus_khoisanae_MCB_GCA_001037465.1
Xenorhabdus_nematophila_AN6_1_GCA_000953355.1
Xenorhabdus_nematophila_ATCC_19061_GCA_000252955.1
Xenorhabdus_nematophila_F1_GCA_000389595.1
Xenorhabdus_nematophila_Websteri_GCA_000820925.1
Yersinia_kristensenii_ATCC_33639_GCA_000750355.1
Yersinia_n_51_No51_GCA_000493635.1
Yersinia_pekkanenii_CQAZ01
Yersinia_pekkanenii_CWJL01
Yersinia_pestis_1045_GCA_001188735.1
Yersinia_pestis_113_GCA_000475115.2
Yersinia_pestis_125_B_plague_Bombay_GCA_000987005.1
Yersinia_pestis_1412_GCA_001188695.1
Yersinia_pestis_1413_GCA_001188935.1
Yersinia_pestis_14735_GCA_001188325.1
Yersinia_pestis_1522_GCA_001188715.1
Yersinia_pestis_1670_GCA_001188335.1
Yersinia_pestis_24H_GCA_000475155.2
Yersinia_pestis_2501_GCA_000275685.1
Yersinia_pestis_2944_GCA_001188815.1
Yersinia_pestis_3067_GCA_001188795.1
Yersinia_pestis_3770_GCA_001188775.1
Yersinia_pestis_790_GCA_001188675.1
Yersinia_pestis_8787_GCA_001188755.1
Yersinia_pestis_9_GCA_000475095.2
Yersinia_pestis_A1122_GCA_000222975.1
Yersinia_pestis_A1122_GCA_000834755.1
Yersinia_pestis_Algeria_3_GCA_001487065.1
Yersinia_pestis_Antiqua_B42003004_GCA_000169675.1
Yersinia_pestis_Antiqua_E1979001_GCA_000169695.1
Yersinia_pestis_Antiqua_GCA_000013825.1
Yersinia_pestis_Antiqua_GCA_000834825.1
Yersinia_pestis_Antiqua_UG05_0454_GCA_000169615.1
Yersinia_pestis_CA88_4125_GCA_000181455.2
Yersinia_pestis_CO92_GCA_000009065.1
Yersinia_pestis_CO92_GCA_001293415.1
Yersinia_pestis_Colorado_92_GCA_000754785.1
Yersinia_pestis_D106004_GCA_000022805.1
Yersinia_pestis_D182038_GCA_000022825.1
Yersinia_pestis_Dodson_GCA_000834775.1
Yersinia_pestis_EBD10_058_GCA_000705315.1
Yersinia_pestis_El_Dorado_GCA_000834495.1
Yersinia_pestis_EV76_CN_GCA_000324805.2
Yersinia_pestis_EV76D_GCA_001261985.1
Yersinia_pestis_EV_NIIEG_GCA_000590535.1
Yersinia_pestis_FV_1_GCA_000168835.1
Yersinia_pestis_G1670A_GCA_000382545.1
Yersinia_pestis_G1670E_GCA_000382505.1
Yersinia_pestis_G3768_GCA_000382525.1
Yersinia_pestis_Harbin35_GCA_000834275.1
Yersinia_pestis_INS_GCA_000311885.1
Yersinia_pestis_Java9_GCA_000834905.1
Yersinia_pestis_KIM10_GCA_000006645.1
Yersinia_pestis_KIM_10v_GCA_001261975.1
Yersinia_pestis_KIM5_GCA_000970105.1
Yersinia_pestis_KIM_D27_GCA_000182705.1
Yersinia_pestis_KM918_GCA_001559935.1
Yersinia_pestis_Mediaevalis_K1973002_GCA_000169655.1
Yersinia_pestis_Medievalis_Harbin_35_GCA_000186725.1
Yersinia_pestis_microtus_Caucasica_GCA_001294815.1
Yersinia_pestis_microtus_Caucasica_GCA_001294905.1
Yersinia_pestis_microtus_Caucasica_GCA_001294915.1
Yersinia_pestis_microtus_Caucasica_GCA_001295045.1
Yersinia_pestis_microtus_Caucasica_GCA_001295055.1
Yersinia_pestis_microtus_Caucasica_GCA_001295105.1
Yersinia_pestis_microtus_Caucasica_GCA_001295185.1
Yersinia_pestis_microtus_Ulegeica_GCA_000950935.1
Yersinia_pestis_microtus_Ulegeica_GCA_000950945.1
Yersinia_pestis_microtus_Ulegeica_GCA_001294835.1
Yersinia_pestis_microtus_Ulegeica_GCA_001295025.1
Yersinia_pestis_Nepal516_GCA_000013805.1
Yersinia_pestis_Nepal516_GCA_000182485.1
Yersinia_pestis_Nicholisk_41_GCA_000834885.1
Yersinia_pestis_Orientalis_AS200901156_GCA_000255775.1
Yersinia_pestis_Orientalis_AS200901434_GCA_000255875.1
Yersinia_pestis_Orientalis_AS200901509_GCA_000255895.1
Yersinia_pestis_Orientalis_AS200901539_GCA_000255755.1
Yersinia_pestis_Orientalis_AS200902147_GCA_000255855.1
Yersinia_pestis_Orientalis_BA200901703_GCA_000255795.1
Yersinia_pestis_Orientalis_BA200901799_GCA_000255735.1
Yersinia_pestis_Orientalis_BA200901990_GCA_000255815.1
Yersinia_pestis_Orientalis_BA200902009_GCA_000255835.1
Yersinia_pestis_Orientalis_F1991016_GCA_000170275.1
Yersinia_pestis_Orientalis_India_195_GCA_000182505.1
Yersinia_pestis_Orientalis_IP275_GCA_000168235.2
Yersinia_pestis_Orientalis_MG05_1020_GCA_000169635.1
Yersinia_pestis_Orientalis_PEXU2_GCA_000182525.1
Yersinia_pestis_PBM19_GCA_000834235.1
Yersinia_pestis_pestis_GCA_000734805.1
Yersinia_pestis_pestis_Orientalis_GCA_000986995.1
Yersinia_pestis_Pestoides_F_GCA_000016445.1
Yersinia_pestis_Pestoides_F_GCA_000834315.1
Yersinia_pestis_Pestoides_G_GCA_000834985.1
Yersinia_pestis_PY_01_GCA_000268545.1
Yersinia_pestis_PY_02_GCA_000268325.1
Yersinia_pestis_PY_03_GCA_000268565.1
Yersinia_pestis_PY_04_GCA_000268585.1
Yersinia_pestis_PY_05_GCA_000268345.1
Yersinia_pestis_PY_06_GCA_000268365.1
Yersinia_pestis_PY_07_GCA_000268385.1
Yersinia_pestis_PY_08_GCA_000268405.1
Yersinia_pestis_PY_09_GCA_000268425.1
Yersinia_pestis_PY_100_GCA_000269205.1
Yersinia_pestis_PY_101_GCA_000269465.1
Yersinia_pestis_PY_102_GCA_000269225.1
Yersinia_pestis_PY_103_GCA_000269485.1
Yersinia_pestis_PY_10_GCA_000268445.1
Yersinia_pestis_PY_113_GCA_000269245.1
Yersinia_pestis_PY_11_GCA_000268605.1
Yersinia_pestis_PY_12_GCA_000268625.1
Yersinia_pestis_PY_13_GCA_000268465.1
Yersinia_pestis_PY_14_GCA_000268485.2
Yersinia_pestis_PY_15_GCA_000268645.1
Yersinia_pestis_PY_16_GCA_000268505.1
Yersinia_pestis_PY_19_GCA_000268525.1
Yersinia_pestis_PY_25_GCA_000268665.1
Yersinia_pestis_PY_29_GCA_000268685.1
Yersinia_pestis_PY_32_GCA_000268705.1
Yersinia_pestis_PY_34_GCA_000268725.2
Yersinia_pestis_PY_36_GCA_000269265.1
Yersinia_pestis_PY_42_GCA_000269285.2
Yersinia_pestis_PY_45_GCA_000268745.1
Yersinia_pestis_PY_46_GCA_000269305.1
Yersinia_pestis_PY_47_GCA_000269325.1
Yersinia_pestis_PY_48_GCA_000268765.1
Yersinia_pestis_PY_52_GCA_000269345.1
Yersinia_pestis_PY_53_GCA_000268785.1
Yersinia_pestis_PY_54_GCA_000268805.2
Yersinia_pestis_PY_55_GCA_000268825.1
Yersinia_pestis_PY_56_GCA_000268845.1
Yersinia_pestis_PY_58_GCA_000268865.2
Yersinia_pestis_PY_59_GCA_000268885.1
Yersinia_pestis_PY_60_GCA_000268905.1
Yersinia_pestis_PY_61_GCA_000269365.1
Yersinia_pestis_PY_63_GCA_000268925.1
Yersinia_pestis_PY_64_GCA_000268945.1
Yersinia_pestis_PY_65_GCA_000268965.1
Yersinia_pestis_PY_66_GCA_000269385.1
Yersinia_pestis_PY_71_GCA_000268985.1
Yersinia_pestis_PY_72_GCA_000269005.1
Yersinia_pestis_PY_76_GCA_000269025.1
Yersinia_pestis_PY_88_GCA_000269405.1
Yersinia_pestis_PY_89_GCA_000269045.1
Yersinia_pestis_PY_90_GCA_000269065.1
Yersinia_pestis_PY_91_GCA_000269085.1
Yersinia_pestis_PY_92_GCA_000269105.1
Yersinia_pestis_PY_93_GCA_000269125.1
Yersinia_pestis_PY_94_GCA_000269425.1
Yersinia_pestis_PY_95_GCA_000269445.1
Yersinia_pestis_PY_96_GCA_000269145.1
Yersinia_pestis_PY_98_GCA_000269165.1
Yersinia_pestis_PY_99_GCA_000269185.1
Yersinia_pestis_S3_GCA_000475135.2
Yersinia_pestis_Shasta_GCA_000834335.1
Yersinia_pestis_Yp1945_GCA_001509865.1
Yersinia_pestis_Yp2126_GCA_001509855.1
Yersinia_pestis_Z176003_GCA_000022845.1
Yersinia_pseudotuberculosis_YPIII_GCA_000019465.1
Yersinia_pseudotuberculosis_YPIII_GCA_000834375.1
Yersinia_wautersii_WP_930601_GCA_000493475.1
Zymobacter_palmae_DSM_10491_GCA_000620025.1
