# Supplementary material for: Machine-learning approach expands the repertoire of anti-CRISPR protein families
Source: Nat Commun. 2020 Jul 29;11:3784. doi: 10.1038/s41467-020-17652-0 (PMC7391736; doi:10.1038/s41467-020-17652-0)
Supplement: Supplementary file 10 — Source Data [file 41467_2020_17652_MOESM10_ESM.xlsx]

## Sheet: Figure S2A
Acr Candidates	Negative Set
7.56303	9.71
21.1382	4.41
18.9655	40
8.86076	5.41
7.14286	41.38
2.5641	9.09
24	11
0	22.41
12.1212	31.03
1.28205	37.34
0	7.94
2.04082	7.59
17.5824	0.87
17.5824	27.54
12.1495	20.36
23.9437	1.57
10.1124	19.4
10.4895	15.79
32	0
20.2532	3.28
19.4444	39.44
12.2222	25.09
13.9535	28
14.1732	10.22
4.47761	24.47
8.62069	11.16
21.2963	18.5
13.1579	13.85
19.5312	9.73
7.69231	25.81
8.51064	16.22
23.8462	5.27
11.7188	6.25
3.57143	8.77
11.7647	17.12
7.00637	13.1
14.2857	10.41
22.963	13.49
4.03226	28.45
29.1667	19.5
0	20.65
13.6752	15.27
15.0943	38.62
20.1342	13.16
14.5455	1.63
10	5.63
16.6667	12.15
5.17241	11.04
14.4578	20
4.54545	21.96
20.9677	17.23
10.7143	0
0	2.82
17.6471	15.89
14.7059	10.82
29.1139	4.94
26.5957	1
13.7255	17.65
9.25926	23.49
35.1852	28.95
35	10.1
11.5385	0
17.5573	13.86
20.8	14.16
5.51724	33.7
15	19.92
4.63576	2.63
4.7619	1.09
19.5122	0
4.23729	6.44
4.93827	18.38
0	1.6
20	4.27
25.4545	3.83
14.9123	18
8.47458	5.15
11.6505	9.62
2.43902	21.63
32.8571	21.43
28.125	20.78
0	14.6
20.4819	16.72
0	0.79
11.7188	20
19.6429	1.1
13.6364	26.01
16.129	18.71
40.7895	10
0	10.08
4.83871	32.69
5.61798	17.02
8	14.4
10.4348	18.52
10.8696	7.79
19.4245	0
22.6415	11.76
0	1.57
22.3881	1.15
0	19.53
0	31.09
16.1616	9.34
16.9014	7.59
0	37.04
22.2222	26.39
26.7717	24.79
2.08333	0.96
11.0092	19.8
37.3134	36.94
24.5614	4.94
18.75	46.1
6.81818	17.75
0	35.68
17.0213	0
7.69231	4.17
2.85714	2.51
0	10.71
1.72414	0
43.1193	42.22
11.2245	14.35
15.1899	26.58
0	22.49
33.3333	17.69
20.354	8
9.23077	2.47
18.4615	17.21
27.7372	22.52
30.4348	13.6
0	6.31
0	5.26
28	14.8
23.4234	13.36
18.9655	12.35
14.9254	10.63
9.61538	38.12
28.5714	11.66
35.8491	36.74
0	24.14
13.5922	7.89
26.8293	18.03
23.5294	28.42
2.5641	0.87
12	16.99
31.5789	2.5
21.5385	35.58
7.69231	1.28
6.75676	0
23.5294	9.09
0	0
25	15.79
11.1111	13.95
0	20.92
11.1111	18.64
4.83871	12.5
23.0769	34.52
9.89011	0
11.7647	29.91
28.8462	7.95
0	38.1
18.3673	30.06
12.6761	26.27
7.54717	16.09
8.64198	26.17
4.48718	45.95
15.0685	23.2
15.2778	6.67
8.13953	27.86
4.12371	17.26
4.13793	26.4
32.6087	25.2
0	4.55
3.84615	4.76
0	31.15
19.469	3.42
30.7692	10.14
11.5385	23.23
29.8246	9.9
21.9858	11.11
8	4.31
2.22222	33.91
30.7692	12.57
5.26316	26.61
4.22535	2.21
19.0476	9.49
37.6623	10.39
15.1079	19.24
12.6437	0.81
8.57143	13.04
7.69231	13.52
0	3.82
11.236	24.72
23.4568	48.59
31.25	8.6
14.4578	17.46
14.4578	0
6.09756	21.28
13.4328	1.48
23.913	2.6
9.87654	24.19
13.1148	24.84
8.88889	22.58
32.8358	15.27
24.4186	24.27
21.6495	14.42
4.34783	9.17
14.7059	26.97
18.9655	17.39
46.0317	41.56
0	1.14
55.3191	16.06
7.40741	34
12.2302	13.95
36.1702	43.75
12.963	0.85
35.2941	8.47
23.5849	0
15.625	21.05
4.70588	27.27
11.6667	6.54
4.34783	11.33
17.8571	20
23.0159	2.36
17.7778	12.75
19.8198	24.46
18.3908	9.43
8	6.92
2	21.05
12.1622	17.25
0	0
0	0
15.0685	13.45
15.7143	15.02
26.6667	4.53
2.40964	8.96
6.0241	3.6
20	8.93
12.381	4.38
4.3956	9.12
6.32911	11.43
0	13
0	18.58
21.7391	9.64
4.87805	0
12.6214	16
11.9403	19.89
4.72441	25.81
19.697	17.38
0	13.1
11.6279	18.47
15.9091	0
13.2353	54.94
7.44681	20
4.21053	41.87
4	0
13.5484	3.85
0	15.37
35.5556	26.39
0	10.31
12.4031	0
6.4	0
0	13.96
0	3.5
11.2903	11.06
31.3433	0
20.7921	14.29
26.4706	0
8.75	14.72
29.8507	23.68
26.1905	42.75
5.84416	5.11
22.4138	38.67
19.5489	7.22
40.678	0
26.7606	15.72
0	0
17.1053	23.94
11.8519	32.63
4.23729	28.99
38.7097	0
6.94444	14.92
23.4375	1.47
6.12245	31.75
32.7869	11.74
5.50459	12.26
10.6667	6.94
10.3448	17.07
18.6275	27.12
12.6984	23.75
0	6.59
25.3333	13.04
21.5686	8.4
0	12.68
12	18.4
5	20.41
32.7586	0
9.52381	11.43
16.8317	6.63
4.93827	11.59
27.7419	15.57
36.3636	0.81
25.3846	2.91
6.31579	38.2
13.3333	60.2
31.25	45.18
31.8584	19.81
10.3896	0
0	37.59
6.86275	12.9
8.75	6.45
13.6364	19.75
8.69565	15.11
23.1884	9.19
13.6364	38.84
4.80769	0
9.47368	10.67
0	16.28
21.2389	2.43
16.25	23.29
11.2903	0
10.1695	18.75
40	17.99
32.1101	2.11
48.5437	13.33
30.7692	3.08
11.1111	0
26.25	16.91
8.4507	20.36
18.0556	5.1
25.4545	12.39
10.1695	12.97
0	0
0	20.36
22.3684	15.13
0	0
21.1864	0
11.3095	10.26
0	13.92
22.4242	3.76
4.65116	11.11
5.66038	7.1
6.66667	15.38
0	13.13
15.4762	24.35
0	17.32
14.4578	2.15
14	5.76
12.069	2.98
8.82353	6.25
0	16.16
5.55556	14.21
23.3766	54.17
14.2857	15.6
0	6.8
0	37.83
5	2.77
5.55556	6.33
18.9542	0
0	27.97
5.05051	18.28
1.83486	27.16
9.83607	26.03
24.6914	12.34
16.7939	15.09
37.3333	0
16.1616	21.74
14.1844	12.57
0	19.69
25.4902	17.5
17.3913	24.21
37.7358	2.22
16.7832	0
0.884956	10.63
15.3846	0.24
4.03226	21.24
9.72222	6.1
9.45946	29.77
13.5593	29.91
15	12.16
14.4928	11.31
17.7419	0
6.17284	18.18
7.14286	5.94
17.8082	12.91
14	18.56
17.9856	0
0	24.07
26.3736	6.94
0	21.23
15	14.29
11.2676	6.99
7.82609	4.88
0	1.8
16	17.33
16.8831	13.16
8.78378	13.69
8.21918	13.82
13.1579	22.86
0	0
7.69231	12.11
18.4211	10.53
1.66667	36.22
8.43373	10.6
11.236	18.67
17.9487	12.31
25.9615	14.11
7.69231	0
18.9873	10.16
0	14.11
16.2162	30.3
17.2727	0
15	14.35
0	0
10.5263	1.01
1.875	3.17
0	0
15.9763	0
25	12.91
36.1702	6.9
32.8125	0
16.3462	6.82
0	7.14
22.2222	0
0	29.84
20.5128	0
12.766	27.38
0	0
35.0515	24.03
30.4348	17.43
11	25.34
17.7215	0
24.4444	9.54
0	13.01
17.8571	0.93
14.6067	22.45
16.5217	7.14
0	13.25
2.85714	18.11
16.7598	29.27
30.6818	6.08
38.1818	9.01
14.7541	37.66
15.7025	0
9.45946	16.76
0	2.38
0	0.97
12.766	32.89
18.9542	29.25
17.5758	21.9
0	39.18
4.28571	0
7.54717	2.16
13.6646	7.35
8.24742	9.91
14.2857	16.87
6.50407	35.92
0	24.18
0	0.91
2.17391	19.7
21.0145	0
18.4783	10.69
14.8515	0.49
2.08333	23.17
20.5882	7.93
8.19672	12.6
26.4368	8.7
11.4943	6.37
22.7848	33.51
7.00637	16.04
12.3894	17.9
9.80392	0.5
19.7368	15.72
13.0081	16.29
26.1538	19.14
14.4928	0
38.6667	34.62
11.4943	8.46
19.1304	9.43
18.5714	11.11
10.4478	8.22
1.19048	0
15.4545	14.6
14.7727	15.22
10.8108	16.74
5.19481	1.61
0	1.11
24.7706	7.58
20.1493	7.63
24.5614	10.75
20.8333	11.9
24	12.73
7.87402	36.82
10.8527	29.89
12.6126	0
0	19.67
23.4234	10.57
8.92857	18.26
6.71141	22.14
39.5062	29.55
7.89474	51.88
26.2069	16.67
33	25.14
7.74194	23.03
0	9.67
15.2	10.68
35.0877	9.19
11.9658	1.17
8.46154	24.46
23.2877	18.06
19.0476	15.65
13.0435	5.88
15.625	17.81
7.89474	27.08
3.48837	7.64
21.6216	10.73
20.3593	0
9	0
0	24.03
6.57895	14.73
9.48276	4.03
20	13.78
18.5567	11.7
4.05405	16.6
4.80769	0
24.4444	0
18.5714	12.25
16.1538	33.55
6.84932	23.57
15.5738	38.16
12.8049	22.46
0	17.78
20.3883	14.2
5	12.06
1.14943	30.21
0	12.87
24.7191	21.95
5	0
20.1681	9.68
7.69231	29.17
30.8824	6.38
1	31.71
29.8969	1.52
0	0
21.2329	14.29
5.61798	11.78
5.71429	37.32
0	41.52
0	0
31.7308	9.74
21.9178	24.74
9.87654	21.74
32.7869	33.96
0	0
3.94737	39.83
6.94444	7.59
44.4444	15.87
24.6154	35.1
0	15.4
14	20.14
19.6078	0.25
8.10811	2.74
17.1429	2.94
0	0
4.34783	14.78
23.0769	27.74
16.2602	3.91
15.9292	3.93
32.0988	14.13
14.4068	3.53
18.254	19.66
1.92308	0
6.91824	44.53
0	16.43
5.66038	18.78
28.1879	16.06
22.5806	13.93
32.5581	2.64
33.8462	30.88
17.6471	18.15
16.9492	21.97
44	23.83
8.33333	37.01
5.97015	38.1
6.09756	18.44
14.433	7.19
15.493	10.42
34.7826	7.84
18.75	36.56
21.2121	43.48
13.1429	9.09
24.1135	18.87
5.68182	17.89
2.5	16.3
1.38889	19.77
8.10811	21.99
30.7143	8.6
14.8649	7.41
7.35294	14.05
0	26.56
8.92857	25.67
28.5714	18.7
10	13.64
6.89655	5.13
5.26316	0.93
14.6667	36.36
25	32.03
0	13.41
9.80392	30.14
0	34.02
7.01754	0.98
0	29.13
0	0
1.40845	29.41
9.52381	15.35
31.0345	10.42
11.828	0
4.20168	26.2
4.87805	8.24
13.6054	15.38
29.7872	24.74
1.36986	32.5
12.8571	23.97
22.449	20.71
0	17.1
7.9646	5.91
6.45161	22.83
2.8169	15.38
6.31579	4.62
7.04225	29.46
0	0
0	11.28
29.0698	14.93
8.77193	19.7
12.6437	29.35
26.1261	25.77
1.92308	0
17.284	12.68
11.1111	0
0	5.41
12.0219	8.87
7.31707	16.98
1.33333	32.17
17	9.36
7.62712	8.33
16.2791	17.3
35.1351	17.04
0	34.43
11.8182	0
17.6	0
5.6338	48.36
0	1.3
17.4603	7.74
0	0
23.9583	31.62
7.14286	21.43
6.77966	15.51
7.82609	13.33
9.6	11.27
10.4167	16.1
0	13.12
0	4.42
46.5116	23.62
4.14508	6.67
15.9091	7.57
26.1905	31.21
15.6863	7.89
14.2857	38.04
2.73973	11.11
8.4507	1.05
6.89655	19.15
9.80392	22.22
4.38596	30
36.6197	7.69
34.3284	16.9
26.8966	28.8
0	11.29
0	15.75
31.4607	8
0	43.66
0	28.57
2.43902	21.43
0	15.61
22.973	26.67
0	19.7
20	24.03
0	10.1
2	9.52
15.2941	19.96
4.10959	0.35
0	0
6.49351	23.4
20.7921	16.67
23.3333	2.5
28.125	6.85
14.5038	29.03
6.19469	17.8
2.77778	13.17
27.8351	11.22
5.17241	27.81
0	11.67
15	3.09
23.5294	9.91
22.6804	32.73
0	0
5.61224	12.16
12.5	27.43
8.62069	10.79
11.5385	19.64
1.44928	3.26
6.25	11.51
20.4082	3.42
0	16.27
11.6279	19.05
2.04082	23.85
3.84615	0
14.0187	25.34
16.6667	39.19
36.3636	0
6.89655	4.69
15.3846	0
3.22581	21.83
7.04225	17.51
0	7.56
3.81679	12.02
26.5625	2.43
5.29412	1.28
12.1951	13.89
18.1818	27.27
22	17.19
23.2143	29.75
4	25.5
9.67742	22.31
0	4.59
15	27.03
21.6216	6.96
5.55556	14.96
22.2222	20.16
29.8077	26.72
31.25	11.36
21.3483	0
0	39.47
11.4754	1.41
0	15.93
8.19672	28.84
25.5319	17.22
9.72222	15.29
3.72671	34.39
21.831	7.92
0	15.84
10	20.33
25	0
13.7931	31.82
5.64516	17.49
3.0303	30.77
33.3333	18.75
16.4557	26.32
31.0345	3.66
0	1.3
0	0
0	5.64
10.6383	21.98
24.0741	13.15
0	17.55
15.7407	8.39
20	49.26
5.68182	23.89
20.1923	12.35
16.9492	2.89
7.95455	30.99
15.2174	7.53
4.65116	11.76
13.4615	14.94
0	6.76
16.6667	37.97
12.3457	9.02
0	0.43
22.9508	18.88
3.4188	0
0	17.82
0	23.26
26.7442	15.56
13.0435	1.67
17.9775	14.44
3.84615	11.85
2.89017	14.52
21.7391	3.91
23.0769	19.87
4.1958	26.61
17.8571	34.19
30.7692	3.25
13.2231	12.64
3.125	8.7
13.0435	4.85
0	0
12.6761	20.45
3.16456	10.47
16.6667	20.93
9.52381	2.97
0.826446	30.86
0	6.33
21.8543	10.71
1.65289	52
0	0
4.79452	4.2
17.5	15.15
12.2807	23.78
42.5532	0
16.25	0
6.25	21.52
20.2454	23.19
13.7931	8.92
0	7.92
10.2041	16.08
17.2414	19.85
10.2564	20
23.8532	13.05
0	50
21.9512	19.53
25	0
28.7356	32.89
3.52941	14.64
9.82143	17.62
10.8108	18.49
31.0881	16.13
7.93651	23.81
9.09091	19.08
15.0838	11
15.3846	0
10.2564	14.05
6.66667	15.05
16.5854	13.75
11.465	11.77
26.2295	1.77
22.4138	13.48
0	14.39
45.4545	16.67
2.63158	10.77
0	0.78
17.9012	20.5
13.9535	34.23
23.4848	17.49
25.4902	24.42
3.81679	27.57
7.31707	17.09
7.09677	14.16
32.3353	9.52
9.25926	11.18
13.4259	22.67
2.32558	7.25
4.41176	52.94
4	0.79
9.85915	31.85
2.12766	0
12.0968	11.74
28.5714	0
8.64198	9.41
2.63158	0
12.6214	4.92
2.9703	30.87
19.6721	11.7
16.9492	8.7
14.2857	20.86
0	15.79
0	9.65
27.027	10.79
12.381	15.07
19.8276	16.48
6.66667	20.37
0	22.12
0	27.62
3.63636	0
3.63636	19.26
2.0202	17.52
25.1366	10.78
10.3448	2.51
5.37634	1.61
4.85437	0
13.7931	0
6.35838	1.5
39.0244	3.67
12.5	9.38
11.0236	19.42
9.1954	12.11
17.9688	0
24.1379	8.84
21.7391	0
7.14286	11.22
17.7215	13.16
29.2929	27.91
27.7778	30.36
43.8017	2.56
42.5	28.03
6.97674	2.56
0	2.17
0	0.65
26.087	14.62
11.3043	24.58
19.6078	0
3.65854	19.64
20.3704	17.36
13.6364	23.57
1.5625	3.52
32.7381	0
48.8372	22.26
9.94152	26.14
20	6.04
20.8696	10.67
14.7727	0
0	0
5.03597	0
6.60377	0.76
10.3896	0
6.12245	0
0	19.69
33.3333	20.79
0	31.31
13.4615	12.62
7.84314	12.68
0	24.8
0	0
0	18.46
10.1124	13.76
19.5402	12.84
10.5263	24.86
0	0
13.1707	11.52
0	11.32
21.3115	12
33.6735	20.53
18.5185	0
19.2857	1.55
5.31401	36.46
15.7143	18.57
0	37.5
13.4328	9.84
0	22.99
32	6.38
33.5938	15
23.8095	0
4.25532	18.14
25.5952	34
0	32.61
20.2247	15
30.7692	24.11
7.5	9.09
0	19.03
33.6842	11.54
14	11.01
24.6753	14.17
11.2069	14.77
9.92366	0
7.61905	26.53
14.7541	20.51
0.877193	22.45
0	28.16
33.75	7.67
14.5455	15.95
10.119	26.06
40.7407	2.94
0	9.09
25	50.72
0	13.55
0	2.78
9.67742	11.8
0	1.92
28.7356	1.48
11.4754	0
7.40741	30.65
12.3288	18.6
20	1.12
7.48899	18.03
11.1111	24.76
17.1875	0.83
10.1449	0
1.33333	5.3
10.274	18.38
2.77778	7.89
15.7895	0.85
0	6.78
34.8101	12.32
4.0404	0
34.4086	36.78
20.1613	30.59
4.8	28.05
28.5714	25.76
11.1111	3.53
15.5405	19.15
0	20.52
9.23077	27.46
0	10.11
0	2.52
23.5294	22.56
0	3.73
16.6667	20.08
0	17.17
22.7848	0
7.07071	6.22
6.66667	6.97
0	0
16.9811	36.32
9.87654	9.68
7.95455	22.16
15.3846	28.79
0	16.29
0	4.88
0	18.2
22.2222	0
0	25.67
7.8125	1
12	50.26
20.7101	2.18
27.027	12.73
35.514	32.95
2.85714	31.33
34.7826	3.7
3.75	0
13.5135	13.73
23.5294	26.01
0	13.58
11.6883	2.49
0	24.84
15.3846	31.6
15.8537	32.86
31.8841	6.88
25.5814	0
18.6813	10.24
14.5161	11.17
16.5563	7.17
10	23.26
22.7723	15.74
10.5263	6.02
5.97015	1.46
5.38462	17.48
10.8434	24.55
26.8041	12.66
12.8205	25.23
8.57143	17.42
25.6944	29.1
11.2782	8.05
0	15.55
12.8205	0
18.9655	15.56
17.5676	23.38
18.1818	23.24
33.945	19.85
25	6.12
10.9091	5.11
14.6341	6.49
15.7895	16.67
13.3333	8
5.33333	0.58
10.6742	21.66
37.1795	0
2.06186	23.86
1.13636	0
9.09091	2.49
2.5	16.5
0	20
4.08163	8.99
0	13.19
0	42
25	19.68
36.5854	43.9
0	16.47
0	10.53
17.3077	13.28
4.31655	19.57
18.8679	40.19
5.31915	0
18.8679	28.95
12.605	17.31
0	9.52
2.41935	9.7
9.72222	12
20	19.15
0	20.14
25	2.14
31.6456	16.79
0	0.81
4.30108	18.23
6.77966	18.09
9	13.06
2.65957	14.85
20.9524	40
1.13636	22
23.6559	21.43
0	17.28
4.3956	28.89
13.7931	19.22
7.48663	16.58
5	5.99
0	11.36
11.6279	55.34
3.3557	24.03
18.75	14.33
0	13.04
18.0556	16
2.72727	13.81
37.5	8.53
0.934579	48.61
0	0
0	21.01
18.1818	17.08
13.0435	6.57
0	42.24
20.5882	39.29
8.10811	14.4
16	0.39
0	11.52
0	6.65
10.2564	17.24
0	15.74
0	29.49
27.2727	12.13
2.23881	1.05
5.40541	18.94
0	0
12.5	0
5.66038	14.91
37.5	4.35
9.2437	24.81
17.0732	3.81
11.6883	9.71
15.1899	0
25.4902	39.76
11.828	0
10.8696	22.96
13.587	5.93
8.16327	34.29
29.5918	29.79
11.7647	4.4
18.6916	18.26
16.9811	18.97
6.08696	22
0	33.04
12.1569	8.07
17.284	0
7.27273	22.68
34.2857	20.47
5.06329	13.91
11.7371	12.82
28.0702	0
15.8537	0
1.47059	2.65
0	21.88
40.2516	22.21
8.97436	6.96
14.5455	12.27
38.5965	12.92
23.7288	26.87
2.00803	0
15.942	5.44
16.0535	20.11
5.05051	8.03
14.4578	0
19.0476	17.46
6.57895	0
11.6279	10.92
18.75	14.91
34.1463	9.89
16.3636	4.81
0	16.67
14.6667	0.46
37.9747	18.91
18.5714	9.27
20.4167	26
16	15.43
11.1111	17.65
11.236	18.05
18.1818	72.64
0	27.36
0	17.7
14.6067	18.47
11.7647	46.32
0	6.64
12.3288	29.94
28.1818	0
0	20.99
12.1429	13.25
17.7143	7.53
20.5882	20.55
25	21.96
15.1351	1.44
15.7895	0
0	7.8
0	22.44
45.8101	16.95
14.9123	18.32
19.5652	7.48
25.6881	16.99
6.41026	27.78
6.97674	27.03
10.5263	27.11
43.3333	0
42.9688	15.46
15	0
21.9512	21.83
0	12.2
11.9171	6.82
38.4615	24.88
4.16667	6.52
0	48.51
4.44444	13.32
3.06748	39.08
6.61765	1.9
1.25	7.14
0	0
5.22388	0
6.12245	16.54
14.2857	11.39
0	24.3
19.863	3.38
5	23.24
5.6962	18.6
8.08824	13.33
5.06329	17.24
5.66038	50
0	11.34
3.26087	38.61
7.57576	23.99
6.8323	8.81
9.42029	13.22
33.3333	12.45
23.7113	15.92
0	23.3
16.1826	17.77
18.3333	0
7.77778	0
15.4639	15.07
37.8571	41.29
22.1053	20.24
26.1682	6.97
16.6667	17.39
20.904	9.43
3.125	0
13.3333	18.15
0	21.16
2.17391	0.69
0	27.57
10.6977	23.8
4.16667	8.79
0	13.64
20.5128	10.99
44.8598	57.6
9.27835	14.37
5.12821	23.33
1.52672	10.71
25	22.95
6.47482	0.57
38.8889	32.99
0	0
0	0.68
18.8525	4.18
23.2143	10.71
0	18.64
0	26.25
8.33333	23.66
16.4062	22
3.57143	24.74
0	31.78
19.1781	2.44
21.7822	0
0	10.67
34.1667	15.75
24.1758	19.76
21.3483	0
0	7.29
0	26.56
2.25564	17.04
6.66667	0
5.36585	5
3.22581	43.05
16.9811	13.46
20	19.44
0	0
13.3333	19.19
10.7692	24.43
23.5772	34.38
3.10559	8.89
7.01754	20.59
2.85714	10.14
7.79221	9.09
24.5902	19.08
20.8333	31.48
25.3333	11.2
15.2174	22.05
25.641	0
4.28571	11.7
32.9949	11.89
2.04082	20.61
23.8095	13.59
0	3.14
17.7083	15.09
8.43373	8.04
18.75	7.21
2.32558	12.52
10.9091	16.45
4.61538	7.81
6.04651	12.01
4.61538	3.88
10	0
0	19.34
0	8.65
0	12.12
31.9149	12.26
15.5556	15.38
26.3158	2.67
26.0417	5.62
0	17
8.10811	30.83
0	11
41.6667	29.17
31.5789	1.68
1.0989	30.43
8.73786	19.47
25.1082	0
25.7669	21.67
0	9.76
15.493	19.18
0	0
6.74157	3.36
30.9091	0
0	1.42
34.7826	0
6.12245	23.37
12.2807	32.32
8.88889	3.57
15.3846	19.18
9.18367	14.29
8.91089	30.39
12.5	1.89
4.7619	18.56
6.57895	0.35
7.5	0
10.4478	4.96
14.9425	13.64
13.9706	0
17.7778	14.44
6.84932	26.37
0	0
21.978	46.53
13.3333	44.68
14.2857	10.04
27.2727	7.65
28.0822	12.12
3.125	9.51
14.4578	14.29
20.5882	13.07
13.4897	9.77
2.5	29.15
4.25532	15.96
17.4419	0
33.7079	25.4
19.6507	28.83
1.90476	13.47
16.6667	11.26
16.6667	8.62
37.9747	20.63
8.08824	8.22
26.506	18.86
21.4876	5.56
29.5775	11.68
10	52.44
14.6667	16.25
1.18343	13.25
0	23.57
0	19.39
30	0
12.0482	4.88
16.6667	9.38
21.1538	7.07
17.3077	23.03
6.74157	21.84
0	2.3
14.3939	0
45.5882	12.8
1	20
0	19.57
0	0
0	20.56
4.12371	14.2
16.2162	6.55
2.75229	27.32
15.5172	15.79
0	22.39
0	10.2
0	23.35
22.449	21.74
0	3.36
11.4754	0
0	19.7
5.95238	32.7
0	8.24
13.8211	8.12
20.5714	19.66
1.0989	8.33
19.0083	4.76
13.7255	15.96
10.7692	17.09
4	41
30	7.02
4.95868	25.3
22.7273	10.78
19.5489	9.31
20.7207	32.99
0	10.99
13.8686	0
0	13.13
1.52672	20.85
30.3571	0
0	1.35
23.8095	33.08
6.04027	15.23
0	35
0	16.56
0	13.55
13.8614	0.44
20.5128	38.18
0	17.71
17.5	18.24
8.82353	0.93
0	30.63
6.10329	38.36
14.6067	20.39
18.1818	18.35
22.9167	26.92
0	12.21
13.6364	38.95
25.8065	19.18
0	0.35
13.0137	34.37
5.78035	18.45
19.2727	17.33
0.806452	20.48
22.1053	7.24
0	2.78
30.1075	17.03
0	42.11
19.7802	13.85
25	40.56
23.2143	15.94
24	8.86
4.44444	4.25
0	27.22
11.1111	0
15.5914	0
11.2903	0
3.79747	25.14
2.77778	14.34
5.04202	3.97
17.9487	38.61
11.5942	16.14
14.6341	14.11
25.5814	4.33
4.34783	39.65
10.7143	26.88
0	18.26
16.6667	2.54
17.6471	0.7
0	4.64
0	15.23
25	17.18
10.4651	22.34
21.3793	20.87
7.5	36.32
0	17.93
0	19.15
21.0526	3
36.9369	0
13.8462	0
3.60825	0
20.2128	21.97
0	0
23.9264	0
5.40541	11.67
0	16.75
6.45161	14.04
13.9241	18.18
2.48447	20.7
10	12.82
3.77358	14.29
40.4959	63.81
25.6318	27.99
17	0.84
0	15.91
11.7647	11.3
12.2271	0.78
3.79747	10.73
10.4478	4.35
37.8378	8.26
7.24638	13.57
0	0
5.40541	20.24
4.83871	5.74
16.129	14.1
30.9353	7.72
18.3486	1.15
0	0
14	13.51
22.069	15.09
37.2093	0
25.9259	27.27
52.3077	12.65
17.1206	36.12
0	25.81
16.4557	22.51
29.4118	18.13
0	8.11
21.7391	12.23
3.7594	11.89
10.1523	29.1
1.82927	6.67
0	5.26
17.0732	0
5.88235	13.1
0	12.69
7.21649	0
34.4828	11.26
10	1.43
6.15385	35.42
0	0
17.2414	22.82
15.7407	11.73
14.4509	10.67
23.8532	29.17
2.07254	6.93
6.72646	29.26
5.80357	13.21
40	0
12.069	0
16.6667	28.69
2.45902	9.21
12.2137	16.7
12.0567	0
24.3243	4.46
21.875	20.5
0	13.51
7.0922	17.72
0	13.92
29.8851	15
16.1616	29.53
3.72671	10.82
3.33333	23.5
6.49351	0
25.8065	27.81
30.6818	7.83
20.0913	12.59
5.97015	11.29
5.47945	0
11.3924	20
9.25926	42.86
0	12.5
3.38983	12.12
2.32558	33.08
1.25	10.63
12.2807	13.6
0	9.76
18.6441	25.77
0	16.14
7.31707	6.11
0	27.91
19.697	0
23.1707	14.8
36.3636	27.03
0	8
0	18.82
0	17.18
0	28.85
7.2	23.1
8.55263	11.28
20.8889	0.95
2.5641	14.24
0	29.35
15.2174	20.14
0.657895	18.48
14.0845	29.79
14.8936	0.76
25.8706	0
7.24638	33.26
13.9785	10.53
7.5	15.94
7.94393	31.25
14.2857	17.65
21.0526	0
0	3.85
4.58716	22.22
46.0317	21.43
5.47445	1.17
6.06061	14.58
10.9091	0
39.6907	12.84
20.4545	0
19.3548	3.85
19.774	8.82
26.3158	32.29
9.44882	30.27
6.77966	3.15
13.7255	11.95
9.02778	19.47
40.3846	1.75
26.3158	0
5	20.5
26.3889	7.3
29.375	5.04
3.79747	16.67
0	0
24.026	20
4.93827	0
17.094	20.41
19.8238	0
8.82353	26.54
11.5385	29.38
17.5676	11.11
13.4021	55.07
4.30622	14.29
3.44828	18.36
20.202	24
28.5714	18.02
1.59574	4.41
0	0.33
0	0
12.3967	17.65
0	25.19
0	3.75
11.1111	1.23
16	11.48
14.2857	8.74
0	3.62
39.2857	22.86
6.18557	12.23
0	11.96
18.4211	44.44
4.46429	35.9
0	4.27
4.41176	20.38
6.10687	13.89
16.3522	13.36
43.617	0
19.7802	27.46
5.26316	9.2
0	0
8.75	22.19
14.5946	23.28
15.942	24.61
46.25	18.97
8.92857	2.27
7.40741	1.57
22.0339	29.41
31.5789	20.93
0	2.25
22.8571	0
0	23.94
3.38983	0
17.3913	14.42
6.94444	6.67
56.962	1.57
0	14.67
1.6129	0
3.68421	28.57
17.7778	6.1
19.697	29.59
21.0526	15.16
18.2292	11.53
0	30.23
26.1538	11.61
14.6667	36.09
0	15.87
14.6789	38.19
16.2791	20
14.5455	1.26
28.6822	0
12.7119	33.7
23.2558	40.62
0	6.86
5.55556	19.62
0	26.47
9.58904	26.01
38.4615	2.99
0	36.36
17.3077	17.65
0.595238	3.66
9.00901	2.33
0	42.55
12.2642	6.45
18.5714	0
16.8103	9.27
1.33333	16.03
4.54545	12.85
12.1495	7.68
9.52381	0
0	0
4.34783	37.24
21.2121	10.51
3.0303	17.5
13.8889	13.91
13.5294	18.4
21.9008	3.79
23.8532	21.26
23.7288	14.7
0	26.22
16.5714	0
12.6984	1.8
7.29167	27.54
11.2782	6.19
9.32642	18.52
4.08163	28.64
9.72763	0
37.5	11.49
15.3846	4.05
3.44828	23.37
2.9703	18.18
38.9831	0
13.1818	22.22
21.6216	16.45
21.5385	31.7
8.04598	6.98
41.8182	10.17
9.16667	7.22
10.3448	1.6
3.93701	20.6
0	20.74
13.7255	17.13
10.1449	28.95
12.8049	23.12
25.7261	13.85
0	23.75
2.72727	25.93
6.39535	31.03
34.3284	16.07
2.41546	17.97
3.2	7.29
5.69948	35.94
14.0625	0
13.7931	0
11.9403	20.42
22.1557	14.61
32.7273	22.63
18.0556	24.63
15.2778	30.77
0	3.1
16.0256	26.94
29.5918	18.29
15.9091	0
14.4444	16.42
35.7143	26.45
42.4528	16.27
23.4043	0
6.97674	6.98
0	9.41
0	15.32
7.37327	0
6.22837	21.13
2.0979	20.09
28	17.34
23.6842	19.34
0	5.1
20	18.89
0	2.73
16.6667	12.75
29.6053	24.54
4.8	20
3.7037	16.53
19.1235	0
24.0741	24.44
3.92157	13.4
20.5128	20
18.3908	18.2
16.609	12.78
32	1.52
8.02469	11.31
1.75439	10.85
15	20.94
9.82143	12.54
33.0935	2.05
0	3.91
22.9358	27.67
20.1923	19.03
0	19.27
9.7561	1.63
25.7576	38.1
30.3571	44.05
4.81928	15.79
16.0494	14.73
0	16.95
21.0762	9.43
3.0303	0.75
11.3636	19.57
0	7.71
13.4615	11.29
14.2857	10.42
26.1538	41.23
9.61538	7.94
10.2041	18.21
2.55319	11.82
9.83051	17.97
46.729	17.02
22.6891	1.96
16.6667	4.1
18.9189	26
17.0306	5.88
21.6374	4.65
0	0
18.6047	0.83
58.0952	12.02
0	0
24.6154	18.06
22.4684	0
16.3551	22.22
27.4336	23.76
7.93651	33.96
9.03226	17.86
1.31579	40.43
0	15.71
21.0526	9.21
12.7273	13.24
26.875	17.52
9.72222	45.52
8.33333	30.43
0	29.93
7.14286	17.7
10.9091	2.26
3.63636	7.91
23.0769	21.99
9.23077	9.68
0	11.84
0	42.13
0	40
22.0339	40.66
0	14.6
4.34783	13.38
21.3115	7.87
12.8755	3.85
0	0
12.5	16.99
3.14961	13.67
15.0259	3.97
4.54545	5.36
24.7387	29.49
26.4368	0
37.8378	0.64
0	8.58
0	18.18
0	20.22
5.44554	4.56
34.6154	25.65
0	11.96
2.06186	0
22.6415	12
13.0769	34.26
0	20.77
0	11.01
1.75439	43.24
8.69565	10.74
9.375	17.02
0	17.1
33.3333	5.65
14.1361	27.36
21.2766	31.78
8.21918	36.78
13.0435	32.84
8.82353	0
8.57143	14.33
6.17284	10.61
16.0494	18.18
12.5	0
1.14943	18.02
12.605	33.93
8.62069	3.31
7.26644	41.61
0	7.43
19.3103	11.49
13.1148	9.35
13.1579	13.62
45.5696	0
12.5	22.76
0	4.32
18.0952	6.04
31.9328	1.64
9.58904	1.79
0	10.71
14.2857	8.91
16.3934	16.57
20.155	19.48
14.7541	33.33
11.3402	3.5
10.4167	8.33
13.7441	9.21
15.2709	21.14
12.5	1.52
0	12.61
3.53982	8.21
9.09091	11.32
7.40741	13.56
0	0
0	22.4
18.75	0
18.2292	0.47
0	4.28
13.1148	8.46
17.0213	36
9.86842	10.03
22.093	29.34
3.06122	21.98
2.89017	6.27
16.8317	11.65
0	24.71
12.1212	16.07
24.4898	21.79
20	20.86
1.63934	17.46
0	29.66
0	31.58
1.5	12.12
10	16.03
19.5652	37.47
23.2068	18.47
1.48515	0
10.625	2.48
0	20.25
18.2927	0
13.8756	16.15
9.6	38.46
16.3462	15.65
0	0
0	24.92
11.3821	7.05
18.8525	2.83
6.25	22.22
21.6102	3.77
4.16667	5.77
3.65854	1.24
14.8148	16.46
5.88235	16.49
4.16667	50.21
12.9032	4.11
1.11111	0.25
2.7027	32.33
19.5	12.94
4.08163	0
13.4615	14.41
5.26316	27.17
0	12.4
32.7273	9.29
2.43902	6.35
0	5.43
4.7619	24.15
18.6441	18.03
31.3253	6.02
7.89474	0
1.40845	1.21
7.89474	1.37
2.5974	40
15.0602	21.9
8.39695	23.39
15.7895	8.39
12.3457	16.48
22.8571	16.28
15	16.91
27.23	13.89
19.2308	9.18
7.69231	15.72
0	13.23
22.335	1.52
37.0968	10.91
2.18182	10.07
21.2687	17.69
2.92683	11.88
10.6061	12.5
26.7241	14.35
22.9508	11.14
0	38.79
15.7895	10.14
17.8082	15.56
1.88679	0
8.46154	13.65
33.6788	6.9
20.603	12.35
39.4118	3.45
13	0
12.5	32.26
12.0332	17.39
4.92958	8.83
18.2692	1.78
25.3731	18.31
0	0
20.6897	21.83
12.8378	5.81
7.89474	10.84
19.5122	9.51
0	11.01
7.14286	8.57
1.92308	21.78
10.7143	22.83
5.97015	9.2
10.6007	5.65
0.925926	34.52
21.0526	20.47
10.8108	25
45.0512	0
23.3871	12.22
22.449	23.64
[truncated: 548 more rows]

## Sheet: Figure S2B
Acr Candidates	Negative Set
35.2941	49.51
27.6423	13.24
25.8621	0
49.3671	51.35
40.7143	16.67
38.4615	40.91
7.2	53
48.8636	27.59
41.4141	12.07
65.3846	11.26
60.241	60.32
50	66.9
56.044	56.77
47.2527	35.51
28.0374	33.46
21.1268	71.52
59.5506	39.8
42.6573	15.79
36	78.04
8.86076	56.28
56.9444	8.45
44.4444	6.62
52.3256	38.29
26.7717	21.78
52.2388	31.72
61.2069	23.46
37.037	34.68
17.1053	46.15
43.75	46.02
58.4615	13.98
40.4255	45.95
25.3846	67.47
39.8438	45.31
57.1429	61.4
33.8235	40.77
35.6688	35.86
34.4538	50.85
33.3333	42.52
45.1613	29.71
18.0556	21.63
49.2754	34.82
14.5299	30.03
24.5283	11.68
38.9262	48.87
38.1818	72.36
48.75	64.79
42.5926	46.41
50.8621	47.4
22.8916	33.33
53.6364	51.42
25.8065	38.85
30.9524	81.18
52.5253	74.65
36.0294	39.45
32.3529	46.39
13.9241	77.78
28.7234	26.57
41.1765	38.7
39.8148	41.27
14.8148	21.05
17.5	45.45
28.2051	37.5
25.9542	53.58
25.6	44.88
56.5517	9.39
21.6667	40.23
50.9934	63.68
79.0476	75
23.1707	77.66
64.4068	63.86
51.8519	26.92
76.5625	66.04
23.8462	56.1
23.6364	72.98
55.2632	26
40.678	52.21
52.4272	23.08
45.122	27.9
10	38.39
28.9062	26.41
65.7143	51.18
28.9157	42.51
62.5	66.14
34.375	39.22
30.3571	76.92
30	22.42
25.8065	36.03
0	8
58.0357	41.09
37.9032	0
48.3146	37.77
46	26.75
53.0435	14.81
20.6522	45.45
44.6043	53.85
22.6415	40
50.9804	68.63
34.3284	74.71
66.6667	25
51.5625	36.97
32.3232	59.89
29.5775	60.4
62.6374	5.09
36.5079	43.06
19.685	12.4
55.5556	77.51
41.2844	26.73
32.8358	10.19
27.193	60.49
20.3125	0
40.9091	42.42
50.7246	15.96
27.6596	48.65
25.641	41.67
61.9048	82.01
50.8475	32.14
34.4828	79.47
22.0183	0
62.2449	48.71
27.8481	36.29
31.5068	33.01
13.7255	31.54
23.0088	38.67
53.8462	58.02
37.6923	18.57
27.0073	38.14
15.942	40.13
63.1579	5.41
62.7273	63.16
35.2	39.8
21.6216	51.42
37.931	40.59
37.3134	44.83
30.7692	8.91
21.978	34.97
13.2075	13.02
52.349	15.52
33.0097	44.05
25.6098	26.64
29.4118	32.63
51.2821	80.87
44	39.08
1.75439	7.5
6.15385	0
20.1923	34.02
59.4595	85.28
8.23529	50.91
77.5362	43.48
19.5312	45.03
11.1111	28.29
2.04082	34.64
25	14.2
48.3871	42.08
8.54701	2.98
54.9451	66.07
26.4706	36.45
32.6923	23.86
60.2941	0
51.0204	18.45
33.8028	22.75
64.1509	55.17
48.1481	29.53
54.4872	1.62
24.6575	7.84
15.2778	56.84
48.8372	30.36
61.8557	35.03
48.2759	21.91
15.2174	30.89
60.2564	43.18
36.5385	56.39
48.9796	22.95
24.7788	59.94
21.5385	61.69
48.7179	27.27
31.5789	47.92
26.9504	55.28
33.3333	50.86
36.6667	26.96
21.1538	40.12
61.4035	16.74
39.4366	48.9
16.1905	27.31
24.6753	37.23
24.4604	39.52
16.092	77.02
37.1429	52.66
70.7692	48.53
59.6491	72.06
46.0674	13.48
38.2716	0
3.125	55.91
38.5542	45.24
27.7108	0
58.5366	51.06
29.8507	65.52
26.087	67.1
23.4568	30.97
36.0656	31.61
46.6667	40.32
13.4328	36.02
4.65116	42.26
16.4948	39.59
53.6232	20.06
48.5294	11.84
12.069	35.87
5.55556	8.77
57.6923	69.14
0	43.01
54.321	16
37.4101	54.65
0	5.51
42.5926	67.01
14.7059	33.9
22.6415	58.75
20.3125	31.58
11.7647	25
36.6667	50.47
40.5797	39.48
33.9286	41.9
35.7143	55.91
34.4444	60.85
38.7387	35.19
26.4368	48.79
68	67.69
60	31.58
44.5946	28.87
80.303	48.72
71.6418	75.66
34.2466	19.17
38.5714	39.59
22.6667	70.19
30.1205	49.06
48.1928	57.66
22.6667	32.14
29.5238	13.87
58.2418	25.26
53.1646	65.71
61.1111	44
43.4783	40.71
34.7826	49.4
65.8537	73.49
41.7476	32
55.9701	32.39
15.748	35.48
36.3636	38.72
59.7015	44.84
35.6589	27.39
59.0909	84.33
45.5882	3.95
52.1277	0
49.4737	4.07
72	65.67
47.7419	65.38
67.2131	44.84
0	11.11
66.1538	44.33
38.7597	69.35
53.6	76.63
69.0141	53.13
44.6809	39.86
45.1613	47.66
19.403	74.03
42.5743	37.14
10.2941	69.35
42.5	40.1
19.403	17.11
17.8571	12.6
50	23.33
39.6552	2.22
23.3083	15.46
8.47458	0
15.493	33.23
80.8989	80.95
25	16.43
27.4074	23.16
37.2881	26.09
4.83871	76.71
37.5	40.32
29.6875	75.82
44.898	2.92
26.2295	50.73
64.2202	39.68
41.3333	20.14
40.6897	45.53
30.3922	13.56
38.0952	13.75
65.2174	47.25
17.3333	42.51
35.2941	63.03
64.6465	39.13
40	30.98
35	24.49
22.4138	78.08
31.746	35.14
0	42.77
59.2593	53.21
10.9677	52.1
13.986	65.32
6.92308	60.19
54.7368	0
38.8889	4.08
15.625	0.25
18.5841	38.08
15.5844	56.65
45.2381	10.53
56.8627	51.61
43.75	38.71
11.3636	34.57
30.4348	33.33
5.7971	62.16
54.5455	5.79
30.7692	59.52
50.5263	41.29
73.6111	48.84
34.5133	70.9
36.25	27.71
54.8387	56.43
45.7627	43.75
16.3636	37.5
17.4312	61.5
0	36.67
0	65.64
40	69.09
28.75	46.97
25.3521	44
25	57.14
20.9091	37.18
32.2034	53.24
51.0417	36.25
53.6585	41.63
35.5263	47.9
65.5367	66.67
30.5085	58.11
39.2857	0
58.9744	45.1
21.2121	69.92
46.5116	61.9
50.9434	74.86
39.3939	23.08
44.2308	39.06
41.6667	32.12
67.5325	45.67
33.7349	60.22
30	51.68
53.4483	69.94
22.549	50
6	38.89
48.1481	40.1
6.49351	0
36.5079	43.54
52.8302	71
40.708	12.61
37.5	72.73
31.4815	38.79
32.6797	28
67.4419	9.32
60.6061	26.12
68.8073	40.74
34.4262	10.96
27.1605	51.3
41.9847	34.59
20	58.21
23.2323	11.59
34.7518	31.14
73.2394	35.43
41.1765	30.83
28.2609	32.63
1.88679	38.52
44.7552	71.71
69.9115	35.69
9.61538	72.34
59.6774	28.5
36.1111	26.83
54.7297	16.79
30.5085	14.53
0	33.08
8.69565	41.24
8.06452	27.42
30.8642	39.14
28.5714	55.45
32.8767	36.75
66	36.08
32.3741	84.26
59.322	31.48
24.1758	61.11
25.4902	37.6
38.3333	25.97
33.8028	57.88
53.913	20.33
76.6667	64.07
10	22.67
20.7792	41.89
45.9459	39.81
52.0548	43.9
50	37.14
66.6667	65.74
43.956	30.12
38.1579	19.3
40	31.5
43.3735	44.13
55.0562	18.26
5.12821	46.15
22.1154	43.89
7.69231	79.29
39.2405	50.27
66.3866	38.04
25.2252	4.55
40	82.6
23.3333	27.27
69.8113	68.18
36.8421	71.72
51.875	26.98
38.9474	88
48.5207	64.83
11.6667	21.88
15.9574	40.31
3.125	70.19
36.5385	60.23
22.3881	52.86
35.1852	67.92
54.3478	24.81
43.5897	65.93
17.0213	6.25
22.5806	54.99
13.4021	27.9
21.7391	25
39	28.6
50.6329	71.23
28.8889	39.69
93.0556	13.21
32.1429	69.44
28.0899	8.16
26.9565	11.9
67.8571	37.54
57.1429	29.63
32.4022	8.54
19.3182	39.19
18.1818	45.65
29.5082	19.25
30.5785	61.82
40.5405	30.81
79.6296	72.22
17.9487	13.32
40.4255	30.87
15.6863	19.81
34.5455	28.47
72.8	7.35
60	33.33
11.3208	44.32
39.7516	48.53
8.24742	64.19
23.8095	45.78
57.7236	14.79
57.3864	45.05
68.6275	82.95
52.1739	48.48
23.1884	59.42
17.3913	53.44
26.7327	65.53
23.9583	7.93
25.7353	34.76
41.8033	51.21
22.9885	71.24
46.5517	55.88
32.9114	20.21
52.8662	34.22
38.0531	40.06
5.88235	82.91
22.3684	22.76
19.5122	35.83
9.23077	27.49
31.8841	72.53
16	12.69
52.8736	33.58
17.3913	43.4
18.5714	49.29
44.7761	47.95
35.7143	50.79
37.2727	23.36
26.1364	42.75
37.8378	41.86
53.2468	45.97
48.6726	78.89
20.1835	43.43
26.8657	48.31
26.3158	20.43
36.4583	52.38
34	61.82
54.3307	15.52
27.1318	16.09
37.8378	82.63
70.8333	29.51
32.4324	43.9
47.3214	23.65
71.8121	28.12
16.0494	21.88
31.5789	0
27.5862	31.58
29	26.54
67.7419	34.55
67.8899	41.98
34.4	38.63
31.5789	44.49
39.3162	72.66
54.6154	25.99
28.7671	44.44
26.9841	41.74
63.0435	69.85
29.6875	40.64
21.0526	30
59.3023	30.56
13.5135	56.1
23.3533	69.57
52	53.49
39.0244	14.73
38.1579	34.38
10.3448	23.63
38.4615	44.88
38.1443	39.36
55.4054	48.76
55.7692	68.2
24.4444	74.21
32.8571	3.43
32.3077	11.18
30.137	25.86
29.5082	15.79
35.9756	42.03
16.2162	40.74
37.8641	37.25
53.3333	39.21
67.8161	10.42
35.8491	37.01
23.5955	18.97
70	69.74
0.840336	51.61
58.9744	19.44
22.0588	12.77
62	12.2
14.433	71.35
65.0794	75
9.58904	32.3
71.9101	40.38
53.5714	18.31
69.7917	14.04
62.3188	71.93
21.1538	46.75
23.2877	35.05
50.6173	8.7
16.3934	15.63
17.1053	81.54
25	0
25	56.11
3.7037	33.95
13.8462	30.61
61.7021	52.32
34	36.81
29.4118	82.43
42.3423	62.67
45.7143	78.15
67.4419	59.14
46.087	43.04
31.4685	19.08
37.3984	45.65
51.3274	66.85
9.87654	37.63
24.5763	49.41
26.1905	34.19
0	73.68
23.2704	7.03
62.0253	25.35
39.6226	38.12
24.8322	32.85
23.6559	45.63
18.6047	72.94
20	25.74
38.2353	23.94
23.7288	18.94
0	5.32
56.9444	16.54
49.2537	22.45
48.7805	53.19
11.3402	35.97
28.8732	37.07
14.4928	21.57
5	16.13
15.1515	0
39.4286	41.64
46.8085	35.22
67.0455	15.79
46.25	31.66
51.3889	20.74
24.3243	29.82
35.7143	47.31
33.7838	65.43
58.8235	45.04
67.5497	4.69
53.5714	5.03
16.3265	23.48
44.4444	44.41
55.1724	28.21
53.6842	58.88
40	28.28
11.8421	16.34
48.4375	51.4
40.1961	13.7
70.5882	32.78
26.3158	67.16
68	37.8
52.8736	77.89
60.5634	25.49
47.619	45.56
31.0345	17.92
34.4086	60.53
54.6218	16.27
36.5854	48.24
46.2585	35.5
14.8936	18.42
68.4932	0
30	33.79
32.6531	28.99
35.2381	45.93
60.177	43.18
70.9677	21.52
57.7465	0
44.2105	66.92
64.7887	14.73
52	65.42
43.75	14.59
15.1163	43.28
35.0877	19.7
48.2759	30.8
31.5315	34.02
63.4615	36.67
12.3457	45.77
37.037	68.55
80.2632	83.78
56.8306	45.97
24.3902	37.74
68	13.33
46	41.47
51.6949	52.08
34.8837	34.35
19.8198	30.49
35.3846	6.59
40	56.98
7.2	68.44
35.2113	0
19.6721	71.71
9.52381	61.41
14.2857	87.69
31.25	2.85
47.0238	0
28.8136	44.9
30.4348	43.75
56	25.35
50	34.75
79.021	42.99
41.0256	51.21
16.2791	30.05
59.0674	20
26.1364	42.56
25	32.62
21.5686	34.21
61.039	21.74
52.0548	57.58
45.0704	68.42
39.6552	23.4
23.5294	0
45.614	35.88
9.85915	37.18
4.47761	51.41
4.13793	15.61
60	51.25
55.5556	44.52
21.3483	28
68.0412	11.97
80.303	29.59
70.7317	3.57
79.3651	46.82
45.9459	34.44
65.5172	31.82
51.1111	31.78
64.7541	56.06
58	46.67
50.5882	26.74
43.8356	50.71
58.1081	65
55.8442	38.72
30.6931	1.01
25.8333	64.38
26.0417	42.74
38.1679	29.03
56.6372	35.61
61.1111	33.66
8.24742	57.14
44.8276	32.4
35.8779	48.26
26.6667	62.2
27.451	38.71
23.7113	0
78.5235	76.72
52.551	45.03
52.5	32.45
37.931	46.05
46.1538	30.36
60.8696	71.2
54.6875	8.27
13.6054	63.42
66.6667	45.41
26.7442	26.19
66.8367	24.69
37.1795	61.9
8.41121	30.59
42.5926	19.59
16.3636	50.62
0	63.93
30.7692	64.48
48.3871	12.69
52.1127	38.85
45.283	61.11
31.2977	53.61
28.125	72.12
62.9412	82.13
0	61.67
11.3636	18.18
27	53.12
37.5	14.56
12	29.28
24.1935	40.77
72.7273	69.27
8.125	32.43
0	67.83
58.7302	43.31
48.1481	42.74
20.1923	18.39
14.5833	47.73
17.9775	81.82
65.8537	0
59.0164	63.38
58.6957	28.52
26.2295	0
31.9149	48.34
40.2778	27.06
57.1429	30.88
26.0563	65.06
63.8462	35.7
37.5	28.84
22.7273	58.12
15.5172	0
37.9032	28.96
42.4242	0
10.1449	42.19
45.5696	35.09
12.069	56.1
60	20.21
60.9524	77.3
76.3158	44.1
54.2553	25.27
0	36.7
55.3571	45.21
44.4444	59.06
8.23529	0
40.9091	29.5
46.1538	25.93
42.3729	83.88
56.8182	9.27
0	29.03
24.8062	31.18
33.6538	4.15
37.2881	58.78
33.3333	0
23.4568	50
55.7692	73.39
0	39.39
54.7009	14.81
60	47.52
69.4915	22.09
33.7209	44.04
45.6522	60
41.573	34.44
59.6154	47.87
75.1445	38.71
28.2609	55.03
0	44.23
53.1469	27.06
35.7143	15.38
12.3077	65.04
23.9669	29.21
73.9583	60.87
36.2319	55.83
58.9744	86.76
4.22535	37.27
25.3165	12.79
4.44444	43.6
30.1587	65.35
79.3388	11.11
77.4194	58.86
15.894	42.86
71.0744	0
57.1429	69.23
67.1233	66.81
30	60.61
40.3509	32.87
0	73.88
13.75	59.52
41.6667	28.03
12.8834	20.29
17.2414	58.69
56.7568	15.09
22.449	50.88
62.069	30.92
20.5128	45.83
25.6881	32.42
76.9231	17.11
8.13008	21.89
37.5	65.14
26.4368	6.13
54.1176	46.6
41.0714	43.85
47.2973	28.15
29.0155	25.81
47.619	11.11
35.0649	31.81
37.9888	42.8
24.1758	82.63
25.641	31.1
61.3333	23.66
44.3902	40.83
17.1975	50.68
13.1148	68.61
27.5862	43.38
55.0265	46.15
7.57576	22.58
51.9737	45
70.9677	64.84
25.3086	11.36
37.2093	4.18
18.1818	40.68
23.5294	41.86
58.7786	13.69
58.5366	28.21
78.7097	4.62
26.9461	50
7.40741	54.04
58.3333	44.67
62.7907	17.39
51.4706	0
40	65.88
32.3944	32.48
78.7234	0
45.9677	40.4
18.1818	78.2
40.7407	62.1
34.2105	86.44
61.165	31.15
61.3861	28.19
22.9508	36.64
27.1186	63.04
31.746	25.9
38.7097	32.63
76	37.5
21.6216	35.87
26.1905	29.86
25	35.01
20	32.41
71.6049	45.15
56.7568	31.91
32.7273	73.63
37.2727	32.88
65.6566	35.77
9.83607	42.16
24.1379	59.87
37.6344	37.1
60.1942	80.98
17.2414	84.13
37.5723	73.31
0	68.36
26.5625	34.97
40.1575	44.66
36.7816	43.05
21.875	35.19
27.5862	50.51
1.44928	74.38
49.2063	49.27
41.1392	50
30.303	27.91
22.2222	23.21
0	70.51
17.5	20.9
18.6047	71.88
68.2927	34.78
66.1017	73.86
10.1449	43.46
26.9565	32.2
29.4118	80.81
52.439	33.09
24.0741	41.19
27.2727	24.29
25	68.13
14.881	15.38
0	35.27
39.1813	6.97
32.5	20.12
13.0435	37.33
22.7273	72.5
68.595	57.46
35.9712	40
23.5849	83.54
53.2468	59.09
68.3673	74.11
66.1017	27.46
10	25.28
62.2222	22.04
28.8462	18.74
35.2941	56.16
46.4286	34.33
53.7313	84.62
10.2941	43.46
42.6966	35.98
41.3793	24.71
57.8947	19.08
83.0189	70.23
26.8293	31.41
59.5745	24.53
34.4262	52
22.449	29.84
25.9259	79.04
30.7143	82.47
61.8357	1.91
21.4286	49.29
82.8571	0
29.8507	44.26
63.0137	24.6
0	65.96
4.6875	15.45
20.6349	81.06
48.9362	36.72
29.1667	22
65.2174	26.09
6.74157	16.67
6.73077	27.98
52.5	0
50.6173	25
21.0526	49.45
21	57.8
24.026	33.07
39.6552	49.88
54.1985	73.08
63.8095	23.32
14.7541	31.5
71.0526	30.61
75.6098	27.08
20	0
18.1818	23.93
18.4524	28.72
0	65.69
70.1389	51.14
35.9375	5.4
0	40.24
48.7805	65
22.5806	51.69
42.7083	64.9
18.3908	48.15
49.1803	32.56
46.2963	20.97
47.9452	17.25
42.5	55.62
42.2907	24.95
44.4444	19.42
46.875	62.08
26.087	82.81
78.6667	56.29
55.4795	26.47
19.4444	63.16
36.8421	56.78
79.4118	35.59
26.5823	25.72
65.6566	74.77
17.2043	3.83
20.1613	28.24
41.6	31.67
12.6984	22.73
31.9444	61.18
31.7568	24.47
57.4074	22.25
72.3077	5.63
61.5385	53.56
51.4286	52.2
32.3529	42.07
93.3333	74.63
46.6667	32.82
43.2432	34.34
30.3797	85.65
41.4141	52.28
51.6667	60.2
67.7165	75.17
0	21.39
62.963	41.94
44.3182	4.19
34.0659	27.27
43.5897	42.86
0	0
0	38.3
9.72222	58.82
63.2911	31.92
32.8125	70.15
32.8	10.47
28.9941	69.16
27.027	40.91
0	40.91
4.28571	18.88
0	45.68
53.75	72.97
62.1622	31.7
13.2353	30.96
43.75	29.01
45.4545	53.89
80.8219	21.02
40.6593	7.32
36.5854	15
23.1884	8.35
25.5814	65.19
24.1758	28.35
29.8387	32.04
33.7748	54.61
52	0
22.7723	40.74
61.4035	62.54
44.7761	62.29
76.9231	39.86
51.8072	21.56
30.9278	31.65
47.4359	12.15
51.4286	36.36
38.1944	10.05
22.5564	66.44
58.9744	26.81
17.9487	76.79
43.1034	50
5.40541	32.39
37.6623	12.45
8.25688	43.07
15.1515	32.14
49.0909	57.91
34.1463	50.45
21.0526	54.63
38.6667	54
13.3333	73.84
41.0112	22.93
14.1026	61.11
46.3918	28.41
76.1364	40
54.5455	57.62
70	36.4
77.7778	32
46.9388	44.94
53.8462	38.19
60.5042	10
34.6154	32.98
14.6341	0
65.1007	18.43
22.5	14.74
42.3077	25.73
33.0935	31.88
29.2453	9.35
57.4468	79.85
33.9623	19.74
21.8487	17.31
53.0612	52.38
47.5806	44.78
59.7222	34
44	37.23
5.08475	38.19
0	66.22
16.4557	35.77
60.8696	68.83
56.9892	30.73
61.0169	32.98
59	54.44
50.5319	28.71
20.9524	0
47.7273	18
34.4086	43.51
72.2222	25.93
74.7253	24.44
43.1034	39.22
11.2299	28.34
52	55.31
64.2424	49.24
27.907	0
87.2483	22.48
40.625	35.03
76.4706	15.94
30.5556	41
63.6364	33.81
11.4583	48.12
84.1121	0
77.5862	47.27
43.6364	24.37
21.8182	21
23.913	45.34
58.4507	9.94
1.47059	0
47.2973	44
45.8182	78.91
81.5789	57.02
84.2105	40.12
38.4615	31.03
44.3038	43.52
76.4706	42.31
36.3636	32.79
58.209	72.77
31.0811	19.27
69.8113	64.71
9.375	67.14
54.717	37.53
0	65.22
47.0588	5.62
41.4634	62.86
0	64.57
40.5063	70.67
7.84314	0
26.8817	0
30.4348	33.7
28.8043	67.51
41.8367	20.24
20.4082	0
21.5686	73.58
37.3832	40.25
41.5094	35.38
53.913	10
62.5	18.84
26.6667	51.55
17.284	36.23
61.8182	28.87
15.7143	26.77
55.6962	47.34
45.0704	36.67
22.807	76.98
34.1463	59.63
75	73.84
71.4286	43.75
0	25.25
31.6239	50
27.2727	43.56
0	56.94
38.9831	20.9
40.5622	59.15
42.029	63.27
53.5117	22.88
36.8687	59.83
37.3494	61.84
30.1587	36.51
22.3684	64.86
0	48.46
29.5455	32.46
9.7561	53.61
34.5455	54.81
63.0769	30
44	68.06
15.1899	37.82
35.7143	45.74
36.6667	29
31.2	34.86
44.4444	17.65
43.8202	42.24
10.7438	0
77.2727	23.99
35.2941	38.28
38.2022	41.16
38.2353	0
72.7273	45.13
32.8767	6.79
40.9091	58.18
81.5217	24.69
27.8571	52.98
42.2857	60.83
23.5294	37.44
33.0357	26.11
25.9459	61.15
44.7368	51.22
25	39.91
14.2857	18.15
14.5251	25.42
40.3509	40.08
11.9565	49.27
34.8624	27.67
68.5897	28.4
46.5116	29.05
37.5	34.27
10	66.38
0	37.46
8.33333	69.92
18.2927	23.24
60.1562	0
35.7513	69.48
16.6667	25.84
68.0556	54.35
53.1646	0
30	55.37
71.1656	16.09
60.2941	68.57
28.75	50
43.3962	77.74
70.1493	42.86
40.8163	36.84
0	25.25
36.3636	28.5
39.726	54.73
29.5	34.15
63.9241	41.09
57.3529	42.5
32.9114	40.75
0	0
62.9464	58.94
56.5217	0
43.9394	4.4
39.7516	50.78
42.7536	46.28
24.359	44.78
36.0825	38.81
55.5556	18.45
54.3568	22.39
40	83.06
57.7778	82.93
31.9588	48.63
4.28571	23.38
35.7895	23.81
31.7757	59.79
50.9804	23.91
32.2034	49.06
46.875	65.52
39.1667	23.97
58.9744	26.56
47.8261	76.61
46.6667	20.58
48.3721	36.68
16.6667	59.39
63.1579	39.29
0	24.08
13.0841	0
59.7938	50.46
48.7179	0
25.9542	40.08
21.6667	21.31
61.1511	44.25
9.87654	12.18
84.7458	69.49
47.4576	75.8
48.3607	72.13
28.5714	48.41
46.8085	39.64
0	28.44
56.4815	36.56
15.625	30.5
44.6429	28.12
69.0722	20.16
27.3973	43.09
23.7624	33.08
45.8333	50.2
4.16667	33.13
32.967	28.32
25.8427	77.52
17.7778	44.79
75	9.38
57.1429	36.3
44.4444	83.45
45.8537	51.25
60.6452	22.52
28.3019	48.72
43.3333	33.33
47.619	66.29
31.1111	13.37
38.4615	31.68
39.8374	19.38
73.2919	47.78
7.01754	42.65
44.2857	43.48
40.2597	48.48
25.1366	29.48
6.94444	27.37
41.3333	42.88
30.4348	7.18
41.0256	74.81
52.8571	44.15
26.9036	36.59
29.5918	6.36
23.8095	35.94
61.1111	73.73
5.20833	34.05
49.3976	49.25
56.25	31.8
45.1163	47.91
39.5455	27.74
36.9231	57.81
54.4186	42.05
29.2308	76.7
26.6667	62.24
87.8049	37.59
46.4286	23.28
79.5181	62.12
4.25532	47.64
31.1111	40.62
19.2982	63.64
30.2083	67.42
73.3333	38.5
35.1351	17.5
73.2143	38
22.2222	15.62
19.2982	68.91
32.4176	2.17
15.534	32.63
32.4675	82.44
35.5828	13.33
54.5455	24.39
22.5352	42.47
51.4286	90.32
33.7079	64.34
9.09091	22.22
48	75.89
26.087	81.25
53.0612	24.46
19.2982	0
42.2222	39.29
21.978	30.68
57.1429	53.06
28.7129	32.35
57.5	15.09
33.3333	24.01
34.2105	67.73
41.25	61.22
70.1493	66.94
39.0805	25
42.6471	83.33
56.6667	18.89
60.274	23.9
58.8235	76.47
18.6813	0
46.1538	10.64
26.1905	34.4
27.2727	58.67
17.1233	60.61
75	35.36
30.1205	20
19.6078	33.81
42.522	40.98
35	24.66
44.6809	32.98
39.5349	43.75
7.86517	28.57
37.5546	19.02
23.8095	36.53
27.7778	43.05
34.2105	29.24
1.26582	50.7
33.0882	19.18
25.3012	0
22.314	76.39
11.9718	43.93
13.3333	0
21.3333	46.25
39.0533	38.74
74.359	28.03
31.6583	25.51
14.2857	48.39
22.8916	69.51
52.381	39.06
23.0769	52.53
15.3846	30.9
51.6854	30.8
74.4186	33.16
25	65.6
19.1176	40.28
59	49.33
55.5556	33.45
72.3404	78.55
48.3333	36.29
42.268	50.93
40.5405	3.57
62.3853	24.59
27.5862	42.11
35.1852	19.65
81.1594	39.12
72.6027	29.04
16.3265	42.39
43.9024	70.64
50.8197	77.38
48.7179	27.27
55.9524	10.43
46.988	36.47
41.4634	73.57
43.4286	30.34
75.8242	54.76
14.876	25.4
26.4706	32.62
17.6923	36.68
42	14
20	15.79
55.3719	31.23
0	60.78
25.5639	56.28
32.8829	17.53
57.1429	43.96
48.1752	74.47
57.6577	57.92
74.8092	43.54
28.5714	71.82
81.4815	80.81
40	4.51
61.745	37.75
24.1379	18.33
60.9756	47.02
71.6418	44.09
43.5644	59.78
30.7692	14.55
6.06061	48.88
30	19.76
44.1176	3.27
73.0159	29.38
46.9484	15.75
25.8427	40.78
27.2727	32.56
27.0833	29.67
64.7059	33.21
35.2273	22.11
22.5806	39.73
73.8806	72.92
40.411	3.38
53.1792	53.88
18.9091	25.33
57.2581	21.9
25.2632	63.55
48.7179	66.67
33.3333	39.9
70.1923	0
37.3626	34.23
15.4412	5.1
35.7143	25.9
12	22.15
50.3704	69.28
40.9091	24.68
8.88889	79.25
34.9462	78.95
38.7097	79
49.3671	31.36
29.1667	36.38
57.9832	29.8
43.5897	6.44
62.3188	24.8
35.3659	33.06
16.2791	58.66
52.1739	7.49
28.5714	34.41
41.1765	38.69
16.6667	59.89
41.1765	76.22
60.241	73.51
65.2174	47.7
8.33333	40.84
55.814	21.28
16.5517	33.91
55	13.25
0	25.52
70.3297	41.04
20.1754	68
18.9189	68
10.7692	76.24
69.5876	75
36.1702	21.59
53.7313	71.85
32.5153	0
57.6577	28.89
70.1493	38.58
59.6774	26.32
51.8987	43.06
46.5839	53.33
50	16.67
45.283	34.29
8.26446	0
31.0469	27.36
17	78.37
81.6901	39.77
29.4118	27.83
51.5284	70.54
77.2152	34.59
35.8209	63.77
9.90991	45.45
33.3333	32.13
72.1519	50.25
78.3784	31.55
3.22581	47.54
52.6882	39.74
0	22.85
36.6972	64.37
61.0687	18.57
53	2.7
21.3793	44.97
0	64.86
20.3704	23.01
0	32.83
35.7977	0
64.2857	33.87
45.5696	23.38
18.6275	33.79
27.5	60.36
24.6377	44.6
64.6617	30.33
31.9797	17.81
66.4634	37.78
57.8947	52.63
42.2764	76.65
58.8235	27.07
32.3944	38.25
40.7216	58.11
27.5862	38.41
70	72.55
41.1538	22.92
50	51.11
33.1034	10.37
28.7037	38.81
42.1965	36
31.1927	30.56
56.4767	27.72
45.7399	21.31
58.0357	38.74
0	30.43
39.6552	67.65
39.5062	16.33
61.4754	51.32
48.0916	44.28
53.1915	71.7
20.5405	59.87
15.625	33.45
65.7143	40.54
60.2837	40.51
41.6667	35.05
4.5977	34.33
48.4848	18.12
54.0373	28.95
15	34.1
38.961	51.85
30.6452	44.97
0	67.13
36.0731	40.74
61.194	49.46
42.4658	34.62
53.1646	39.22
35.1852	0
74.1573	0
79.661	33.33
48.8372	24.06
35	67.59
36.8421	34.44
46.281	43.9
20.339	27.84
65.2174	40.92
58.5366	51.97
3.75	20.35
9.09091	72.48
35.3659	40.78
0	32.73
67.1642	45.41
78.3654	41.18
75.8621	40.84
85	32.05
38.4	26.48
55.9211	38.72
22.2222	67.3
30.7692	51.86
2.94118	17.39
28.9855	40.61
59.8684	35.97
30.2817	17.02
40.4255	54.55
31.8408	80
18.8406	8.71
38.7097	43.11
47.5	7.25
43.4579	15.62
26.7857	34.31
27.3684	66.67
15	73.08
61.4679	15.74
0	30.95
55.1095	69.59
63.6364	40.77
70.303	73.3
20.1031	46.33
31.8182	65
27.4194	8.65
31.6384	60.29
23.1579	4.7
66.9291	22.61
66.1017	74.8
49.0196	52.21
27.7778	29.77
15.3846	63.16
35.0877	55.67
17.5	29.81
7.63889	47.45
16.25	18.1
3.79747	30.51
34.1463	36.11
25.3247	28.89
56.7901	74.19
27.3504	32.14
19.8238	36.07
27.9412	30.86
45.1923	21.88
50	34.98
50.5155	0
2.87081	11.9
78.4483	38.36
38.3838	26.86
23.8095	41.14
57.4468	70.12
72.4138	70.59
67.1429	67.86
42.9752	36.47
79.3103	34.35
36.3636	47.48
40.7407	80.45
44	17.49
36.1905	45.63
76.378	60.86
23.2143	26.29
29.8969	27.57
57.4074	45.69
22.3684	0
47.3214	5.13
7.37705	52.99
33.8235	36.31
30.5344	55.56
22.6415	41.04
7.44681	82.13
30.7692	27.46
63.9098	41.4
68	67.37
62.5	17.21
37.8378	33.16
2.89855	28.8
0	35.63
64.2857	54.55
46.9136	70.16
23.7288	32.35
16.8421	15.12
30.7692	56.18
21.4286	58.39
37.8378	29.58
55.0847	64.04
0	37.63
30.5556	42.67
0	69.11
69.2308	43.56
58.0645	81.69
58.4211	29.63
62.2222	42.68
42.4242	21.3
20.4334	41.11
21.3542	42.06
70.6897	17.83
32.3077	59.93
50.6667	0
45.8333	38.38
35.7798	1.51
0	18
29.0909	71.38
28.6822	72.73
33.0508	8.42
18.6047	2.08
63.8554	60.78
61.1111	34.72
51.8519	0
54.7945	26.35
18.6813	58.12
72.449	19.01
46.1538	29.78
78.5714	56.04
55.8559	81.98
52.3077	0
41.5094	35.48
27.1429	82.86
38.7931	63.41
50.6667	24.66
41.8182	37.85
28.972	49.78
62.8571	78.34
34.4262	54.84
15.2174	0
1.51515	48.64
60.6061	34.38
15.2778	37.53
55.8824	11.2
30.9917	48.33
29.3578	29.92
28.8136	34.77
56.7164	31.09
46.2857	64.49
17.4603	81.08
58.8542	29.94
46.6165	70.8
60.1036	43.98
80.6122	22.54
53.6965	60
12.5	49.35
39.3162	0
75.431	31.62
24.7525	0
0	60.61
35.4545	23.93
54.0541	28.71
26.1538	21.43
45.977	42.4
0	44.17
25.8333	61.86
37.931	68.98
40.1575	34.15
81.9277	20
66.6667	47.51
27.5362	18.42
45.7317	26.79
29.0456	47.12
71.1864	33.44
61.8182	38.52
47.6744	15.52
0	38.2
6.28019	32.72
75.2	33.33
59.5855	23.96
18.75	81.37
27.5862	72.05
49.2537	28.27
34.7305	56.18
21.8182	24.74
47.2222	18.72
41.6667	9.72
74.6575	60.47
22.4359	5.39
25.5102	46.34
54.5455	62.3
48.8889	42.29
12.8571	27.27
10.3774	44.05
27.6596	43.48
59.3023	39.53
83.3333	43.82
61.9048	22.52
31.3364	78.8
41.1765	24.74
52.4476	34.99
26.6667	44.35
0	33.33
81.0127	71.43
37.7778	32.22
92.381	0
37.3016	29.57
9.86842	34.97
64	28
46.2963	46.28
42.6295	60.22
24.0741	17.78
0	65.36
46.1538	33.33
24.1379	30.58
36.6782	28.12
6	65.15
46.2963	57.92
42.1053	50
23.3333	43.44
50	32.65
12.2302	76.03
92.233	68.75
28.4404	23.27
38.4615	36.68
78.4615	37.61
0	83.13
28.7879	0
7.14286	0
66.2651	34.11
45.679	32.59
56.383	40.68
13.9013	50.94
56.0606	77.9
34.0909	30.43
50	38.54
60.5769	50
0	52.34
35.3846	8.12
31.7308	50.92
43.1487	36.11
51.0638	58.13
43.3898	21.88
0	48.25
35.2941	73.95
29.8611	63.07
37.8378	38
34.9345	82.35
8.77193	69.44
59.0909	90.43
25.5814	67.5
0	24.03
82.8571	65.62
44.6154	41.67
20.2532	83.33
40.1869	38.22
39.823	31.49
41.2698	2.5
72.2581	40.31
73.0263	8.51
27.0588	33.33
28.0702	42.11
32.7273	58.89
35.625	34.08
22.2222	0
63.0952	13.04
47.619	26.39
28.5714	35.41
7.27273	80.83
43.6364	51.08
44.6154	44.67
33.8462	49.73
28.2609	49.54
33.913	10.11
34.8837	1.54
20.339	0
77.9661	50.73
39.1304	40.66
19.6721	26.4
21.03	72.31
43.9024	89.55
0	37.25
12.5984	30.86
30.0518	61.11
55.4545	63.39
35.8885	14.96
23.5632	65
21.6216	72.13
11.7647	37.69
56.0976	35.66
81.3559	19.95
50	71.98
23.0769	39.57
88.7097	48.8
64.433	33.33
39.6226	38
47.6923	8.33
48.3871	43.13
50	32.13
63.7427	0
51.3043	33.56
45.3125	34.04
55.2632	31.85
19.1667	44.62
48.6911	36.79
23.4043	17.83
53.4247	8.32
40.5797	0
37.2549	62.07
44.2857	33.67
65.4321	40.91
35.3909	10.61
6.25	76.84
63.2184	35.14
48.7395	18.75
20.6897	58.68
54.3253	1.82
59.0909	45.86
48.9655	47
39.3443	40.19
16.6667	47.23
2.53165	76.82
56.6176	40
55.3191	65.14
60	54.4
19.7479	78.69
34.9315	78.92
69.2308	33.48
44.898	46.2
50.8197	42.17
31.7829	40.12
49.1803	6.06
24.7423	7.24
39.5833	30.56
45.4976	45.72
45.3202	32.52
46.875	57.03
70	31.09
60.177	43.96
62.1212	42.73
40.7407	42.71
83.1776	78.49
82.5	30.05
41.6667	82.76
39.5833	65.42
65.4545	24.6
36.0656	48.16
14.8936	0
50.6579	24.27
29.6512	19.01
59.1837	35.48
65.3179	50.59
47.5248	47.57
54.1667	31.76
0	33.48
16.3265	15.38
52.5	25.77
44.2623	30.16
32.4324	10.09
23.6111	35.79
79.5	12.12
66	44.95
21.7391	5.39
17.7215	29.3
49.0099	48.57
38.4375	79.7
62.2857	30.17
6.09756	73.6
39.2344	43.08
41.6	16.48
14.4231	15.97
72.5275	61.9
67.0213	25.24
44.7154	42.31
37.7049	66.98
45.8333	37.5
24.1525	67.92
81.25	73.08
63.4146	63.47
24.4444	36.71
43.1373	39.89
60.4167	4.56
16.129	71.23
57.7778	84.46
56.0811	26.82
34.5	40.21
22.449	79.94
1.92308	24.92
54.386	24.65
59.4937	36
18.1818	36.73
60.9756	46.03
67.3684	57.61
30.9524	30.51
37.2881	31.69
18.0723	53.01
22.3684	73.57
67.1362	84.24
81.5789	64.84
70.1299	2.53
17.4699	38.69
34.3511	32.11
45.614	57.66
49.3827	28.21
31.4286	30.23
6.66667	49.28
26.7606	35
7.69231	35.83
32.3077	47.17
68	43.23
15.736	65.8
20.1613	43.64
40.3636	25.38
35.0746	38.1
41.4634	61.25
59.0909	22.92
32.7586	38.57
19.6721	26.74
48.4848	4.31
13.1579	50.72
23.2877	45.56
50.9434	72.28
70.7692	52.55
10.8808	27.59
35.6784	30.86
16.4706	62.07
29	90.12
50	26.88
33.61	0
54.2254	52.25
34.1346	73.96
14.9254	30.33
21.4286	69.61
37.931	13.89
48.6486	43.87
36.8421	46.15
43.9024	59.41
29.4118	36.24
44.2857	51.43
75	18.4
31.25	37.8
55.2239	35.92
34.9823	46.77
78.7037	11.9
0	32.28
65.3153	39.13
1.70648	76.47
28.2258	61.86
24.4898	25.45
[truncated: 548 more rows]
